# Supplementary material for: RNA-sequence data normalization through in silico prediction of reference genes: the bacterial response to DNA damage as case study
Source: BioData Min. 2017 Sep 5;10:30. doi: 10.1186/s13040-017-0150-8 (PMC5584328; doi:10.1186/s13040-017-0150-8)
Supplement: Supplementary file 3 — Expression cluster analysis of time-series data. The data sheet contains the results for the expression cluster analysis of time-series data of the Top-1000 list. Bioconductor package ‘Mfuzz’ was applied for soft clustering. (XLSX 47 kb) [file 13040_2017_150_MOESM3_ESM.xlsx]

## Sheet: Cluster analysis
Top-1000	Cluster 1		Cluster 2		Cluster 3		Cluster 4		Cluster 5		Cluster 6
Gene symbol	Gene symbol	Membership score	Gene symbol	Membership score	Gene symbol	Membership score	Gene symbol	Membership score	Gene symbol	Membership score	Gene symbol	Membership score
hdeA	malE	0.399606	ydhS	0.412805	mtr	0.354486	msrC	0.399091	srlD	0.481557	hdeA	0.644006
yebF	yjdJ	0.743106	yeaH	0.44076	purC	0.521194	yehS	0.591165	glpT	0.394494	yebF	0.948401
osmY	glcG	0.444831	nac	0.602029	xisE	0.31413	gloA	0.39193	glpA	0.563584	osmY	0.715359
ycaC	ygiV	0.588444	glgC	0.560994	pyrL	0.298441	wzzB	0.861474	dhaL	0.586472	ycaC	0.956286
dppA	elaB	0.433136	rssA	0.530664	ymfJ	0.247853	cohE	0.369697	glpC	0.528618	dppA	0.724346
malE	otsB	0.404914	curA	0.518469	trpA	0.39009	tnaC	0.388694	dhaM	0.419339	yebG	0.887469
yebG	csrC	0.336233	ftnA	0.348114	intE	0.277888	fldA	0.497462	srlE	0.561609	recA	0.951439
recA	otsA	0.676645	ycaP	0.551937	purH	0.2762	yejK	0.545219	glpD	0.607708	recN	0.815335
recN	yqjD	0.404162	pepT	0.773824	purE	0.454029	metT	0.588777	srlA	0.508126	fbaB	0.859533
srlD	talA	0.620934	yggE	0.532953	trpB	0.319837	lolB	0.612975	dhaK	0.572538	hdeB	0.957961
fbaB	gabT	0.751887	hdhA	0.437402	sodA	0.663005	ompX	0.645723	glpQ	0.591257	sra	0.766089
hdeB	dppF	0.665418	ybdK	0.475133	cysH	0.407743	yqaA	0.473664	srlB	0.494113	aceB	0.903845
sra	dkgA	0.936628	yafN	0.415118	ssrS	0.420386	maa	0.910066	tdcC	0.626563	dinI	0.990529
glpT	tktB	0.701701	ydhI	0.408867	cspC	0.743694	gyrA	0.488712	ribB	0.645855	dps	0.974456
glpA	glcD	0.481004	pfkB	0.612881	ymfR	0.296695	eno	0.891781	glpF	0.645156	poxB	0.584458
yjdJ	blc	0.934102	actP	0.330051	ymfQ	0.517034	aat	0.857167	fiu	0.750052	ybaY	0.705858
aceB	yqjC	0.909183	ybhL	0.524773	tfaE	0.545639	baeR	0.964879	rfbB	0.579269	bfr	0.879095
dhaL	yjgH	0.872451	yrbL	0.603681	cycA	0.386992	ypeA	0.375911	fhuF	0.312238	acs	0.777193
glpC	mcbR	0.671912	yajO	0.948201	cysD	0.61546	sapD	0.86604	glpB	0.820338	tisB	0.481528
dinI	yegS	0.662122	hpf	0.699854	ymfM	0.370407	rstA	0.576781	pyrG	0.735269	lhgO	0.669084
dhaM	yjdI	0.72562	uvrB	0.464159	kefG	0.559897	flk	0.650227	tdcB	0.644248	ygaM	0.777751
dps	bdm	0.471392	fliY	0.865266	dppD	0.516863	ycdX	0.790887	pykF	0.65627	ecnB	0.711896
srlE	yeaG	0.535016	cfa	0.635789	ssrA	0.459675	gpmA	0.614064	fhuA	0.466994	yahO	0.939758
poxB	yahK	0.729086	yceF	0.434605	pyrI	0.352761	ldtB	0.863065	glpK	0.529964	msyB	0.377444
glcG	gadW	0.933435	adhP	0.755565	sstT	0.868497	mzrA	0.729434	serU	0.677303	sulA	0.974598
ybaY	uvrA	0.936059	ypeC	0.787346	yjbQ	0.424723	yeiP	0.564397	dacA	0.714955	aceA	0.980363
bfr	ygiW	0.489539	mscL	0.422231	serA	0.560867	nupC	0.461763	guaC	0.884108	sbmC	0.978801
ygiV	ybgS	0.420902	sodB	0.432813	trpD	0.261815	gnd	0.932446	borD	0.575566	astC	0.703013
mtr	umuD	0.540915	puuE	0.713026	cysN	0.806694	fdoG	0.847173	rfbD	0.601946	csiD	0.872532
acs	katE	0.359295	yhcN	0.482371	mhpR	0.754145	exbB	0.344906	fecA	0.815903	osmE	0.826907
tisB	gltA	0.64856	potF	0.602908	deaD	0.986248	proV	0.404039	minC	0.902973	yodD	0.966379
elaB	aceK	0.749441	mlrA	0.59402	yobF	0.680047	opgG	0.729399	mglA	0.850599
lhgO	ydaM	0.519464	queG	0.824062	uvrD	0.452663	rpsA	0.695103	potA	0.890352
otsB	yeeA	0.555507	mtgA	0.466921	betB	0.974538	yfgG	0.784785	yeaD	0.672668
csrC	ygaU	0.58049	ivy	0.553595	cysI	0.880676	rimM	0.862497	glnU	0.634404
ygaM	yciG	0.850708	malT	0.850637	iraD	0.630974	lipB	0.746128	infA	0.629106
otsA	amyA	0.627835	yhbW	0.741779	betI	0.870841	cmk	0.918593	ppiD	0.959177
yqjD	glcB	0.495413	pgl	0.504059	bax	0.779253	argW	0.46108	cydA	0.774541
talA	malP	0.852614	mscS	0.690584	trxA	0.944874	gapA	0.478346	pyrD	0.974498
gabT	rnpB	0.360089	deoB	0.52661	dppB	0.55985	fabF	0.731383	sdaC	0.469019
dppF	tam	0.516125	ydgA	0.495924	ryeA	0.788586	mepS	0.945114	treC	0.922803
dkgA	yedL	0.763595	osmB	0.505237	metE	0.909009	carA	0.748057	tdcD	0.67114
ecnB	wrbA	0.389405	pfo	0.918019	yqjH	0.342254	pyrF	0.887701	pth	0.789291
glpD	yfiL	0.6901	ybhB	0.458374	dctR	0.511145	speA	0.586231	fecB	0.809946
tktB	gadX	0.385396	ydgD	0.75595	ytfT	0.917019	glnS	0.809089	fecC	0.75237
purC	ydiZ	0.47271	bcr	0.96256	yhjC	0.482623	cirA	0.402702	cydB	0.943827
xisE	dinB	0.781658	gabP	0.835942	glcC	0.632165	entE	0.40189	yncE	0.596933
glcD	lamB	0.671248	pgi	0.530328	yidQ	0.483672	ackA	0.810975	gpt	0.55926
blc	yhcO	0.688428	glnK	0.661954	gltD	0.708798	rpsG	0.948132	treB	0.979054
yqjC	ybeL	0.599802	adiY	0.460448	ymfI	0.470757	ugd	0.753171	ybjX	0.852457
srlA	ycgB	0.409972	ptsG	0.559253	asnA	0.82507	prfB	0.922177	glpX	0.653695
yjgH	yqjG	0.874102	ydhQ	0.72185	frlD	0.97764	solA	0.865233	chaA	0.892124
yahO	yceK	0.460661	yeaQ	0.435949	yjjV	0.866462	smtA	0.979527	fecE	0.757012
mcbR	sdhC	0.600841	ynaJ	0.653973	ldrD	0.847154	wcaN	0.896128	ychF	0.558682
msyB	osmC	0.914579	qorA	0.626905	ymfL	0.748592	rfbC	0.947056	kdsA	0.630359
ydhS	malG	0.588729	glgP	0.71347	rbsD	0.698406	proQ	0.896114	yqgC	0.975055
yegS	yeaO	0.987143	astD	0.411477	fadA	0.473421	manA	0.694962	ndh	0.714526
yjdI	gabD	0.493215	pfkA	0.565052	ddpA	0.479594	yajG	0.935315	yqgB	0.827477
bdm	yjdC	0.867599	gshA	0.428863	yghT	0.494169	ynfB	0.992203	adhE	0.543163
yeaG	ugpB	0.706452	yhaH	0.880135	purD	0.412563	opgC	0.762887	accC	0.986399
pyrL	gadC	0.368851	gcd	0.734152	yiiD	0.618685	rrlE	0.563144	tig	0.497839
yahK	oppA	0.944378	yqjF	0.594103	fecR	0.472568	aspS	0.882855	accB	0.926292
gadW	yjjY	0.681787	arcA	0.893701	ilvL	0.521478	yejL	0.941123	yceA	0.537096
uvrA	astE	0.616868	hha	0.789712	fadH	0.920406	pyrC	0.621562	rpsL	0.477411
ymfJ	glgS	0.818913	tnaA	0.303953	patA	0.917562	pldA	0.736375	tdcE	0.590511
ygiW	malQ	0.678519	gltB	0.54752	ilvE	0.984356	ycfL	0.463452	nanA	0.609223
ybgS	yqjE	0.947769	ydeJ	0.694742	purL	0.648001	miaB	0.703841	mgtA	0.85047
umuD	ytjA	0.722433	argG	0.818295	sgcC	0.981115	yedW	0.699999	rplJ	0.960607
sulA	yhbO	0.628121	ydeN	0.63739	lptF	0.832717	rimP	0.572735	mprA	0.767367
trpA	fpr	0.37878	manY	0.39378	xylA	0.571144	asnS	0.812525	srlM	0.987207
katE	hchA	0.496253	tas	0.864572	yghU	0.541922	plaP	0.726114	ybhC	0.981707
gltA	astA	0.811642	lexA	0.329358	gpr	0.837258	adk	0.906009	yehT	0.478815
aceK	cho	0.933985	glnL	0.568469	lptG	0.749885	yecN	0.587202	tyrT	0.725194
ydaM	proP	0.528562	ynfC	0.692552	rhaD	0.819911	yfcD	0.35419	fabH	0.704803
yeeA	yhhA	0.856888	nlpI	0.723872	ytfE	0.98997	tnaB	0.583568	ompA	0.806922
dhaK	gadA	0.596001	dmsC	0.877705	agaR	0.982905	xseA	0.471832	rpsP	0.53319
intE	dinD	0.557233	ldcC	0.643551	cstA	0.876314	rplD	0.475352	yfaZ	0.988331
yeaH	ydjM	0.807772	ydcZ	0.867644	yshB	0.949623	pepN	0.391883	yfiP	0.816123
aceA	acnA	0.57714	deoA	0.53739	rrfE	0.51588	yceD	0.613084	fabD	0.895829
ygaU	sodC	0.85709	rssB	0.738987	hofM	0.948101	uspG	0.455849	rnb	0.692971
glpQ	polB	0.66447	fruK	0.889692	ilvC	0.819443	ansA	0.98872	rpmF	0.753839
yciG	ydeI	0.924606	dnaA	0.495818	gspJ	0.769223	acrA	0.863263	minD	0.840559
purH	puuC	0.695509	nadK	0.67229	mutH	0.766362	rsuA	0.379219	speE	0.780644
amyA	malM	0.901891	ydeE	0.832392	xanP	0.709245	fabI	0.776954	cydX	0.89663
glcB	ymfE	0.371823	ppsA	0.582387	gltP	0.933312	cysZ	0.913898	nuoB	0.881308
srlB	hdeD	0.667688	yccX	0.398759	purT	0.798771	pntA	0.952355	prs	0.608449
nac	gspO	0.699984	dcp	0.946249	gspL	0.956217	sdaB	0.456041	tufB	0.555672
tdcC	gadE	0.558367	nudC	0.712854	fixB	0.99805	rpoA	0.823771	tktA	0.872802
malP	pptA	0.877895	ppsR	0.400187	sbp	0.679956	fnr	0.800119	nuoC	0.786293
rnpB	ggt	0.963814	yrdA	0.831002	ilvA	0.928614	yfiB	0.988293	mglC	0.875335
ribB	puuD	0.761287	ydbJ	0.976202	purM	0.665826	mukB	0.964979	trxB	0.545573
tam	malK	0.760559	glgA	0.579629	sgcB	0.918157	plsX	0.548383	rplF	0.677328
glgC	umuC	0.526437	rimL	0.94257	aaeA	0.702542	rplY	0.761997	rplL	0.654774
glpF	yncL	0.614768	prlC	0.543286	yjiR	0.997554	ppa	0.995057	ompT	0.623032
yedL	csrB	0.716366	ldtD	0.548677	stfP	0.696537	purU	0.532374	srlR	0.521668
sbmC	rmuC	0.390072	ydhF	0.342223	ryjA	0.544871	ftsZ	0.635073	yccA	0.999898
wrbA	yebV	0.768557	yrfG	0.837249	yigI	0.514652	pcnB	0.922937	rplB	0.596094
yfiL	glcF	0.594857	dinF	0.596971	dcuD	0.745863	nuoJ	0.531618	tonB	0.817901
fiu	astB	0.438174	dld	0.97638	qorB	0.967276	pdxH	0.688715	ispE	0.934106
rfbB	croE	0.307015	prkB	0.594731	frlA	0.924471	rlmI	0.711766	lysV	0.860446
gadX	icd	0.571151	glcE	0.753175	purK	0.704217	yeeX	0.507433	nuoM	0.59149
purE	yccJ	0.658011	yedP	0.739556	aroP	0.777216	garL	0.505429	nuoF	0.614867
ydiZ	psiF	0.831416	yedQ	0.858606	rraA	0.672361	tyrR	0.804109	flgB	0.825175
fhuF	yiaG	0.663785	zntR	0.500319	yhdX	0.807017	rluE	0.579766
astC	yaiA	0.387676	cueR	0.763524	ssb	0.893273	argS	0.966328
dinB	ysgA	0.456657	btuE	0.69066	wcaG	0.775288	pheS	0.473057
lamB	bssS	0.776979	ldtE	0.961577	metY	0.83995	carB	0.634336
glpB	csiR	0.784343	yphA	0.659997	zinT	0.879625	yniB	0.741668
yhcO	slp	0.444697	sdhD	0.538437	dppC	0.930634	alaS	0.847808
trpB	yegP	0.854512	mocA	0.440367	creC	0.93731	ribA	0.367437
ybeL	fadB	0.516609	sfsA	0.740888	exbD	0.377185	grxD	0.813202
ycgB	yjcH	0.793476	artI	0.772677	yeiG	0.472086	galU	0.835827
sodA	yehE	0.856816	luxS	0.84762	kefB	0.761936	yfcE	0.832194
yqjG	treA	0.606202	sdhA	0.408512	fsaB	0.931043	udk	0.869173
pyrG	glnG	0.600628	manX	0.451675	arfA	0.547635	elbB	0.612472
yceK	yjbJ	0.972273	ykfB	0.992954	priA	0.900371	nudB	0.910018
sdhC	rmf	0.549433	iclR	0.620313	yjjI	0.934094	thiI	0.815007
osmC	yhiD	0.352735	ddpX	0.788325	dtd	0.576171	panD	0.636222
malG	recX	0.793032	gltI	0.6031	purP	0.880273	rcsF	0.946593
yeaO	ydcI	0.917817	kefF	0.725587	yqeF	0.806344	bamA	0.742182
cysH	yafP	0.515543	hslR	0.711629	uhpT	0.721677	rpsR	0.940774
ssrS	aldA	0.952159	tpiA	0.923571	slt	0.764102	cyoC	0.954416
tdcB	yfiM	0.702378	groL	0.408209	yihX	0.537671	eco	0.771343
gabD	pyrB	0.439287	osmF	0.770476	ahr	0.984949	rplN	0.702499
cspC	malF	0.460472	lysU	0.789603	metL	0.883363	lldD	0.388478
rssA	argT	0.913812	ptrB	0.727536	ddpB	0.737286	metG	0.959809
yjdC	ybgA	0.419473	ydcU	0.902382	fixA	0.886133	leuS	0.928284
curA	cbpA	0.441399	yihY	0.49543	nrdE	0.328156	hinT	0.368843
ugpB	sthA	0.661355	nudE	0.740973	thiQ	0.837129	rimO	0.936464
msrC	ybjP	0.667435	nhaA	0.787747	rrfC	0.515795	ychA	0.971434
gadC	dnaK	0.59508	crr	0.674761	yhcC	0.87604	znuA	0.818648
oppA	yafO	0.433236	tomB	0.699052	melA	0.953105	pheT	0.982933
yjjY	fumC	0.399346	ygdI	0.682247	avtA	0.889214	roxA	0.590765
ftnA	ydcJ	0.456351	proC	0.744337	yiiM	0.877753	yhbJ	0.380685
astE	grxB	0.768648	ytfB	0.775614	cysP	0.881076	ychJ	0.818167
csiD	rnlB	0.400444	cbpM	0.53847	fdhE	0.738277	cmoA	0.72308
ycaP	lit	0.97353	ldhA	0.592225	deoC	0.612589	cysS	0.8663
glgS	bolA	0.899779	yagN	0.536062	exuT	0.927253	ybhA	0.941909
pykF	csrA	0.909729	mdtK	0.838775	cysG	0.997294	fabG	0.665907
fhuA	ytfK	0.842992	ydfG	0.699835	iraM	0.614642	trmD	0.991874
pepT	udp	0.831736	fhlA	0.793996	yjiN	0.865244	fklB	0.727464
osmE	yqjK	0.410639	deoD	0.614334	yihR	0.721717	rlmL	0.973135
malQ	yniA	0.530537	ydaN	0.74885	pstC	0.592686	holB	0.581613
ymfR	gadB	0.753531	ybhP	0.795515	argB	0.96836	mrdA	0.872271
yqjE	fadE	0.501439	nnr	0.636843	lacI	0.872781	rpsB	0.957176
ytjA	glnH	0.355785	exuR	0.517933	phnP	0.860009	tolB	0.85347
yggE	yhjV	0.434361	dnaT	0.75102	gspD	0.967213	ldtC	0.726612
yhbO	ytfQ	0.531325	pnuC	0.779928	leuA	0.680096	ymjA	0.962238
fpr	puuB	0.444725	ptsI	0.613381	rng	0.709587	ldcA	0.856958
hchA	yodC	0.438965	kdpC	0.982851	cdd	0.567403	nhaB	0.73944
yodD	puuA	0.568869	msrA	0.671736	yigA	0.656055	bcp	0.875192
hdhA	raiA	0.582528	glnD	0.827083	loiP	0.86561	xthA	0.598462
glpK	kgtP	0.781222	acnB	0.665597	sad	0.702179	rplX	0.998166
astA	ynhF	0.498189	hisJ	0.857407	yicR	0.588398	pflB	0.718457
serU	rsd	0.705988	ybhN	0.851886	ansB	0.695403	slyB	0.355216
ybdK	sdhB	0.504877	yeeY	0.626504	ygeX	0.729275	nusA	0.840359
dacA	ibpA	0.384171	nhaR	0.886545	yohK	0.552468	ibaG	0.977534
yafN	dgkA	0.482363	agp	0.696767	frvB	0.821687
cho	ymgA	0.861107	patD	0.930968	tsaD	0.779479
proP			inaA	0.960758	rhaR	0.867282
yhhA			degQ	0.708763	yihD	0.450712
ymfQ			rpoN	0.814348	tamB	0.973777
gadA			glgB	0.543453	fimB	0.653077
dinD			narZ	0.794485	ytfR	0.988073
guaC			idi	0.802459	rhaA	0.88868
ydjM			yqaE	0.577615	yqgF	0.777003
acnA			phoH	0.96292	yhcM	0.735584
sodC			dadA	0.455368	gspI	0.779374
borD			puuR	0.626042	mdtM	0.980462
tfaE			fadI	0.463544	panF	0.702734
polB			hemX	0.612022	leuD	0.632495
ydeI			gadY	0.678047	rspA	0.705259
ydhI			arnA	0.631205	yjhX	0.700534
puuC			yeaC	0.735109	emrD	0.971621
malM			hslJ	0.923675	ilvB	0.987559
cycA			yafQ	0.576438	yigG	0.613409
pfkB			hslV	0.834141	kdgT	0.950012
ymfE			gstA	0.854672	betA	0.839455
hdeD			acrR	0.447653	recF	0.986443
gspO			artP	0.587062	malS	0.829557
actP			dinG	0.765986	asd	0.975202
cysD			frdA	0.484026	sfsB	0.959939
rfbD			rnlA	0.69336	yjhH	0.937849
ybhL			yaaY	0.516502	ccmD	0.717334
fecA			gmr	0.505	nirD	0.89059
minC			rpoS	0.55068	basR	0.664521
yrbL			gnsB	0.452027	tsgA	0.93897
yehS			clsC	0.624659	yiiR	0.868423
yajO			ydcV	0.536373	hofN	0.952598
gadE			gdhA	0.648835	rpiB	0.73067
hpf			clpS	0.972539	idnT	0.982711
pptA			cpxR	0.983848	lsrB	0.652977
ymfM			yhjD	0.410177	aroL	0.906213
ggt			marA	0.575761	sugE	0.477666
puuD			dnaN	0.60196	yhaL	0.529916
malK			yfjL	0.479407	yibI	0.775736
uvrB			pmbA	0.580611	yqfA	0.601863
umuC			ycfH	0.645204	cysJ	0.905762
mglA			ybbJ	0.69759	ilvI	0.873205
fliY			ilvN	0.579973	trpC	0.539382
cfa			amtB	0.75432	fruB	0.59357
yceF			clpX	0.882063	nsrR	0.698478
yncL			dosC	0.654099	rhaS	0.836236
csrB			yehY	0.496332	bioH	0.75581
adhP			ltaE	0.633078	yibF	0.828069
kefG			btuD	0.598738	hemD	0.575973
rmuC			allA	0.939711	bglJ	0.440794
potA			ydcL	0.61974	rlmB	0.878513
yeaD			yhfA	0.814311	ugpC	0.882501
yebV			yhdN	0.831388	cyaA	0.482343
glcF			dsrB	0.971578	tatD	0.84663
astB			yfdY	0.702546	amiB	0.841011
ypeC			yaeR	0.580822	ivbL	0.734309
dppD			mnaT	0.541805	fic	0.465551
croE			tilS	0.753036	groS	0.436816
glnU			fieF	0.604912	betT	0.890956
infA			ruvB	0.97502	yhbX	0.646931
ppiD			rcsD	0.333895	ebgR	0.482305
mscL			rlmE	0.960145	hslO	0.635007
sodB			lpoB	0.447669	yihP	0.926417
gloA			mdh	0.806953	rtcA	0.949272
icd			ruvA	0.742628	gntT	0.995349
ssrA			smg	0.71351	soxS	0.802955
puuE			racR	0.705838	idnD	0.873099
yccJ			arnC	0.784098	satP	0.608221
cydA			pepQ	0.951619	sgcQ	0.939874
yhcN			yafD	0.992221	ydeP	0.559745
pyrI			hisQ	0.687045	gltS	0.773899
potF			ybiB	0.827978	ftsN	0.635912
psiF			acuI	0.491047	hemY	0.619437
mlrA			yajI	0.835559	gspM	0.54581
pyrD			ydcK	0.64449	hrpB	0.716288
wzzB			mlc	0.648549	yjhP	0.999494
yiaG			sufB	0.529845	mnmG	0.688632
queG			yieP	0.745454	yhbU	0.995578
sdaC			nfo	0.643349	norR	0.756398
sstT			sucD	0.645165	pstA	0.70184
yaiA			mltB	0.63591	tamA	0.655137
yjbQ			amn	0.353971	ddpF	0.647804
treC			nlpE	0.954863	thiG	0.977316
tdcD			hyi	0.965567	ftsI	0.545217
pth			nadE	0.344651	rimI	0.917387
ysgA			acpH	0.534651	ygfF	0.779902
bssS			dinJ	0.718194	ytfL	0.962974
serA			add	0.595049	yghD	0.78188
mtgA			ypfJ	0.561684	yjgL	0.904463
trpD			flc	0.592008	wcaF	0.866132
cysN			ydcS	0.672313	yidI	0.930392
mhpR			rfaH	0.777633	sgrS	0.483022
ivy			oppB	0.823738	mhpE	0.88165
malT			evgA	0.413557	cysW	0.777051
fecB			yeiR	0.471629	pstB	0.424371
deaD			ydgC	0.874236	yegL	0.684591
yhbW			hipB	0.874923	mdaB	0.725312
csiR					frwA	0.963509
fecC					napG	0.630742
cydB					frlB	0.972978
cohE					yihT	0.958307
tnaC					yhaO	0.496194
pgl					dnaB	0.617411
slp					yghA	0.692231
yncE					yidF	0.885099
mscS					insG	0.986634
deoB					yjhQ	0.92967
ydgA					paoA	0.997268
osmB					glsA	0.505632
pfo					yhaJ	0.472482
yobF					ccmE	0.610232
uvrD					yjjU	0.908978
ybhB					yraJ	0.93069
gpt					yjeH	0.862815
yegP					yibH	0.863909
fldA					epmA	0.886778
ydgD					fdhD	0.839707
bcr					trpE	0.383886
fadB					ttdA	0.653213
yejK					yrfF	0.607709
gabP					yjgR	0.934083
yjcH					yggM	0.532911
treB					yggW	0.728968
yehE					frvA	0.904952
betB					ugpQ	0.42143
ybjX					purN	0.319061
treA					creD	0.843135
pgi					pflD	0.975741
glnK					yidK	0.8074
glnG					phoE	0.936854
adiY					frwC	0.983641
glpX					ydbC	0.502848
yjbJ					ygjQ	0.807392
cysI					gpsA	0.581158
ptsG					yaeF	0.602094
rmf					xdhB	0.626906
ydhQ					mazG	0.931289
yhiD					yihO	0.863812
yeaQ					thiD	0.643464
ynaJ
recX
qorA
ydcI
glgP
astD
yafP
pfkA
chaA
gshA
yhaH
iraD
betI
aldA
metT
gcd
bax
lolB
yfiM
fecE
pyrB
trxA
yqjF
malF
ychF
dppB
argT
ryeA
arcA
metE
ybgA
ompX
yqjH
hha
yqaA
cbpA
kdsA
tnaA
gltB
maa
ydeJ
gyrA
argG
eno
sthA
yqgC
ybjP
aat
ydeN
ndh
yqgB
dctR
manY
dnaK
ytfT
tas
adhE
accC
lexA
tig
accB
yhjC
glcC
glnL
yafO
ynfC
fumC
yceA
ydcJ
yidQ
grxB
rnlB
nlpI
gltD
rpsL
ymfI
baeR
dmsC
asnA
ldcC
frlD
ydcZ
yjjV
deoA
rssB
lit
ldrD
fruK
ymfL
ypeA
dnaA
sapD
rstA
tdcE
rbsD
fadA
flk
bolA
ddpA
ycdX
nadK
gpmA
ldtB
yghT
ydeE
nanA
mzrA
ppsA
csrA
purD
yccX
yeiP
dcp
nudC
ppsR
yrdA
ydbJ
ytfK
nupC
yiiD
udp
mgtA
glgA
rimL
rplJ
fecR
prlC
gnd
fdoG
ilvL
fadH
mprA
patA
ilvE
ldtD
srlM
ybhC
yehT
yqjK
ydhF
exbB
purL
tyrT
proV
opgG
rpsA
yniA
sgcC
yrfG
yfgG
lptF
dinF
dld
rimM
gadB
lipB
fadE
prkB
glcE
cmk
argW
xylA
gapA
yghU
fabF
yedP
gpr
yedQ
lptG
zntR
rhaD
cueR
fabH
ytfE
btuE
ldtE
ompA
mepS
carA
yphA
glnH
pyrF
sdhD
agaR
cstA
mocA
speA
sfsA
artI
rpsP
yfaZ
luxS
sdhA
glnS
manX
yshB
rrfE
ykfB
iclR
hofM
cirA
entE
ddpX
gltI
ilvC
gspJ
yfiP
fabD
mutH
kefF
hslR
xanP
tpiA
groL
ackA
gltP
osmF
rnb
rpmF
lysU
rpsG
ptrB
ydcU
yihY
purT
nudE
nhaA
yhjV
ugd
crr
ytfQ
prfB
gspL
tomB
fixB
puuB
solA
smtA
sbp
ilvA
purM
sgcB
minD
aaeA
yodC
yjiR
ygdI
stfP
ryjA
proC
wcaN
rfbC
yigI
proQ
ytfB
dcuD
qorB
manA
frlA
purK
aroP
cbpM
yajG
ynfB
speE
ldhA
opgC
yagN
cydX
rrlE
aspS
rraA
nuoB
mdtK
yhdX
yejL
ydfG
prs
fhlA
ssb
wcaG
metY
zinT
dppC
creC
deoD
pyrC
pldA
exbD
ydaN
ybhP
ycfL
miaB
yeiG
kefB
nnr
fsaB
yedW
rimP
arfA
tufB
exuR
asnS
priA
plaP
dnaT
yjjI
dtd
pnuC
purP
ptsI
yqeF
kdpC
msrA
adk
glnD
uhpT
acnB
slt
yecN
hisJ
ybhN
tktA
nuoC
yihX
ahr
metL
ddpB
yfcD
fixA
puuA
nrdE
thiQ
yeeY
rrfC
tnaB
mglC
nhaR
yhcC
xseA
agp
rplD
patD
inaA
pepN
melA
avtA
degQ
rpoN
raiA
yiiM
yceD
trxB
cysP
glgB
fdhE
uspG
ansA
narZ
idi
deoC
yqaE
phoH
exuT
cysG
iraM
yjiN
dadA
yihR
puuR
pstC
argB
fadI
lacI
hemX
gadY
acrA
rplF
phnP
gspD
rsuA
leuA
kgtP
rng
cdd
arnA
ynhF
rplL
yigA
fabI
rsd
yeaC
hslJ
yafQ
loiP
hslV
sad
cysZ
pntA
sdaB
yicR
ansB
ygeX
gstA
yohK
acrR
frvB
artP
tsaD
dinG
rpoA
fnr
frdA
rhaR
ompT
yihD
tamB
srlR
yfiB
fimB
ytfR
rnlA
yaaY
gmr
sdhB
rhaA
rpoS
yqgF
gnsB
clsC
yhcM
mukB
plsX
ydcV
gspI
mdtM
panF
gdhA
clpS
leuD
rplY
rspA
cpxR
yjhX
emrD
yhjD
ppa
ilvB
yigG
marA
dnaN
yfjL
purU
pmbA
kdgT
ftsZ
betA
pcnB
ibpA
nuoJ
ycfH
recF
pdxH
malS
rlmI
asd
yeeX
ybbJ
sfsB
garL
yjhH
ccmD
nirD
ilvN
basR
amtB
clpX
dosC
yehY
tyrR
tsgA
yiiR
hofN
rpiB
ltaE
idnT
btuD
lsrB
allA
rluE
aroL
argS
pheS
sugE
yhaL
yibI
yqfA
ydcL
carB
yhfA
cysJ
ilvI
yniB
trpC
yhdN
fruB
nsrR
rhaS
bioH
yibF
hemD
bglJ
rlmB
dsrB
alaS
ugpC
ribA
yfdY
cyaA
tatD
amiB
grxD
ivbL
fic
galU
yaeR
groS
yfcE
betT
mnaT
yhbX
ebgR
udk
elbB
nudB
hslO
yccA
thiI
panD
rcsF
yihP
tilS
rtcA
bamA
gntT
soxS
idnD
rpsR
cyoC
satP
sgcQ
eco
ydeP
gltS
fieF
ftsN
hemY
ruvB
rplN
gspM
lldD
rplB
hrpB
rcsD
yjhP
mnmG
yhbU
norR
rlmE
lpoB
mdh
ruvA
metG
pstA
leuS
smg
tamA
racR
ddpF
thiG
arnC
ftsI
rimI
hinT
pepQ
yafD
dgkA
ygfF
ytfL
rimO
ychA
hisQ
yghD
yjgL
ybiB
znuA
wcaF
yidI
acuI
yajI
sgrS
ydcK
mhpE
pheT
roxA
yhbJ
cysW
ychJ
pstB
cmoA
mlc
sufB
cysS
ybhA
tonB
yegL
mdaB
frwA
ispE
yieP
fabG
napG
frlB
yihT
yhaO
dnaB
yghA
nfo
sucD
yidF
insG
yjhQ
trmD
paoA
glsA
yhaJ
ccmE
mltB
yjjU
yraJ
yjeH
fklB
rlmL
holB
yibH
amn
epmA
mrdA
rpsB
tolB
fdhD
nlpE
hyi
trpE
ldtC
ymjA
nadE
acpH
lysV
dinJ
ttdA
yrfF
yjgR
nuoM
add
ypfJ
flc
yggM
yggW
frvA
nuoF
ugpQ
ldcA
ydcS
purN
rfaH
flgB
nhaB
creD
oppB
pflD
bcp
yidK
phoE
frwC
xthA
evgA
ydbC
rplX
ygjQ
pflB
gpsA
yaeF
slyB
yeiR
nusA
ydgC
xdhB
ymgA
ibaG
mazG
hipB
yihO
thiD
