# Supplementary material for: RNA-sequence data normalization through in silico prediction of reference genes: the bacterial response to DNA damage as case study
Source: BioData Min. 2017 Sep 5;10:30. doi: 10.1186/s13040-017-0150-8 (PMC5584328; doi:10.1186/s13040-017-0150-8)
Supplement: Supplementary file 4 — Functional annotation cluster analysis. Expression clusters as determined by soft clustering were applied to functional annotation clustering using the DAVID bioinformatics database. The data sheet contains the results for gene ontology (GO) terms (BP: biological process; CC: cellular component; MF: molecular function) and pathway analyses (KEGG). (XLSX 288 kb) [file 13040_2017_150_MOESM4_ESM.xlsx]

## Sheet: FAC_c1
Annotation Cluster 1	Enrichment Score: 4.426644978187039
Category	Term	Count	%	PValue	Genes	List Total	Pop Hits	Pop Total	Fold Enrichment	Bonferroni	Benjamini	FDR
GOTERM_BP_FAT	GO:0006099~tricarboxylic acid cycle	8	5.06329	5.67228e-07	SDHB, SDHC, ACNA, ICD, ACEK, FUMC, GLCB, GLTA	97	85	16709	16.2125	0.000174691	3.49406e-05	0.000761027
GOTERM_BP_FAT	GO:0046356~acetyl-CoA catabolic process	8	5.06329	5.67228e-07	SDHB, SDHC, ACNA, ICD, ACEK, FUMC, GLCB, GLTA	97	85	16709	16.2125	0.000174691	3.49406e-05	0.000761027
GOTERM_BP_FAT	GO:0051187~cofactor catabolic process	8	5.06329	9.04491e-07	SDHB, SDHC, ACNA, ICD, ACEK, FUMC, GLCB, GLTA	97	91	16709	15.1435	0.000278545	4.64295e-05	0.00121352
GOTERM_BP_FAT	GO:0009109~coenzyme catabolic process	8	5.06329	9.04491e-07	SDHB, SDHC, ACNA, ICD, ACEK, FUMC, GLCB, GLTA	97	91	16709	15.1435	0.000278545	4.64295e-05	0.00121352
GOTERM_BP_FAT	GO:0009060~aerobic respiration	9	5.6962	1.01681e-06	SDHB, SDHC, ACNA, ICD, ACEK, FUMC, GLCB, UGPB, GLTA	97	134	16709	11.5695	0.000313128	4.47386e-05	0.00136421
KEGG_PATHWAY	ecd00020:Citrate cycle (TCA cycle)	6	3.79747	1.64161e-06	SDHB, SDHC, ACNA, ICD, FUMC, GLTA	54	28	7107	28.2024	0.00133374	9.5326e-05	0.00252518
KEGG_PATHWAY	ecr00020:Citrate cycle (TCA cycle)	6	3.79747	1.97245e-06	SDHB, SDHC, ACNA, ICD, FUMC, GLTA	54	29	7107	27.2299	0.00160232	0.000106901	0.00303408
KEGG_PATHWAY	ecj00020:Citrate cycle (TCA cycle)	6	3.79747	1.97245e-06	SDHB, SDHC, ACNA, ICD, FUMC, GLTA	54	29	7107	27.2299	0.00160232	0.000106901	0.00303408
KEGG_PATHWAY	ecw00020:Citrate cycle (TCA cycle)	6	3.79747	1.97245e-06	SDHB, SDHC, ACNA, ICD, FUMC, GLTA	54	29	7107	27.2299	0.00160232	0.000106901	0.00303408
KEGG_PATHWAY	ecx00020:Citrate cycle (TCA cycle)	6	3.79747	1.97245e-06	SDHB, SDHC, ACNA, ICD, FUMC, GLTA	54	29	7107	27.2299	0.00160232	0.000106901	0.00303408
KEGG_PATHWAY	eck00020:Citrate cycle (TCA cycle)	6	3.79747	1.97245e-06	SDHB, SDHC, ACNA, ICD, FUMC, GLTA	54	29	7107	27.2299	0.00160232	0.000106901	0.00303408
KEGG_PATHWAY	eco00020:Citrate cycle (TCA cycle)	6	3.79747	1.97245e-06	SDHB, SDHC, ACNA, ICD, FUMC, GLTA	54	29	7107	27.2299	0.00160232	0.000106901	0.00303408
KEGG_PATHWAY	eum00020:Citrate cycle (TCA cycle)	6	3.79747	2.35362e-06	SDHB, SDHC, ACNA, ICD, FUMC, GLTA	54	30	7107	26.3222	0.00191167	0.000119586	0.0036204
KEGG_PATHWAY	ect00020:Citrate cycle (TCA cycle)	6	3.79747	2.35362e-06	SDHB, SDHC, ACNA, ICD, FUMC, GLTA	54	30	7107	26.3222	0.00191167	0.000119586	0.0036204
KEGG_PATHWAY	ecf00020:Citrate cycle (TCA cycle)	6	3.79747	2.35362e-06	SDHB, SDHC, ACNA, ICD, FUMC, GLTA	54	30	7107	26.3222	0.00191167	0.000119586	0.0036204
GOTERM_BP_FAT	GO:0006084~acetyl-CoA metabolic process	8	5.06329	2.38274e-06	SDHB, SDHC, ACNA, ICD, ACEK, FUMC, GLCB, GLTA	97	105	16709	13.1244	0.000733614	9.17312e-05	0.00319678
KEGG_PATHWAY	ecz00020:Citrate cycle (TCA cycle)	6	3.79747	2.79045e-06	SDHB, SDHC, ACNA, ICD, FUMC, GLTA	54	31	7107	25.4731	0.00226607	0.000133441	0.00429234
KEGG_PATHWAY	ecm00020:Citrate cycle (TCA cycle)	6	3.79747	2.79045e-06	SDHB, SDHC, ACNA, ICD, FUMC, GLTA	54	31	7107	25.4731	0.00226607	0.000133441	0.00429234
KEGG_PATHWAY	ecg00020:Citrate cycle (TCA cycle)	6	3.79747	4.49311e-06	SDHB, SDHC, ACNA, ICD, FUMC, GLTA	54	34	7107	23.2255	0.00364625	0.000182629	0.00691133
GOTERM_BP_FAT	GO:0015980~energy derivation by oxidation of organic compounds	12	7.59494	2.75302e-05	GLGS, PUUC, SDHB, ALDA, SDHC, ACNA, ICD, ACEK, FUMC, GLCB, UGPB, GLTA	97	418	16709	4.9452	0.00844356	0.000706367	0.0369299
KEGG_PATHWAY	ecq00020:Citrate cycle (TCA cycle)	5	3.16456	6.54446e-05	SDHB, SDHC, ICD, FUMC, GLTA	54	30	7107	21.9352	0.0518174	0.00161107	0.100623
KEGG_PATHWAY	ece00020:Citrate cycle (TCA cycle)	5	3.16456	6.54446e-05	SDHB, SDHC, ACNA, FUMC, GLTA	54	30	7107	21.9352	0.0518174	0.00161107	0.100623
KEGG_PATHWAY	ecv00020:Citrate cycle (TCA cycle)	5	3.16456	7.47266e-05	SDHB, SDHC, ACNA, FUMC, GLTA	54	31	7107	21.2276	0.0589463	0.00178532	0.114887
GOTERM_BP_FAT	GO:0006732~coenzyme metabolic process	12	7.59494	7.64711e-05	SDHB, TALA, TKTB, GGT, SDHC, ACNA, ICD, ACEK, STHA, FUMC, GLCB, GLTA	97	468	16709	4.41686	0.0232788	0.00181021	0.10255
KEGG_PATHWAY	ecc00020:Citrate cycle (TCA cycle)	5	3.16456	8.49321e-05	SDHB, SDHC, ACNA, FUMC, GLTA	54	32	7107	20.5642	0.0667225	0.00176902	0.130567
GOTERM_BP_FAT	GO:0006091~generation of precursor metabolites and energy	15	9.49367	8.85269e-05	GLCF, ALDA, ICD, FUMC, GLCB, UGPB, GLGS, SDHB, PUUC, GRXB, SDHC, ACNA, ACEK, CSRA, GLTA	97	746	16709	3.46363	0.0268991	0.00194578	0.118708
KEGG_PATHWAY	eci00020:Citrate cycle (TCA cycle)	5	3.16456	9.61153e-05	SDHB, SDHC, ACNA, FUMC, GLTA	54	33	7107	19.9411	0.0751701	0.00181569	0.147748
KEGG_PATHWAY	ecy00020:Citrate cycle (TCA cycle)	4	2.53165	0.00124785	SDHB, SDHC, FUMC, GLTA	54	29	7107	18.1533	0.637647	0.0189713	1.90239
KEGG_PATHWAY	ecl00020:Citrate cycle (TCA cycle)	4	2.53165	0.00124785	SDHB, SDHC, FUMC, GLTA	54	29	7107	18.1533	0.637647	0.0189713	1.90239
GOTERM_BP_FAT	GO:0045333~cellular respiration	9	5.6962	0.00132805	SDHB, SDHC, ACNA, ICD, ACEK, FUMC, GLCB, UGPB, GLTA	97	371	16709	4.17876	0.335892	0.0237895	1.76718
KEGG_PATHWAY	ecs00020:Citrate cycle (TCA cycle)	4	2.53165	0.00137923	SDHB, SDHC, FUMC, GLTA	54	30	7107	17.5481	0.674401	0.020565	2.10069
KEGG_PATHWAY	ecp00020:Citrate cycle (TCA cycle)	4	2.53165	0.00182448	SDHB, SDHC, FUMC, GLTA	54	33	7107	15.9529	0.773419	0.0261633	2.76998
GOTERM_BP_FAT	GO:0051186~cofactor metabolic process	12	7.59494	0.00186445	SDHB, TALA, TKTB, GGT, SDHC, ACNA, ICD, ACEK, STHA, FUMC, GLCB, GLTA	97	684	16709	3.02207	0.437176	0.0314282	2.47272
GOTERM_BP_FAT	GO:0006081~cellular aldehyde metabolic process	4	2.53165	0.00331294	ALDA, ICD, ACEK, GLCB	97	52	16709	13.2506	0.640154	0.0453955	4.35457
GOTERM_BP_FAT	GO:0006097~glyoxylate cycle	3	1.89873	0.00580234	ICD, ACEK, GLCB	97	20	16709	25.8387	0.833428	0.0620059	7.51046
GOTERM_BP_FAT	GO:0009061~anaerobic respiration	5	3.16456	0.0133333	ACNA, ICD, FUMC, UGPB, GLTA	97	159	16709	5.41691	0.983986	0.114494	16.4806
GOTERM_BP_FAT	GO:0046487~glyoxylate metabolic process	3	1.89873	0.0275559	ICD, ACEK, GLCB	97	45	16709	11.4838	0.999817	0.198023	31.2639
GOTERM_MF_FAT	GO:0005506~iron ion binding	5	3.16456	0.653346	GLCF, SDHB, SDHC, ACNA, KATE	89	896	17785	1.11513	1	0.999907	99.9999
Annotation Cluster 2	Enrichment Score: 4.367494077188541
Category	Term	Count	%	PValue	Genes	List Total	Pop Hits	Pop Total	Fold Enrichment	Bonferroni	Benjamini	FDR
KEGG_PATHWAY	ecg00630:Glyoxylate and dicarboxylate metabolism	6	3.79747	5.21248e-06	GLCF, ALDA, ACNA, GLCB, GLTA, GLCD	54	35	7107	22.5619	0.00422879	0.000201778	0.00801782
KEGG_PATHWAY	ecw00630:Glyoxylate and dicarboxylate metabolism	6	3.79747	5.21248e-06	GLCF, ALDA, ACNA, GLCB, GLTA, GLCD	54	35	7107	22.5619	0.00422879	0.000201778	0.00801782
KEGG_PATHWAY	ecr00630:Glyoxylate and dicarboxylate metabolism	6	3.79747	6.01916e-06	GLCF, ALDA, ACNA, GLCB, GLTA, GLCD	54	36	7107	21.9352	0.00488164	0.000222411	0.00925859
KEGG_PATHWAY	ecd00630:Glyoxylate and dicarboxylate metabolism	6	3.79747	6.01916e-06	GLCF, ALDA, ACNA, GLCB, GLTA, GLCD	54	36	7107	21.9352	0.00488164	0.000222411	0.00925859
KEGG_PATHWAY	eck00630:Glyoxylate and dicarboxylate metabolism	6	3.79747	6.01916e-06	GLCF, ALDA, ACNA, GLCB, GLTA, GLCD	54	36	7107	21.9352	0.00488164	0.000222411	0.00925859
KEGG_PATHWAY	ecz00630:Glyoxylate and dicarboxylate metabolism	6	3.79747	6.92051e-06	GLCF, ALDA, ACNA, GLCB, GLTA, GLCD	54	37	7107	21.3423	0.00561059	0.000244596	0.010645
KEGG_PATHWAY	eum00630:Glyoxylate and dicarboxylate metabolism	6	3.79747	6.92051e-06	GLCF, ALDA, ACNA, GLCB, GLTA, GLCD	54	37	7107	21.3423	0.00561059	0.000244596	0.010645
KEGG_PATHWAY	eco00630:Glyoxylate and dicarboxylate metabolism	6	3.79747	6.92051e-06	GLCF, ALDA, ACNA, GLCB, GLTA, GLCD	54	37	7107	21.3423	0.00561059	0.000244596	0.010645
KEGG_PATHWAY	ecj00630:Glyoxylate and dicarboxylate metabolism	6	3.79747	6.92051e-06	GLCF, ALDA, ACNA, GLCB, GLTA, GLCD	54	37	7107	21.3423	0.00561059	0.000244596	0.010645
KEGG_PATHWAY	ecx00630:Glyoxylate and dicarboxylate metabolism	6	3.79747	6.92051e-06	GLCF, ALDA, ACNA, GLCB, GLTA, GLCD	54	37	7107	21.3423	0.00561059	0.000244596	0.010645
KEGG_PATHWAY	ecm00630:Glyoxylate and dicarboxylate metabolism	6	3.79747	1.16324e-05	GLCF, ALDA, ACNA, GLCB, GLTA, GLCD	54	41	7107	19.2602	0.00941263	0.000378217	0.0178921
KEGG_PATHWAY	ect00630:Glyoxylate and dicarboxylate metabolism	5	3.16456	9.61153e-05	GLCF, ACNA, GLCB, GLTA, GLCD	54	33	7107	19.9411	0.0751701	0.00181569	0.147748
KEGG_PATHWAY	ecc00630:Glyoxylate and dicarboxylate metabolism	5	3.16456	0.000121637	ALDA, ACNA, GLCB, GLTA, GLCD	54	35	7107	18.8016	0.0941641	0.0021953	0.186945
KEGG_PATHWAY	eci00630:Glyoxylate and dicarboxylate metabolism	5	3.16456	0.000121637	ALDA, ACNA, GLCB, GLTA, GLCD	54	35	7107	18.8016	0.0941641	0.0021953	0.186945
KEGG_PATHWAY	ecv00630:Glyoxylate and dicarboxylate metabolism	5	3.16456	0.000151746	ALDA, ACNA, GLCB, GLTA, GLCD	54	37	7107	17.7853	0.116072	0.00267856	0.23317
KEGG_PATHWAY	ecq00630:Glyoxylate and dicarboxylate metabolism	4	2.53165	0.00199055	ALDA, GLCB, GLTA, GLCD	54	34	7107	15.4837	0.802088	0.0280198	3.01853
KEGG_PATHWAY	ecf00630:Glyoxylate and dicarboxylate metabolism	3	1.89873	0.0207741	ALDA, ACNA, GLTA	54	30	7107	13.1611	1	0.227864	27.5972
KEGG_PATHWAY	ece00630:Glyoxylate and dicarboxylate metabolism	3	1.89873	0.0248605	ALDA, ACNA, GLTA	54	33	7107	11.9646	1	0.26323	32.108
Annotation Cluster 3	Enrichment Score: 4.324794502373847
Category	Term	Count	%	PValue	Genes	List Total	Pop Hits	Pop Total	Fold Enrichment	Bonferroni	Benjamini	FDR
GOTERM_BP_FAT	GO:0006970~response to osmotic stress	7	4.43038	1.04461e-08	OTSA, BOLA, TREA, OTSB, OSMC, PROP, DNAK	97	28	16709	43.0644	3.2174e-06	1.6087e-06	1.40152e-05
KEGG_PATHWAY	ecx00500:Starch and sucrose metabolism	6	3.79747	1.64161e-06	AMYA, OTSA, TREA, OTSB, MALQ, MALP	54	28	7107	28.2024	0.00133374	9.5326e-05	0.00252518
KEGG_PATHWAY	ecd00500:Starch and sucrose metabolism	6	3.79747	1.97245e-06	AMYA, OTSA, TREA, OTSB, MALQ, MALP	54	29	7107	27.2299	0.00160232	0.000106901	0.00303408
KEGG_PATHWAY	ecw00500:Starch and sucrose metabolism	6	3.79747	2.79045e-06	AMYA, OTSA, TREA, OTSB, MALQ, MALP	54	31	7107	25.4731	0.00226607	0.000133441	0.00429234
KEGG_PATHWAY	ecr00500:Starch and sucrose metabolism	6	3.79747	3.2886e-06	AMYA, OTSA, TREA, OTSB, MALQ, MALP	54	32	7107	24.6771	0.00267006	0.000148524	0.00505858
KEGG_PATHWAY	ecz00500:Starch and sucrose metabolism	6	3.79747	3.2886e-06	AMYA, OTSA, TREA, OTSB, MALQ, MALP	54	32	7107	24.6771	0.00267006	0.000148524	0.00505858
KEGG_PATHWAY	ecj00500:Starch and sucrose metabolism	6	3.79747	3.2886e-06	AMYA, OTSA, TREA, OTSB, MALQ, MALP	54	32	7107	24.6771	0.00267006	0.000148524	0.00505858
KEGG_PATHWAY	eci00500:Starch and sucrose metabolism	6	3.79747	3.2886e-06	AMYA, OTSA, TREA, OTSB, MALQ, MALP	54	32	7107	24.6771	0.00267006	0.000148524	0.00505858
KEGG_PATHWAY	eck00500:Starch and sucrose metabolism	6	3.79747	3.2886e-06	AMYA, OTSA, TREA, OTSB, MALQ, MALP	54	32	7107	24.6771	0.00267006	0.000148524	0.00505858
KEGG_PATHWAY	eco00500:Starch and sucrose metabolism	6	3.79747	3.2886e-06	AMYA, OTSA, TREA, OTSB, MALQ, MALP	54	32	7107	24.6771	0.00267006	0.000148524	0.00505858
KEGG_PATHWAY	eum00500:Starch and sucrose metabolism	6	3.79747	3.85404e-06	AMYA, OTSA, TREA, OTSB, MALQ, MALP	54	33	7107	23.9293	0.00312844	0.000164899	0.00592833
KEGG_PATHWAY	ecc00500:Starch and sucrose metabolism	6	3.79747	3.85404e-06	AMYA, OTSA, TREA, OTSB, MALQ, MALP	54	33	7107	23.9293	0.00312844	0.000164899	0.00592833
KEGG_PATHWAY	ecv00500:Starch and sucrose metabolism	6	3.79747	3.85404e-06	AMYA, OTSA, TREA, OTSB, MALQ, MALP	54	33	7107	23.9293	0.00312844	0.000164899	0.00592833
KEGG_PATHWAY	ece00500:Starch and sucrose metabolism	6	3.79747	4.49311e-06	AMYA, OTSA, TREA, OTSB, MALQ, MALP	54	34	7107	23.2255	0.00364625	0.000182629	0.00691133
KEGG_PATHWAY	ect00500:Starch and sucrose metabolism	6	3.79747	5.21248e-06	AMYA, OTSA, TREA, OTSB, MALQ, MALP	54	35	7107	22.5619	0.00422879	0.000201778	0.00801782
KEGG_PATHWAY	ecg00500:Starch and sucrose metabolism	6	3.79747	6.92051e-06	AMYA, OTSA, TREA, OTSB, MALQ, MALP	54	37	7107	21.3423	0.00561059	0.000244596	0.010645
KEGG_PATHWAY	ecm00500:Starch and sucrose metabolism	6	3.79747	6.92051e-06	AMYA, OTSA, TREA, OTSB, MALQ, MALP	54	37	7107	21.3423	0.00561059	0.000244596	0.010645
KEGG_PATHWAY	ecq00500:Starch and sucrose metabolism	5	3.16456	7.47266e-05	AMYA, OTSA, OTSB, MALQ, MALP	54	31	7107	21.2276	0.0589463	0.00178532	0.114887
KEGG_PATHWAY	ecf00500:Starch and sucrose metabolism	5	3.16456	7.47266e-05	AMYA, OTSA, OTSB, MALQ, MALP	54	31	7107	21.2276	0.0589463	0.00178532	0.114887
GOTERM_BP_FAT	GO:0005991~trehalose metabolic process	3	1.89873	0.00470741	OTSA, TREA, OTSB	97	18	16709	28.7096	0.766204	0.0564748	6.13445
GOTERM_BP_FAT	GO:0016137~glycoside metabolic process	3	1.89873	0.00899251	OTSA, TREA, OTSB	97	25	16709	20.6709	0.938099	0.0858395	11.4139
GOTERM_BP_FAT	GO:0005984~disaccharide metabolic process	3	1.89873	0.0119902	OTSA, TREA, OTSB	97	29	16709	17.8198	0.975652	0.106479	14.9423
GOTERM_BP_FAT	GO:0009311~oligosaccharide metabolic process	3	1.89873	0.0858543	OTSA, TREA, OTSB	97	85	16709	6.07968	1	0.444701	70.0113
GOTERM_BP_FAT	GO:0009057~macromolecule catabolic process	4	2.53165	0.150327	AMYA, CSRA, MALQ, MALP	97	233	16709	2.95721	1	0.626116	88.7592
GOTERM_BP_FAT	GO:0000272~polysaccharide catabolic process	3	1.89873	0.217405	AMYA, MALQ, MALP	97	152	16709	3.39982	1	0.727953	96.2707
GOTERM_BP_FAT	GO:0005976~polysaccharide metabolic process	5	3.16456	0.589181	AMYA, GLGS, OPPA, MALQ, MALP	97	712	16709	1.20968	1	0.972819	99.9993
Annotation Cluster 4	Enrichment Score: 3.9657121869307885
Category	Term	Count	%	PValue	Genes	List Total	Pop Hits	Pop Total	Fold Enrichment	Bonferroni	Benjamini	FDR
KEGG_PATHWAY	ecd00330:Arginine and proline metabolism	7	4.43038	4.06622e-07	PUUB, PUUC, ASTA, PUUA, PUUD, ASTE, ASTB	54	40	7107	23.0319	0.000330529	4.13221e-05	0.000625486
KEGG_PATHWAY	eum00330:Arginine and proline metabolism	7	4.43038	4.73626e-07	PUUB, PUUC, ASTA, PUUA, PUUD, ASTE, ASTB	54	41	7107	22.4702	0.000384984	4.27833e-05	0.000728554
KEGG_PATHWAY	ecx00330:Arginine and proline metabolism	7	4.43038	4.73626e-07	PUUB, PUUC, ASTA, PUUA, PUUD, ASTE, ASTB	54	41	7107	22.4702	0.000384984	4.27833e-05	0.000728554
KEGG_PATHWAY	ecr00330:Arginine and proline metabolism	7	4.43038	5.49429e-07	PUUB, PUUC, ASTA, PUUA, PUUD, ASTE, ASTB	54	42	7107	21.9352	0.000446586	4.46676e-05	0.000845157
KEGG_PATHWAY	ecw00330:Arginine and proline metabolism	7	4.43038	5.49429e-07	PUUB, PUUC, ASTA, PUUA, PUUD, ASTE, ASTB	54	42	7107	21.9352	0.000446586	4.46676e-05	0.000845157
KEGG_PATHWAY	eck00330:Arginine and proline metabolism	7	4.43038	5.49429e-07	PUUB, PUUC, ASTA, PUUA, PUUD, ASTE, ASTB	54	42	7107	21.9352	0.000446586	4.46676e-05	0.000845157
KEGG_PATHWAY	ecj00330:Arginine and proline metabolism	7	4.43038	6.34902e-07	PUUB, PUUC, ASTA, PUUA, PUUD, ASTE, ASTB	54	43	7107	21.4251	0.000516043	4.6924e-05	0.000976637
KEGG_PATHWAY	ect00330:Arginine and proline metabolism	7	4.43038	6.34902e-07	PUUB, PUUC, ASTA, PUUA, PUUD, ASTE, ASTB	54	43	7107	21.4251	0.000516043	4.6924e-05	0.000976637
KEGG_PATHWAY	eco00330:Arginine and proline metabolism	7	4.43038	6.34902e-07	PUUB, PUUC, ASTA, PUUA, PUUD, ASTE, ASTB	54	43	7107	21.4251	0.000516043	4.6924e-05	0.000976637
KEGG_PATHWAY	ecm00330:Arginine and proline metabolism	7	4.43038	7.30979e-07	PUUB, PUUC, ASTA, PUUA, PUUD, ASTE, ASTB	54	44	7107	20.9381	0.00059411	4.95226e-05	0.00112443
KEGG_PATHWAY	ecf00330:Arginine and proline metabolism	7	4.43038	8.38652e-07	PUUB, PUUC, ASTA, PUUA, PUUD, ASTE, ASTB	54	45	7107	20.4728	0.000681592	5.24467e-05	0.00129005
GOTERM_BP_FAT	GO:0009064~glutamine family amino acid metabolic process	11	6.96203	2.61247e-06	GLNG, GLNH, ARGT, ASTA, PUUA, GADB, PUUD, PROP, GADA, ASTE, ASTB	97	262	16709	7.23219	0.000804317	8.04608e-05	0.00350499
GOTERM_BP_FAT	GO:0006536~glutamate metabolic process	5	3.16456	0.000956735	ASTA, GADB, GADA, ASTE, ASTB	97	76	16709	11.3327	0.255331	0.0182573	1.27602
GOTERM_BP_FAT	GO:0009310~amine catabolic process	6	3.79747	0.00533512	GABT, ASTA, GABD, PUUD, ASTE, ASTB	97	195	16709	5.30024	0.807492	0.0614038	6.9256
GOTERM_BP_FAT	GO:0016054~organic acid catabolic process	6	3.79747	0.00798902	ASTA, FADB, ASTE, GLCB, FADE, ASTB	97	215	16709	4.80719	0.915457	0.0790504	10.2028
GOTERM_BP_FAT	GO:0046395~carboxylic acid catabolic process	6	3.79747	0.00798902	ASTA, FADB, ASTE, GLCB, FADE, ASTB	97	215	16709	4.80719	0.915457	0.0790504	10.2028
GOTERM_BP_FAT	GO:0019544~arginine catabolic process to glutamate	3	1.89873	0.0104433	ASTA, ASTE, ASTB	97	27	16709	19.1397	0.960578	0.0961075	13.1381
GOTERM_BP_FAT	GO:0006527~arginine catabolic process	3	1.89873	0.0221152	ASTA, ASTE, ASTB	97	40	16709	12.9193	0.99898	0.16986	25.9213
KEGG_PATHWAY	ecg00330:Arginine and proline metabolism	3	1.89873	0.0339163	ASTA, ASTE, ASTB	54	39	7107	10.1239	1	0.338031	41.1849
KEGG_PATHWAY	ecz00330:Arginine and proline metabolism	3	1.89873	0.0355338	ASTA, ASTE, ASTB	54	40	7107	9.87083	1	0.34708	42.6816
GOTERM_BP_FAT	GO:0009065~glutamine family amino acid catabolic process	3	1.89873	0.0359689	ASTA, ASTE, ASTB	97	52	16709	9.93795	0.999987	0.240568	38.8276
KEGG_PATHWAY	ecq00330:Arginine and proline metabolism	3	1.89873	0.0388567	ASTA, ASTE, ASTB	54	42	7107	9.40079	1	0.368902	45.6452
GOTERM_BP_FAT	GO:0006525~arginine metabolic process	4	2.53165	0.0460056	ARGT, ASTA, ASTE, ASTB	97	139	16709	4.95706	0.999999	0.286341	46.8414
GOTERM_BP_FAT	GO:0009063~cellular amino acid catabolic process	3	1.89873	0.18397	ASTA, ASTE, ASTB	97	136	16709	3.7998	1	0.700065	93.4628
Annotation Cluster 5	Enrichment Score: 3.7612207114167604
Category	Term	Count	%	PValue	Genes	List Total	Pop Hits	Pop Total	Fold Enrichment	Bonferroni	Benjamini	FDR
KEGG_PATHWAY	ecg00650:Butanoate metabolism	7	4.43038	5.35717e-08	GABT, SDHB, GADB, GABD, SDHC, FADB, GADA	54	29	7107	31.7682	4.35529e-05	4.35529e-05	8.24069e-05
KEGG_PATHWAY	ece00650:Butanoate metabolism	7	4.43038	6.65847e-08	GABT, SDHB, GADB, GABD, SDHC, FADB, GADA	54	30	7107	30.7093	5.41319e-05	2.70663e-05	0.000102424
KEGG_PATHWAY	ecq00650:Butanoate metabolism	7	4.43038	8.20966e-08	GABT, SDHB, GADB, GABD, SDHC, FADB, GADA	54	31	7107	29.7186	6.67423e-05	2.22479e-05	0.000126285
KEGG_PATHWAY	ecz00650:Butanoate metabolism	7	4.43038	8.20966e-08	GABT, SDHB, GADB, GABD, SDHC, FADB, GADA	54	31	7107	29.7186	6.67423e-05	2.22479e-05	0.000126285
KEGG_PATHWAY	ecv00650:Butanoate metabolism	7	4.43038	1.00469e-07	GABT, SDHB, GADB, GABD, SDHC, FADB, GADA	54	32	7107	28.7899	8.16777e-05	2.04201e-05	0.000154546
KEGG_PATHWAY	ecc00650:Butanoate metabolism	7	4.43038	1.00469e-07	GABT, SDHB, GADB, GABD, SDHC, FADB, GADA	54	32	7107	28.7899	8.16777e-05	2.04201e-05	0.000154546
KEGG_PATHWAY	eum00650:Butanoate metabolism	7	4.43038	1.00469e-07	GABT, SDHB, GADB, GABD, SDHC, FADB, GADA	54	32	7107	28.7899	8.16777e-05	2.04201e-05	0.000154546
KEGG_PATHWAY	ect00650:Butanoate metabolism	7	4.43038	1.22098e-07	GABT, SDHB, GADB, GABD, SDHC, FADB, GADA	54	33	7107	27.9175	9.92611e-05	1.9853e-05	0.000187818
KEGG_PATHWAY	eci00650:Butanoate metabolism	7	4.43038	1.22098e-07	GABT, SDHB, GADB, GABD, SDHC, FADB, GADA	54	33	7107	27.9175	9.92611e-05	1.9853e-05	0.000187818
KEGG_PATHWAY	eck00650:Butanoate metabolism	7	4.43038	1.22098e-07	GABT, SDHB, GADB, GABD, SDHC, FADB, GADA	54	33	7107	27.9175	9.92611e-05	1.9853e-05	0.000187818
KEGG_PATHWAY	eco00650:Butanoate metabolism	7	4.43038	1.76913e-07	GABT, SDHB, GADB, GABD, SDHC, FADB, GADA	54	35	7107	26.3222	0.00014382	2.39714e-05	0.000272136
KEGG_PATHWAY	ecj00650:Butanoate metabolism	7	4.43038	1.76913e-07	GABT, SDHB, GADB, GABD, SDHC, FADB, GADA	54	35	7107	26.3222	0.00014382	2.39714e-05	0.000272136
KEGG_PATHWAY	ecr00650:Butanoate metabolism	7	4.43038	2.95802e-07	GABT, SDHB, GADB, GABD, SDHC, FADB, GADA	54	38	7107	24.2442	0.000240458	3.43547e-05	0.000455017
KEGG_PATHWAY	ecd00650:Butanoate metabolism	6	3.79747	1.97245e-06	GABT, SDHB, GADB, SDHC, FADB, GADA	54	29	7107	27.2299	0.00160232	0.000106901	0.00303408
KEGG_PATHWAY	ecf00650:Butanoate metabolism	6	3.79747	1.97245e-06	SDHB, GADB, GABD, SDHC, FADB, GADA	54	29	7107	27.2299	0.00160232	0.000106901	0.00303408
KEGG_PATHWAY	ecm00650:Butanoate metabolism	6	3.79747	3.85404e-06	SDHB, GADB, GABD, SDHC, FADB, GADA	54	33	7107	23.9293	0.00312844	0.000164899	0.00592833
KEGG_PATHWAY	ecx00650:Butanoate metabolism	6	3.79747	6.01916e-06	SDHB, GADB, GABD, SDHC, FADB, GADA	54	36	7107	21.9352	0.00488164	0.000222411	0.00925859
KEGG_PATHWAY	ecw00650:Butanoate metabolism	6	3.79747	7.92425e-06	SDHB, GADB, GABD, SDHC, FADB, GADA	54	38	7107	20.7807	0.00642173	0.000268399	0.0121888
KEGG_PATHWAY	ecq00250:Alanine, aspartate and glutamate metabolism	5	3.16456	4.26099e-05	GABT, GADB, GABD, PYRB, GADA	54	27	7107	24.3724	0.0340494	0.00128224	0.0655248
KEGG_PATHWAY	ecc00250:Alanine, aspartate and glutamate metabolism	5	3.16456	4.94379e-05	GABT, GADB, GABD, PYRB, GADA	54	28	7107	23.502	0.039397	0.00138504	0.0760211
KEGG_PATHWAY	ect00250:Alanine, aspartate and glutamate metabolism	5	3.16456	4.94379e-05	GABT, GADB, GABD, PYRB, GADA	54	28	7107	23.502	0.039397	0.00138504	0.0760211
KEGG_PATHWAY	ecv00250:Alanine, aspartate and glutamate metabolism	5	3.16456	4.94379e-05	GABT, GADB, GABD, PYRB, GADA	54	28	7107	23.502	0.039397	0.00138504	0.0760211
KEGG_PATHWAY	eum00250:Alanine, aspartate and glutamate metabolism	5	3.16456	4.94379e-05	GABT, GADB, GABD, PYRB, GADA	54	28	7107	23.502	0.039397	0.00138504	0.0760211
KEGG_PATHWAY	eci00250:Alanine, aspartate and glutamate metabolism	5	3.16456	4.94379e-05	GABT, GADB, GABD, PYRB, GADA	54	28	7107	23.502	0.039397	0.00138504	0.0760211
KEGG_PATHWAY	ecg00250:Alanine, aspartate and glutamate metabolism	5	3.16456	4.94379e-05	GABT, GADB, GABD, PYRB, GADA	54	28	7107	23.502	0.039397	0.00138504	0.0760211
KEGG_PATHWAY	ecz00250:Alanine, aspartate and glutamate metabolism	5	3.16456	4.94379e-05	GABT, GADB, GABD, PYRB, GADA	54	28	7107	23.502	0.039397	0.00138504	0.0760211
KEGG_PATHWAY	ecr00250:Alanine, aspartate and glutamate metabolism	5	3.16456	5.70324e-05	GABT, GADB, GABD, PYRB, GADA	54	29	7107	22.6916	0.0453101	0.00149465	0.0876944
KEGG_PATHWAY	ece00250:Alanine, aspartate and glutamate metabolism	5	3.16456	5.70324e-05	GABT, GADB, GABD, PYRB, GADA	54	29	7107	22.6916	0.0453101	0.00149465	0.0876944
KEGG_PATHWAY	ecj00250:Alanine, aspartate and glutamate metabolism	5	3.16456	5.70324e-05	GABT, GADB, GABD, PYRB, GADA	54	29	7107	22.6916	0.0453101	0.00149465	0.0876944
KEGG_PATHWAY	eck00250:Alanine, aspartate and glutamate metabolism	5	3.16456	5.70324e-05	GABT, GADB, GABD, PYRB, GADA	54	29	7107	22.6916	0.0453101	0.00149465	0.0876944
KEGG_PATHWAY	eco00250:Alanine, aspartate and glutamate metabolism	5	3.16456	5.70324e-05	GABT, GADB, GABD, PYRB, GADA	54	29	7107	22.6916	0.0453101	0.00149465	0.0876944
KEGG_PATHWAY	ecq00410:beta-Alanine metabolism	4	2.53165	6.19562e-05	GABT, GADB, FADB, GADA	54	11	7107	47.8586	0.0491243	0.00157288	0.0952619
KEGG_PATHWAY	ect00410:beta-Alanine metabolism	4	2.53165	6.19562e-05	GABT, GADB, FADB, GADA	54	11	7107	47.8586	0.0491243	0.00157288	0.0952619
KEGG_PATHWAY	ecg00410:beta-Alanine metabolism	4	2.53165	6.19562e-05	GABT, GADB, FADB, GADA	54	11	7107	47.8586	0.0491243	0.00157288	0.0952619
KEGG_PATHWAY	ecc00410:beta-Alanine metabolism	4	2.53165	8.2173e-05	GABT, GADB, FADB, GADA	54	12	7107	43.8704	0.0646266	0.00180403	0.126328
KEGG_PATHWAY	ece00410:beta-Alanine metabolism	4	2.53165	8.2173e-05	GABT, GADB, FADB, GADA	54	12	7107	43.8704	0.0646266	0.00180403	0.126328
KEGG_PATHWAY	ecv00410:beta-Alanine metabolism	4	2.53165	8.2173e-05	GABT, GADB, FADB, GADA	54	12	7107	43.8704	0.0646266	0.00180403	0.126328
KEGG_PATHWAY	eum00410:beta-Alanine metabolism	4	2.53165	8.2173e-05	GABT, GADB, FADB, GADA	54	12	7107	43.8704	0.0646266	0.00180403	0.126328
KEGG_PATHWAY	ecz00410:beta-Alanine metabolism	4	2.53165	8.2173e-05	GABT, GADB, FADB, GADA	54	12	7107	43.8704	0.0646266	0.00180403	0.126328
KEGG_PATHWAY	eci00410:beta-Alanine metabolism	4	2.53165	8.2173e-05	GABT, GADB, FADB, GADA	54	12	7107	43.8704	0.0646266	0.00180403	0.126328
KEGG_PATHWAY	ecr00410:beta-Alanine metabolism	4	2.53165	0.000167278	GABT, GADB, FADB, GADA	54	15	7107	35.0963	0.127165	0.00288961	0.257007
KEGG_PATHWAY	ecd00410:beta-Alanine metabolism	4	2.53165	0.000167278	GABT, GADB, FADB, GADA	54	15	7107	35.0963	0.127165	0.00288961	0.257007
KEGG_PATHWAY	ecj00410:beta-Alanine metabolism	4	2.53165	0.000167278	GABT, GADB, FADB, GADA	54	15	7107	35.0963	0.127165	0.00288961	0.257007
KEGG_PATHWAY	eck00410:beta-Alanine metabolism	4	2.53165	0.000167278	GABT, GADB, FADB, GADA	54	15	7107	35.0963	0.127165	0.00288961	0.257007
KEGG_PATHWAY	eco00410:beta-Alanine metabolism	4	2.53165	0.000167278	GABT, GADB, FADB, GADA	54	15	7107	35.0963	0.127165	0.00288961	0.257007
KEGG_PATHWAY	ecd00250:Alanine, aspartate and glutamate metabolism	4	2.53165	0.00100946	GABT, GADB, PYRB, GADA	54	27	7107	19.4979	0.560056	0.0159712	1.54159
KEGG_PATHWAY	ecs00650:Butanoate metabolism	4	2.53165	0.00124785	SDHB, GABD, SDHC, FADB	54	29	7107	18.1533	0.637647	0.0189713	1.90239
KEGG_PATHWAY	ecw00250:Alanine, aspartate and glutamate metabolism	4	2.53165	0.00124785	GADB, GABD, PYRB, GADA	54	29	7107	18.1533	0.637647	0.0189713	1.90239
KEGG_PATHWAY	ecx00250:Alanine, aspartate and glutamate metabolism	4	2.53165	0.00124785	GADB, GABD, PYRB, GADA	54	29	7107	18.1533	0.637647	0.0189713	1.90239
KEGG_PATHWAY	ecf00250:Alanine, aspartate and glutamate metabolism	4	2.53165	0.00124785	GADB, GABD, PYRB, GADA	54	29	7107	18.1533	0.637647	0.0189713	1.90239
KEGG_PATHWAY	ecm00250:Alanine, aspartate and glutamate metabolism	4	2.53165	0.00166735	GADB, GABD, PYRB, GADA	54	32	7107	16.4514	0.742488	0.0243653	2.53429
KEGG_PATHWAY	ecp00650:Butanoate metabolism	4	2.53165	0.00182448	SDHB, GABD, SDHC, FADB	54	33	7107	15.9529	0.773419	0.0261633	2.76998
KEGG_PATHWAY	ecy00650:Butanoate metabolism	4	2.53165	0.00199055	SDHB, GABD, SDHC, FADB	54	34	7107	15.4837	0.802088	0.0280198	3.01853
KEGG_PATHWAY	ecl00650:Butanoate metabolism	4	2.53165	0.00216576	SDHB, GABD, SDHC, FADB	54	35	7107	15.0413	0.828415	0.0299338	3.28011
KEGG_PATHWAY	ecs00632:Benzoate degradation via CoA ligation	3	1.89873	0.00343341	SDHB, SDHC, FADB	54	12	7107	32.9028	0.938956	0.0462872	5.15303
KEGG_PATHWAY	ecf00410:beta-Alanine metabolism	3	1.89873	0.00343341	GADB, FADB, GADA	54	12	7107	32.9028	0.938956	0.0462872	5.15303
KEGG_PATHWAY	ece00632:Benzoate degradation via CoA ligation	3	1.89873	0.00343341	SDHB, SDHC, FADB	54	12	7107	32.9028	0.938956	0.0462872	5.15303
KEGG_PATHWAY	ecf00632:Benzoate degradation via CoA ligation	3	1.89873	0.00343341	SDHB, SDHC, FADB	54	12	7107	32.9028	0.938956	0.0462872	5.15303
KEGG_PATHWAY	ecm00410:beta-Alanine metabolism	3	1.89873	0.00343341	GADB, FADB, GADA	54	12	7107	32.9028	0.938956	0.0462872	5.15303
KEGG_PATHWAY	ecq00632:Benzoate degradation via CoA ligation	3	1.89873	0.00468899	SDHB, SDHC, FADB	54	14	7107	28.2024	0.978097	0.0616996	6.97465
KEGG_PATHWAY	ect00632:Benzoate degradation via CoA ligation	3	1.89873	0.00468899	SDHB, SDHC, FADB	54	14	7107	28.2024	0.978097	0.0616996	6.97465
KEGG_PATHWAY	ecg00632:Benzoate degradation via CoA ligation	3	1.89873	0.00468899	SDHB, SDHC, FADB	54	14	7107	28.2024	0.978097	0.0616996	6.97465
KEGG_PATHWAY	eum00632:Benzoate degradation via CoA ligation	3	1.89873	0.00468899	SDHB, SDHC, FADB	54	14	7107	28.2024	0.978097	0.0616996	6.97465
KEGG_PATHWAY	ecw00410:beta-Alanine metabolism	3	1.89873	0.00538463	GADB, FADB, GADA	54	15	7107	26.3222	0.987594	0.0694315	7.96978
KEGG_PATHWAY	ecz00632:Benzoate degradation via CoA ligation	3	1.89873	0.00538463	SDHB, SDHC, FADB	54	15	7107	26.3222	0.987594	0.0694315	7.96978
KEGG_PATHWAY	ecx00410:beta-Alanine metabolism	3	1.89873	0.00538463	GADB, FADB, GADA	54	15	7107	26.3222	0.987594	0.0694315	7.96978
KEGG_PATHWAY	ecy00632:Benzoate degradation via CoA ligation	3	1.89873	0.00538463	SDHB, SDHC, FADB	54	15	7107	26.3222	0.987594	0.0694315	7.96978
KEGG_PATHWAY	eck00632:Benzoate degradation via CoA ligation	3	1.89873	0.00538463	SDHB, SDHC, FADB	54	15	7107	26.3222	0.987594	0.0694315	7.96978
KEGG_PATHWAY	ecm00632:Benzoate degradation via CoA ligation	3	1.89873	0.00538463	SDHB, SDHC, FADB	54	15	7107	26.3222	0.987594	0.0694315	7.96978
KEGG_PATHWAY	ecp00632:Benzoate degradation via CoA ligation	3	1.89873	0.00612461	SDHB, SDHC, FADB	54	16	7107	24.6771	0.993226	0.0773989	9.01738
KEGG_PATHWAY	ecv00632:Benzoate degradation via CoA ligation	3	1.89873	0.00612461	SDHB, SDHC, FADB	54	16	7107	24.6771	0.993226	0.0773989	9.01738
KEGG_PATHWAY	ecd00632:Benzoate degradation via CoA ligation	3	1.89873	0.00612461	SDHB, SDHC, FADB	54	16	7107	24.6771	0.993226	0.0773989	9.01738
KEGG_PATHWAY	ecw00632:Benzoate degradation via CoA ligation	3	1.89873	0.00612461	SDHB, SDHC, FADB	54	16	7107	24.6771	0.993226	0.0773989	9.01738
KEGG_PATHWAY	ecr00632:Benzoate degradation via CoA ligation	3	1.89873	0.00690824	SDHB, SDHC, FADB	54	17	7107	23.2255	0.996432	0.0855738	10.1146
KEGG_PATHWAY	ecx00632:Benzoate degradation via CoA ligation	3	1.89873	0.00690824	SDHB, SDHC, FADB	54	17	7107	23.2255	0.996432	0.0855738	10.1146
KEGG_PATHWAY	ecl00632:Benzoate degradation via CoA ligation	3	1.89873	0.00690824	SDHB, SDHC, FADB	54	17	7107	23.2255	0.996432	0.0855738	10.1146
KEGG_PATHWAY	ecc00632:Benzoate degradation via CoA ligation	3	1.89873	0.00773486	SDHB, SDHC, FADB	54	18	7107	21.9352	0.998187	0.0939301	11.2587
KEGG_PATHWAY	eco00632:Benzoate degradation via CoA ligation	3	1.89873	0.00860381	SDHB, SDHC, FADB	54	19	7107	20.7807	0.999111	0.102444	12.4466
KEGG_PATHWAY	ecj00632:Benzoate degradation via CoA ligation	3	1.89873	0.00860381	SDHB, SDHC, FADB	54	19	7107	20.7807	0.999111	0.102444	12.4466
KEGG_PATHWAY	eci00632:Benzoate degradation via CoA ligation	3	1.89873	0.00860381	SDHB, SDHC, FADB	54	19	7107	20.7807	0.999111	0.102444	12.4466
GOTERM_MF_FAT	GO:0048037~cofactor binding	11	6.96203	0.173412	GABT, GADB, YAHK, FADB, ICD, STHA, WRBA, GADA, FADE, MALP, GLCD	89	1440	17785	1.52649	1	0.997416	91.1302
GOTERM_MF_FAT	GO:0030170~pyridoxal phosphate binding	4	2.53165	0.262262	GABT, GADB, GADA, MALP	89	359	17785	2.22653	1	0.997656	97.9121
GOTERM_MF_FAT	GO:0070279~vitamin B6 binding	4	2.53165	0.262262	GABT, GADB, GADA, MALP	89	359	17785	2.22653	1	0.997656	97.9121
GOTERM_MF_FAT	GO:0019842~vitamin binding	4	2.53165	0.443713	GABT, GADB, GADA, MALP	89	494	17785	1.61807	1	0.999204	99.9424
Annotation Cluster 6	Enrichment Score: 3.591427412512615
Category	Term	Count	%	PValue	Genes	List Total	Pop Hits	Pop Total	Fold Enrichment	Bonferroni	Benjamini	FDR
KEGG_PATHWAY	ecd02010:ABC transporters	9	5.6962	3.9633e-05	GLNH, ARGT, DPPF, MALK, OPPA, MALF, MALG, MALE, UGPB	54	175	7107	6.76857	0.0317087	0.00123855	0.0609483
KEGG_PATHWAY	ecw02010:ABC transporters	9	5.6962	3.9633e-05	GLNH, ARGT, DPPF, MALK, OPPA, MALF, MALG, MALE, UGPB	54	175	7107	6.76857	0.0317087	0.00123855	0.0609483
KEGG_PATHWAY	ecx02010:ABC transporters	9	5.6962	3.9633e-05	GLNH, ARGT, DPPF, MALK, OPPA, MALF, MALG, MALE, UGPB	54	175	7107	6.76857	0.0317087	0.00123855	0.0609483
KEGG_PATHWAY	ecg02010:ABC transporters	9	5.6962	4.47607e-05	GLNH, ARGT, DPPF, MALK, OPPA, MALF, MALG, MALE, UGPB	54	178	7107	6.65449	0.035737	0.00129884	0.0688311
KEGG_PATHWAY	ecj02010:ABC transporters	9	5.6962	4.47607e-05	GLNH, ARGT, DPPF, MALK, OPPA, MALF, MALG, MALE, UGPB	54	178	7107	6.65449	0.035737	0.00129884	0.0688311
KEGG_PATHWAY	eck02010:ABC transporters	9	5.6962	5.04321e-05	GLNH, ARGT, DPPF, MALK, OPPA, MALF, MALG, MALE, UGPB	54	181	7107	6.5442	0.0401731	0.00136581	0.0775493
KEGG_PATHWAY	eco02010:ABC transporters	9	5.6962	5.04321e-05	GLNH, ARGT, DPPF, MALK, OPPA, MALF, MALG, MALE, UGPB	54	181	7107	6.5442	0.0401731	0.00136581	0.0775493
KEGG_PATHWAY	ecz02010:ABC transporters	9	5.6962	7.66337e-05	GLNH, ARGT, DPPF, MALK, OPPA, MALF, MALG, MALE, UGPB	54	192	7107	6.16927	0.0604043	0.00177858	0.117817
KEGG_PATHWAY	eum02010:ABC transporters	9	5.6962	7.66337e-05	GLNH, ARGT, DPPF, MALK, OPPA, MALF, MALG, MALE, UGPB	54	192	7107	6.16927	0.0604043	0.00177858	0.117817
KEGG_PATHWAY	ecf02010:ABC transporters	9	5.6962	7.94932e-05	GLNH, ARGT, DPPF, MALK, OPPA, MALF, MALG, MALE, UGPB	54	193	7107	6.13731	0.0625862	0.00179368	0.122211
KEGG_PATHWAY	ect02010:ABC transporters	9	5.6962	8.24409e-05	GLNH, ARGT, DPPF, MALK, OPPA, MALF, MALG, MALE, UGPB	54	194	7107	6.10567	0.0648303	0.00176232	0.12674
KEGG_PATHWAY	ecq02010:ABC transporters	9	5.6962	8.54792e-05	GLNH, ARGT, DPPF, MALK, OPPA, MALF, MALG, MALE, UGPB	54	195	7107	6.07436	0.0671376	0.00173593	0.131408
KEGG_PATHWAY	ecv02010:ABC transporters	9	5.6962	8.861e-05	GLNH, ARGT, DPPF, MALK, OPPA, MALF, MALG, MALE, UGPB	54	196	7107	6.04337	0.0695092	0.00175561	0.136218
KEGG_PATHWAY	ece02010:ABC transporters	9	5.6962	8.861e-05	GLNH, ARGT, DPPF, MALK, OPPA, MALF, MALG, MALE, UGPB	54	196	7107	6.04337	0.0695092	0.00175561	0.136218
KEGG_PATHWAY	eci02010:ABC transporters	9	5.6962	9.51583e-05	GLNH, ARGT, DPPF, MALK, OPPA, MALF, MALG, MALE, UGPB	54	198	7107	5.98232	0.0744503	0.00184039	0.146278
KEGG_PATHWAY	ecm02010:ABC transporters	9	5.6962	0.000102104	GLNH, ARGT, DPPF, MALK, OPPA, MALF, MALG, MALE, UGPB	54	200	7107	5.9225	0.0796625	0.00188492	0.156947
KEGG_PATHWAY	ecr02010:ABC transporters	8	5.06329	0.000320097	GLNH, DPPF, MALK, OPPA, MALF, MALG, MALE, UGPB	54	178	7107	5.91511	0.229165	0.00540784	0.491259
KEGG_PATHWAY	ecc02010:ABC transporters	8	5.06329	0.000706792	GLNH, DPPF, MALK, OPPA, MALF, MALG, MALE, UGPB	54	203	7107	5.18664	0.437197	0.0116626	1.08172
KEGG_PATHWAY	ecy02010:ABC transporters	5	3.16456	0.0408516	GLNH, DPPF, MALF, MALG, MALE	54	175	7107	3.76032	1	0.379731	47.3549
KEGG_PATHWAY	ecl02010:ABC transporters	5	3.16456	0.0430494	GLNH, DPPF, MALF, MALG, MALE	54	178	7107	3.69694	1	0.391569	49.1803
KEGG_PATHWAY	ecp02010:ABC transporters	5	3.16456	0.0541811	GLNH, DPPF, MALF, MALG, MALE	54	192	7107	3.42737	1	0.462258	57.5512
KEGG_PATHWAY	ecs02010:ABC transporters	5	3.16456	0.0567535	GLNH, DPPF, MALF, MALG, MALE	54	195	7107	3.37464	1	0.473716	59.2928
Annotation Cluster 7	Enrichment Score: 3.079262370038151
Category	Term	Count	%	PValue	Genes	List Total	Pop Hits	Pop Total	Fold Enrichment	Bonferroni	Benjamini	FDR
KEGG_PATHWAY	ecd00430:Taurine and hypotaurine metabolism	3	1.89873	0.000803031	GADB, GGT, GADA	54	6	7107	65.8056	0.479584	0.0129776	1.22816
KEGG_PATHWAY	ecw00430:Taurine and hypotaurine metabolism	3	1.89873	0.000803031	GADB, GGT, GADA	54	6	7107	65.8056	0.479584	0.0129776	1.22816
KEGG_PATHWAY	ecr00430:Taurine and hypotaurine metabolism	3	1.89873	0.000803031	GADB, GGT, GADA	54	6	7107	65.8056	0.479584	0.0129776	1.22816
KEGG_PATHWAY	ecg00430:Taurine and hypotaurine metabolism	3	1.89873	0.000803031	GADB, GGT, GADA	54	6	7107	65.8056	0.479584	0.0129776	1.22816
KEGG_PATHWAY	ecc00430:Taurine and hypotaurine metabolism	3	1.89873	0.000803031	GADB, GGT, GADA	54	6	7107	65.8056	0.479584	0.0129776	1.22816
KEGG_PATHWAY	eum00430:Taurine and hypotaurine metabolism	3	1.89873	0.000803031	GADB, GGT, GADA	54	6	7107	65.8056	0.479584	0.0129776	1.22816
KEGG_PATHWAY	eco00430:Taurine and hypotaurine metabolism	3	1.89873	0.000803031	GADB, GGT, GADA	54	6	7107	65.8056	0.479584	0.0129776	1.22816
KEGG_PATHWAY	ecx00430:Taurine and hypotaurine metabolism	3	1.89873	0.000803031	GADB, GGT, GADA	54	6	7107	65.8056	0.479584	0.0129776	1.22816
KEGG_PATHWAY	ecf00430:Taurine and hypotaurine metabolism	3	1.89873	0.000803031	GADB, GGT, GADA	54	6	7107	65.8056	0.479584	0.0129776	1.22816
KEGG_PATHWAY	ecj00430:Taurine and hypotaurine metabolism	3	1.89873	0.000803031	GADB, GGT, GADA	54	6	7107	65.8056	0.479584	0.0129776	1.22816
KEGG_PATHWAY	ecz00430:Taurine and hypotaurine metabolism	3	1.89873	0.000803031	GADB, GGT, GADA	54	6	7107	65.8056	0.479584	0.0129776	1.22816
KEGG_PATHWAY	ece00430:Taurine and hypotaurine metabolism	3	1.89873	0.000803031	GADB, GGT, GADA	54	6	7107	65.8056	0.479584	0.0129776	1.22816
KEGG_PATHWAY	ecq00430:Taurine and hypotaurine metabolism	3	1.89873	0.000803031	GADB, GGT, GADA	54	6	7107	65.8056	0.479584	0.0129776	1.22816
KEGG_PATHWAY	ecv00430:Taurine and hypotaurine metabolism	3	1.89873	0.000803031	GADB, GGT, GADA	54	6	7107	65.8056	0.479584	0.0129776	1.22816
KEGG_PATHWAY	ecm00430:Taurine and hypotaurine metabolism	3	1.89873	0.000803031	GADB, GGT, GADA	54	6	7107	65.8056	0.479584	0.0129776	1.22816
KEGG_PATHWAY	eci00430:Taurine and hypotaurine metabolism	3	1.89873	0.000803031	GADB, GGT, GADA	54	6	7107	65.8056	0.479584	0.0129776	1.22816
KEGG_PATHWAY	eck00430:Taurine and hypotaurine metabolism	3	1.89873	0.00111887	GADB, GGT, GADA	54	7	7107	56.4048	0.597538	0.0173507	1.70733
KEGG_PATHWAY	ect00430:Taurine and hypotaurine metabolism	3	1.89873	0.00111887	GADB, GGT, GADA	54	7	7107	56.4048	0.597538	0.0173507	1.70733
Annotation Cluster 8	Enrichment Score: 2.5003804015126425
Category	Term	Count	%	PValue	Genes	List Total	Pop Hits	Pop Total	Fold Enrichment	Bonferroni	Benjamini	FDR
GOTERM_BP_FAT	GO:0009991~response to extracellular stimulus	10	6.32911	3.83801e-08	RECX, PSIF, SLP, YDJM, UMUD, UVRA, UMUC, DINB, POLB, CHO	97	124	16709	13.8918	1.1821e-05	3.94035e-06	5.14932e-05
GOTERM_BP_FAT	GO:0009432~SOS response	8	5.06329	6.29203e-08	RECX, YDJM, UMUD, UVRA, UMUC, DINB, POLB, CHO	97	62	16709	22.2268	1.93793e-05	4.84485e-06	8.44178e-05
GOTERM_BP_FAT	GO:0031668~cellular response to extracellular stimulus	8	5.06329	3.06168e-06	RECX, YDJM, UMUD, UVRA, UMUC, DINB, POLB, CHO	97	109	16709	12.6428	0.000942556	8.57236e-05	0.00410767
GOTERM_BP_FAT	GO:0033554~cellular response to stress	10	6.32911	0.00300862	RECX, YDJM, UMUD, UVRA, UMUC, DINB, POLB, CHO, KATE, DIND	97	520	16709	3.31265	0.604677	0.0432307	3.96202
GOTERM_BP_FAT	GO:0006974~response to DNA damage stimulus	8	5.06329	0.0156657	RECX, UMUD, UVRA, UMUC, DINB, POLB, CHO, DIND	97	454	16709	3.03538	0.992274	0.126362	19.091
GOTERM_BP_FAT	GO:0006281~DNA repair	8	5.06329	0.0156657	RECX, UMUD, UVRA, UMUC, DINB, POLB, CHO, DIND	97	454	16709	3.03538	0.992274	0.126362	19.091
GOTERM_BP_FAT	GO:0006261~DNA-dependent DNA replication	4	2.53165	0.0493204	UMUD, UMUC, DINB, POLB	97	143	16709	4.8184	1	0.298158	49.2668
GOTERM_MF_FAT	GO:0003887~DNA-directed DNA polymerase activity	3	1.89873	0.11582	UMUC, DINB, POLB	89	118	17785	5.08046	1	0.998817	79.1073
GOTERM_MF_FAT	GO:0034061~DNA polymerase activity	3	1.89873	0.231069	UMUC, DINB, POLB	89	184	17785	3.25812	1	0.996831	96.4643
GOTERM_BP_FAT	GO:0006260~DNA replication	5	3.16456	0.255515	UMUD, UMUC, DINB, POLB, DNAK	97	447	16709	1.92682	1	0.780116	98.0913
GOTERM_MF_FAT	GO:0016779~nucleotidyltransferase activity	3	1.89873	0.540527	UMUC, DINB, POLB	89	364	17785	1.64696	1	0.999566	99.9949
GOTERM_BP_FAT	GO:0006259~DNA metabolic process	10	6.32911	0.994317	RECX, UMUD, UVRA, UMUC, DINB, RMUC, POLB, CHO, DIND, DNAK	97	3022	16709	0.570012	1	1	100
Annotation Cluster 9	Enrichment Score: 2.0488757501830164
Category	Term	Count	%	PValue	Genes	List Total	Pop Hits	Pop Total	Fold Enrichment	Bonferroni	Benjamini	FDR
GOTERM_BP_FAT	GO:0015768~maltose transport	3	1.89873	0.000894326	MALK, LAMB, MALE	97	8	16709	64.5966	0.240865	0.018204	1.19325
GOTERM_BP_FAT	GO:0000017~alpha-glucoside transport	3	1.89873	0.00244512	MALK, LAMB, MALE	97	13	16709	39.7518	0.529528	0.0389081	3.23119
GOTERM_BP_FAT	GO:0042946~glucoside transport	3	1.89873	0.00244512	MALK, LAMB, MALE	97	13	16709	39.7518	0.529528	0.0389081	3.23119
GOTERM_BP_FAT	GO:0015772~oligosaccharide transport	3	1.89873	0.00244512	MALK, LAMB, MALE	97	13	16709	39.7518	0.529528	0.0389081	3.23119
GOTERM_BP_FAT	GO:0015766~disaccharide transport	3	1.89873	0.00244512	MALK, LAMB, MALE	97	13	16709	39.7518	0.529528	0.0389081	3.23119
GOTERM_BP_FAT	GO:0008643~carbohydrate transport	7	4.43038	0.290439	MALM, YTFQ, MALK, MALF, LAMB, MALG, MALE	97	779	16709	1.54789	1	0.793463	98.9982
GOTERM_MF_FAT	GO:0051119~sugar transmembrane transporter activity	4	2.53165	0.489912	YTFQ, MALK, LAMB, MALE	89	530	17785	1.50816	1	0.999371	99.9809
Annotation Cluster 10	Enrichment Score: 1.7443095943455706
Category	Term	Count	%	PValue	Genes	List Total	Pop Hits	Pop Total	Fold Enrichment	Bonferroni	Benjamini	FDR
GOTERM_BP_FAT	GO:0009064~glutamine family amino acid metabolic process	11	6.96203	2.61247e-06	GLNG, GLNH, ARGT, ASTA, PUUA, GADB, PUUD, PROP, GADA, ASTE, ASTB	97	262	16709	7.23219	0.000804317	8.04608e-05	0.00350499
GOTERM_BP_FAT	GO:0006542~glutamine biosynthetic process	3	1.89873	0.00284199	GLNG, GLNH, PUUA	97	14	16709	36.9124	0.583796	0.0428824	3.74644
GOTERM_BP_FAT	GO:0009084~glutamine family amino acid biosynthetic process	5	3.16456	0.0043497	GLNG, GLNH, ARGT, PUUA, PROP	97	115	16709	7.48947	0.738842	0.0544069	5.68082
GOTERM_BP_FAT	GO:0006541~glutamine metabolic process	4	2.53165	0.0054401	GLNG, GLNH, PUUA, PUUD	97	62	16709	11.1134	0.813649	0.0603302	7.0573
GOTERM_BP_FAT	GO:0046394~carboxylic acid biosynthetic process	7	4.43038	0.200911	GLNG, GLNH, ARGT, PUUA, PROP, DKGA, WRBA	97	685	16709	1.7603	1	0.728389	95.0665
GOTERM_BP_FAT	GO:0016053~organic acid biosynthetic process	7	4.43038	0.203596	GLNG, GLNH, ARGT, PUUA, PROP, DKGA, WRBA	97	688	16709	1.75262	1	0.727043	95.2843
GOTERM_BP_FAT	GO:0008652~cellular amino acid biosynthetic process	6	3.79747	0.20933	GLNG, GLNH, ARGT, PUUA, PROP, WRBA	97	550	16709	1.87918	1	0.725228	95.7201
GOTERM_BP_FAT	GO:0009309~amine biosynthetic process	6	3.79747	0.262376	GLNG, GLNH, ARGT, PUUA, PROP, WRBA	97	600	16709	1.72258	1	0.784882	98.3143
GOTERM_BP_FAT	GO:0044271~nitrogen compound biosynthetic process	8	5.06329	0.506925	GLNG, GLNH, ARGT, PUUA, PYRB, PUUD, PROP, WRBA	97	1164	16709	1.1839	1	0.949378	99.9924
Annotation Cluster 11	Enrichment Score: 1.1175175734470288
Category	Term	Count	%	PValue	Genes	List Total	Pop Hits	Pop Total	Fold Enrichment	Bonferroni	Benjamini	FDR
GOTERM_CC_FAT	GO:0009274~peptidoglycan-based cell wall	15	9.49367	0.00360203	BOLA, GADC, GSPO, OPPA, MALF, MALG, DGKA, SLP, YEEA, SDHC, LAMB, PROP, BLC, KGTP, YHJV	51	946	7281	2.26371	0.121823	0.0628891	3.16731
GOTERM_CC_FAT	GO:0005618~cell wall	15	9.49367	0.00416506	BOLA, GADC, GSPO, OPPA, MALF, MALG, DGKA, SLP, YEEA, SDHC, LAMB, PROP, BLC, KGTP, YHJV	51	961	7281	2.22838	0.139512	0.0488516	3.65426
GOTERM_CC_FAT	GO:0019866~organelle inner membrane	9	5.6962	0.0373984	DGKA, GADC, GSPO, SDHC, MALF, PROP, MALG, KGTP, YHJV	51	566	7281	2.27011	0.746442	0.239997	28.8204
GOTERM_CC_FAT	GO:0031967~organelle envelope	9	5.6962	0.0373984	DGKA, GADC, GSPO, SDHC, MALF, PROP, MALG, KGTP, YHJV	51	566	7281	2.27011	0.746442	0.239997	28.8204
GOTERM_CC_FAT	GO:0031090~organelle membrane	9	5.6962	0.0423069	DGKA, GADC, GSPO, SDHC, MALF, PROP, MALG, KGTP, YHJV	51	580	7281	2.21531	0.789065	0.22846	31.9931
GOTERM_CC_FAT	GO:0005886~plasma membrane	26	16.4557	0.122107	GADC, YHID, MALF, MALG, HDED, YTJA, LIT, DGKA, SLP, MALK, YDJM, YJCH, YEEA, LAMB, PROP, KGTP, DNAK, YQJE, DPPF, GSPO, SDHB, YMFE, SDHC, BLC, YBJP, YHJV	51	2979	7281	1.24602	0.990798	0.488166	68.7002
GOTERM_CC_FAT	GO:0030312~external encapsulating structure	17	10.7595	0.158759	BOLA, GLNH, GADC, GSPO, OPPA, MALF, MALG, DGKA, SLP, ARGT, YEEA, SDHC, LAMB, PROP, BLC, KGTP, YHJV	51	1814	7281	1.33793	0.998018	0.540652	78.6034
GOTERM_CC_FAT	GO:0031975~envelope	14	8.86076	0.394012	GLNH, GADC, GSPO, MALF, MALG, DGKA, SLP, ARGT, SDHC, LAMB, BLC, PROP, KGTP, YHJV	51	1715	7281	1.16543	1	0.805883	98.8525
GOTERM_CC_FAT	GO:0031224~intrinsic to membrane	24	15.1899	0.987753	YHID, GADC, GSPO, MALF, MALG, HDED, YNCL, YTJA, YNHF, LIT, DGKA, SLP, YDJM, YMFE, YJCH, YEEA, SDHC, LAMB, PROP, BLC, YBJP, KGTP, YHJV, YQJE	51	4417	7281	0.775719	1	0.99995	100
GOTERM_CC_FAT	GO:0016021~integral to membrane	21	13.2911	0.997478	YHID, GADC, GSPO, MALF, MALG, HDED, YNCL, YTJA, YNHF, LIT, DGKA, YDJM, YMFE, YJCH, YEEA, SDHC, LAMB, PROP, KGTP, YHJV, YQJE	51	4269	7281	0.702286	1	0.999997	100
Annotation Cluster 12	Enrichment Score: 0.8238793865412541
Category	Term	Count	%	PValue	Genes	List Total	Pop Hits	Pop Total	Fold Enrichment	Bonferroni	Benjamini	FDR
GOTERM_BP_FAT	GO:0006006~glucose metabolic process	8	5.06329	0.00409838	GLGS, OTSA, TALA, TREA, TKTB, OTSB, ACEK, CSRA	97	351	16709	3.9261	0.717731	0.0535105	5.3609
GOTERM_BP_FAT	GO:0019318~hexose metabolic process	8	5.06329	0.0144992	GLGS, OTSA, TALA, TREA, TKTB, OTSB, ACEK, CSRA	97	447	16709	3.08291	0.988874	0.12061	17.795
GOTERM_BP_FAT	GO:0005996~monosaccharide metabolic process	8	5.06329	0.0714435	GLGS, OTSA, TALA, TREA, TKTB, OTSB, ACEK, CSRA	97	632	16709	2.18048	1	0.397904	63.009
GOTERM_BP_FAT	GO:0006007~glucose catabolic process	3	1.89873	0.281159	TALA, TKTB, CSRA	97	182	16709	2.83941	1	0.80089	98.8074
GOTERM_BP_FAT	GO:0019320~hexose catabolic process	3	1.89873	0.285417	TALA, TKTB, CSRA	97	184	16709	2.80855	1	0.796561	98.8988
GOTERM_BP_FAT	GO:0046365~monosaccharide catabolic process	3	1.89873	0.329906	TALA, TKTB, CSRA	97	205	16709	2.52084	1	0.836884	99.5351
GOTERM_BP_FAT	GO:0046164~alcohol catabolic process	3	1.89873	0.36539	TALA, TKTB, CSRA	97	222	16709	2.32781	1	0.868648	99.776
GOTERM_BP_FAT	GO:0044275~cellular carbohydrate catabolic process	3	1.89873	0.385941	TALA, TKTB, CSRA	97	232	16709	2.22747	1	0.883017	99.856
GOTERM_BP_FAT	GO:0034637~cellular carbohydrate biosynthetic process	4	2.53165	0.525015	GLGS, OTSA, OTSB, CSRA	97	481	16709	1.4325	1	0.952986	99.9954
GOTERM_BP_FAT	GO:0016051~carbohydrate biosynthetic process	4	2.53165	0.693449	GLGS, OTSA, OTSB, CSRA	97	617	16709	1.11674	1	0.990046	100
Annotation Cluster 13	Enrichment Score: 0.7897708684090201
Category	Term	Count	%	PValue	Genes	List Total	Pop Hits	Pop Total	Fold Enrichment	Bonferroni	Benjamini	FDR
GOTERM_BP_FAT	GO:0006739~NADP metabolic process	3	1.89873	0.0740753	TALA, TKTB, STHA	97	78	16709	6.6253	1	0.402686	64.3911
GOTERM_BP_FAT	GO:0006769~nicotinamide metabolic process	3	1.89873	0.137606	TALA, TKTB, STHA	97	113	16709	4.57321	1	0.605665	86.2789
GOTERM_BP_FAT	GO:0009820~alkaloid metabolic process	3	1.89873	0.137606	TALA, TKTB, STHA	97	113	16709	4.57321	1	0.605665	86.2789
GOTERM_BP_FAT	GO:0046496~nicotinamide nucleotide metabolic process	3	1.89873	0.137606	TALA, TKTB, STHA	97	113	16709	4.57321	1	0.605665	86.2789
GOTERM_BP_FAT	GO:0019362~pyridine nucleotide metabolic process	3	1.89873	0.147456	TALA, TKTB, STHA	97	118	16709	4.37943	1	0.625704	88.2388
GOTERM_BP_FAT	GO:0006733~oxidoreduction coenzyme metabolic process	3	1.89873	0.215297	TALA, TKTB, STHA	97	151	16709	3.42234	1	0.730202	96.1337
GOTERM_BP_FAT	GO:0019748~secondary metabolic process	3	1.89873	0.276899	TALA, TKTB, STHA	97	180	16709	2.87096	1	0.800227	98.709
GOTERM_BP_FAT	GO:0043603~cellular amide metabolic process	3	1.89873	0.283288	TALA, TKTB, STHA	97	183	16709	2.8239	1	0.798699	98.8539
Annotation Cluster 14	Enrichment Score: 0.6076964579977141
Category	Term	Count	%	PValue	Genes	List Total	Pop Hits	Pop Total	Fold Enrichment	Bonferroni	Benjamini	FDR
GOTERM_MF_FAT	GO:0043169~cation binding	19	12.0253	0.17019	YEGS, GLCF, HCHA, TKTB, UVRA, ICD, GLCB, ASTE, OTSA, AMYA, SDHB, YAHK, SDHC, ACNA, UMUC, DINB, KATE, MALQ, SODC	89	2876	17785	1.32017	1	0.998897	90.6802
GOTERM_MF_FAT	GO:0043167~ion binding	19	12.0253	0.175881	YEGS, GLCF, HCHA, TKTB, UVRA, ICD, GLCB, ASTE, OTSA, AMYA, SDHB, YAHK, SDHC, ACNA, UMUC, DINB, KATE, MALQ, SODC	89	2891	17785	1.31332	1	0.994986	91.4614
GOTERM_MF_FAT	GO:0046872~metal ion binding	18	11.3924	0.211781	YEGS, GLCF, HCHA, TKTB, UVRA, ICD, GLCB, ASTE, OTSA, AMYA, SDHB, YAHK, SDHC, ACNA, UMUC, DINB, KATE, SODC	89	2793	17785	1.28785	1	0.996945	95.1545
GOTERM_MF_FAT	GO:0046914~transition metal ion binding	11	6.96203	0.585024	GLCF, SDHB, HCHA, UVRA, YAHK, SDHC, ACNA, ICD, KATE, ASTE, SODC	89	2075	17785	1.05935	1	0.999673	99.9986
Annotation Cluster 15	Enrichment Score: 0.6042298661561031
Category	Term	Count	%	PValue	Genes	List Total	Pop Hits	Pop Total	Fold Enrichment	Bonferroni	Benjamini	FDR
GOTERM_MF_FAT	GO:0016410~N-acyltransferase activity	4	2.53165	0.113009	ASTA, YJDJ, YAFP, YEDL	89	237	17785	3.37268	1	0.999842	78.2464
GOTERM_MF_FAT	GO:0008080~N-acetyltransferase activity	3	1.89873	0.311664	YJDJ, YAFP, YEDL	89	228	17785	2.62936	1	0.997098	99.1354
GOTERM_MF_FAT	GO:0016407~acetyltransferase activity	3	1.89873	0.437032	YJDJ, YAFP, YEDL	89	299	17785	2.005	1	0.99939	99.933
Annotation Cluster 16	Enrichment Score: 0.2326876335017389
Category	Term	Count	%	PValue	Genes	List Total	Pop Hits	Pop Total	Fold Enrichment	Bonferroni	Benjamini	FDR
GOTERM_BP_FAT	GO:0006865~amino acid transport	3	1.89873	0.48196	GLNH, ARGT, GADC	97	281	16709	1.83905	1	0.940006	99.9853
GOTERM_BP_FAT	GO:0015837~amine transport	3	1.89873	0.518489	GLNH, ARGT, GADC	97	301	16709	1.71685	1	0.952252	99.9945
GOTERM_BP_FAT	GO:0046942~carboxylic acid transport	3	1.89873	0.685093	GLNH, ARGT, GADC	97	409	16709	1.2635	1	0.989566	100
GOTERM_BP_FAT	GO:0015849~organic acid transport	3	1.89873	0.685093	GLNH, ARGT, GADC	97	409	16709	1.2635	1	0.989566	100
Annotation Cluster 17	Enrichment Score: 0.12903002946058872
Category	Term	Count	%	PValue	Genes	List Total	Pop Hits	Pop Total	Fold Enrichment	Bonferroni	Benjamini	FDR
GOTERM_BP_FAT	GO:0006350~transcription	13	8.22785	0.39969	GADE, GLNG, BOLA, YJDC, GADW, UMUD, GADX, YGIV, MCBR, YDCI, YIAG, CSIR, RSD	97	1886	16709	1.18735	1	0.890708	99.8937
GOTERM_BP_FAT	GO:0045449~regulation of transcription	15	9.49367	0.642047	GLNG, GADE, BOLA, MCBR, WRBA, YIAG, CSIR, RSD, YDAM, YJDC, GADW, GADX, UMUD, YGIV, YDCI	97	2591	16709	0.997247	1	0.983583	99.9999
GOTERM_MF_FAT	GO:0043565~sequence-specific DNA binding	4	2.53165	0.673807	GADE, GADW, GADX, YIAG	89	695	17785	1.15011	1	0.99992	99.9999
GOTERM_MF_FAT	GO:0003700~transcription factor activity	8	5.06329	0.744811	GADE, GLNG, YJDC, GADW, GADX, MCBR, YDCI, CSIR	89	1694	17785	0.943714	1	0.999977	100
GOTERM_MF_FAT	GO:0030528~transcription regulator activity	9	5.6962	0.837429	GADE, GLNG, YJDC, GADW, GADX, MCBR, YDCI, CSIR, RSD	89	2118	17785	0.849142	1	0.999996	100
GOTERM_BP_FAT	GO:0006355~regulation of transcription, DNA-dependent	10	6.32911	0.92816	GADE, GLNG, YDAM, YJDC, GADW, GADX, MCBR, YDCI, YIAG, CSIR	97	2311	16709	0.745382	1	0.999955	100
GOTERM_BP_FAT	GO:0051252~regulation of RNA metabolic process	10	6.32911	0.929477	GADE, GLNG, YDAM, YJDC, GADW, GADX, MCBR, YDCI, YIAG, CSIR	97	2317	16709	0.743452	1	0.999953	100
GOTERM_MF_FAT	GO:0003677~DNA binding	16	10.1266	0.99788	GLNG, GADE, BOLA, UVRA, MCBR, POLB, YIAG, CSIR, YJDC, GADW, UMUD, GADX, UMUC, DINB, YDCI, CBPA	89	5283	17785	0.605206	1	1	100
Annotation Cluster 18	Enrichment Score: 0.10663769901393041
Category	Term	Count	%	PValue	Genes	List Total	Pop Hits	Pop Total	Fold Enrichment	Bonferroni	Benjamini	FDR
GOTERM_MF_FAT	GO:0005506~iron ion binding	5	3.16456	0.653346	GLCF, SDHB, SDHC, ACNA, KATE	89	896	17785	1.11513	1	0.999907	99.9999
GOTERM_MF_FAT	GO:0051539~4 iron, 4 sulfur cluster binding	3	1.89873	0.708258	GLCF, SDHB, ACNA	89	496	17785	1.20866	1	0.999954	100
GOTERM_MF_FAT	GO:0051536~iron-sulfur cluster binding	3	1.89873	0.899616	GLCF, SDHB, ACNA	89	771	17785	0.777554	1	0.999999	100
GOTERM_MF_FAT	GO:0051540~metal cluster binding	3	1.89873	0.899616	GLCF, SDHB, ACNA	89	771	17785	0.777554	1	0.999999	100
Annotation Cluster 19	Enrichment Score: 0.05229677081878657
Category	Term	Count	%	PValue	Genes	List Total	Pop Hits	Pop Total	Fold Enrichment	Bonferroni	Benjamini	FDR
GOTERM_MF_FAT	GO:0000166~nucleotide binding	14	8.86076	0.813345	DGKA, GLNG, DPPF, PUUA, MALK, UVRA, ICD, ACEK, STHA, POLB, DNAK, WRBA, FADE, GLCD	89	3175	17785	0.881147	1	0.999997	100
GOTERM_MF_FAT	GO:0001883~purine nucleoside binding	11	6.96203	0.818271	DGKA, GLNG, DPPF, PUUA, MALK, UVRA, ACEK, STHA, DNAK, FADE, GLCD	89	2523	17785	0.871243	1	0.999996	100
GOTERM_MF_FAT	GO:0030554~adenyl nucleotide binding	11	6.96203	0.818271	DGKA, GLNG, DPPF, PUUA, MALK, UVRA, ACEK, STHA, DNAK, FADE, GLCD	89	2523	17785	0.871243	1	0.999996	100
GOTERM_MF_FAT	GO:0001882~nucleoside binding	11	6.96203	0.834034	DGKA, GLNG, DPPF, PUUA, MALK, UVRA, ACEK, STHA, DNAK, FADE, GLCD	89	2565	17785	0.856977	1	0.999997	100
GOTERM_MF_FAT	GO:0017076~purine nucleotide binding	11	6.96203	0.871069	DGKA, GLNG, DPPF, PUUA, MALK, UVRA, ACEK, STHA, DNAK, FADE, GLCD	89	2677	17785	0.821123	1	0.999998	100
GOTERM_MF_FAT	GO:0005524~ATP binding	8	5.06329	0.935233	DGKA, GLNG, DPPF, PUUA, MALK, UVRA, ACEK, DNAK	89	2225	17785	0.718495	1	1	100
GOTERM_MF_FAT	GO:0032559~adenyl ribonucleotide binding	8	5.06329	0.936363	DGKA, GLNG, DPPF, PUUA, MALK, UVRA, ACEK, DNAK	89	2231	17785	0.716563	1	1	100
GOTERM_MF_FAT	GO:0016887~ATPase activity	3	1.89873	0.939188	DPPF, MALK, UVRA	89	891	17785	0.672833	1	1	100
GOTERM_MF_FAT	GO:0032553~ribonucleotide binding	8	5.06329	0.960075	DGKA, GLNG, DPPF, PUUA, MALK, UVRA, ACEK, DNAK	89	2385	17785	0.670294	1	1	100
GOTERM_MF_FAT	GO:0032555~purine ribonucleotide binding	8	5.06329	0.960075	DGKA, GLNG, DPPF, PUUA, MALK, UVRA, ACEK, DNAK	89	2385	17785	0.670294	1	1	100
Annotation Cluster 20	Enrichment Score: 0.024587276052082895
Category	Term	Count	%	PValue	Genes	List Total	Pop Hits	Pop Total	Fold Enrichment	Bonferroni	Benjamini	FDR
GOTERM_CC_FAT	GO:0044462~external encapsulating structure part	5	3.16456	0.900563	GLNH, SLP, ARGT, LAMB, BLC	51	937	7281	0.761818	1	0.999017	100
GOTERM_CC_FAT	GO:0009279~cell outer membrane	3	1.89873	0.923931	SLP, LAMB, BLC	51	595	7281	0.719822	1	0.999202	100
GOTERM_CC_FAT	GO:0030313~cell envelope	5	3.16456	0.975096	GLNH, SLP, ARGT, LAMB, BLC	51	1203	7281	0.59337	1	0.999925	100
GOTERM_CC_FAT	GO:0019867~outer membrane	3	1.89873	0.982766	SLP, LAMB, BLC	51	830	7281	0.516017	1	0.999941	100

## Sheet: FAC_c2
Annotation Cluster 1	Enrichment Score: 4.522820143839954
Category	Term	Count	%	PValue	Genes	List Total	Pop Hits	Pop Total	Fold Enrichment	Bonferroni	Benjamini	FDR
GOTERM_CC_FAT	GO:0005618~cell wall	36	14.8148	1.40111e-08	YBHL, KDPC, NARZ, HIPB, PTSG, RSSA, NHAA, YPHA, YQJF, MANY, MDTK, DINF, DMSC, GLNL, FIEF, MSCL, YHAH, MTGA, NLPE, BCR, YDEE, DDPX, OPPB, ACTP, ARTP, GCD, GABP, YDCV, YDCU, YDGC, SDHD, YEHY, MLTB, HISQ, AMTB, PNUC	100	961	7281	2.72753	7.14568e-07	3.57284e-07	1.35543e-05
GOTERM_CC_FAT	GO:0009274~peptidoglycan-based cell wall	35	14.4033	3.48049e-08	YBHL, KDPC, NARZ, HIPB, PTSG, RSSA, NHAA, YPHA, YQJF, MANY, MDTK, DINF, DMSC, GLNL, FIEF, MSCL, YHAH, MTGA, NLPE, BCR, YDEE, OPPB, ACTP, ARTP, GCD, GABP, YDCV, YDCU, YDGC, SDHD, YEHY, MLTB, HISQ, AMTB, PNUC	100	946	7281	2.69382	1.77505e-06	5.91684e-07	3.36702e-05
GOTERM_CC_FAT	GO:0031090~organelle membrane	26	10.6996	1.33716e-07	YBHL, KDPC, NARZ, PTSG, RSSA, NHAA, MDTK, MANY, DINF, GLNL, DMSC, FIEF, MSCL, BCR, YDEE, OPPB, ACTP, GCD, GABP, YDCV, YDCU, SDHD, YEHY, HISQ, AMTB, PNUC	100	580	7281	3.2639	6.81949e-06	1.70488e-06	0.000129356
GOTERM_CC_FAT	GO:0031967~organelle envelope	25	10.2881	3.44558e-07	YBHL, KDPC, NARZ, PTSG, NHAA, MDTK, MANY, DINF, GLNL, DMSC, FIEF, MSCL, BCR, YDEE, OPPB, ACTP, GCD, GABP, YDCV, YDCU, SDHD, YEHY, HISQ, AMTB, PNUC	100	566	7281	3.21599	1.75723e-05	3.51449e-06	0.000333324
GOTERM_CC_FAT	GO:0019866~organelle inner membrane	25	10.2881	3.44558e-07	YBHL, KDPC, NARZ, PTSG, NHAA, MDTK, MANY, DINF, GLNL, DMSC, FIEF, MSCL, BCR, YDEE, OPPB, ACTP, GCD, GABP, YDCV, YDCU, SDHD, YEHY, HISQ, AMTB, PNUC	100	566	7281	3.21599	1.75723e-05	3.51449e-06	0.000333324
GOTERM_CC_FAT	GO:0005886~plasma membrane	61	25.1029	5.45628e-05	YQAE, YEAQ, NARZ, NHAA, YBBJ, YPHA, YNAJ, YFDY, MDTK, DINF, FIEF, NLPE, BCR, YEDQ, NLPI, OPPB, HEMX, ARTP, YGDI, YIHY, YDGA, GABP, YDCV, YDCU, YDGC, DLD, YEHY, PNUC, YAJI, YDCL, YBHN, YBHL, KDPC, DADA, YNFC, YDCZ, PTSG, YQJF, RCSD, YDHI, MANY, MANX, DMSC, ARNC, MSCL, YHAH, MTGA, BTUD, YDEE, YHJD, ACTP, SDHA, GCD, SDHD, MSCS, MLTB, HISQ, YCAP, AMTB, OSMB, YDAN	100	2979	7281	1.49091	0.00277891	0.000463689	0.0527714
GOTERM_CC_FAT	GO:0030312~external encapsulating structure	43	17.6955	9.24731e-05	YBHL, KDPC, NARZ, HIPB, PTSG, RSSA, NHAA, YPHA, GLTI, YQJF, YDBJ, MANY, MDTK, DINF, DMSC, GLNL, FIEF, MSCL, YHAH, POTF, MTGA, NLPE, BCR, ARTI, YDEE, DDPX, OPPB, FLIY, ACTP, ARTP, YDCS, GCD, GABP, YDCV, YDCU, YDGC, SDHD, YEHY, MLTB, HISQ, AMTB, PNUC, HISJ	100	1814	7281	1.72593	0.00470524	0.000673537	0.0894223
GOTERM_CC_FAT	GO:0031975~envelope	34	13.9918	0.0167523	YBHL, KDPC, NARZ, PTSG, NHAA, GLTI, YDBJ, MANY, MDTK, DINF, DMSC, GLNL, FIEF, MSCL, POTF, NLPE, BCR, ARTI, YDEE, OPPB, FLIY, ACTP, YDCS, GCD, GABP, YDCV, YDCU, SDHD, YEHY, MLTB, HISQ, AMTB, PNUC, HISJ	100	1715	7281	1.44346	0.577517	0.102104	15.0778
GOTERM_CC_FAT	GO:0031224~intrinsic to membrane	55	22.6337	0.91207	YQAE, YEAQ, YBBJ, NHAA, YPHA, YNAJ, YFDY, MDTK, DINF, FIEF, NLPE, BCR, YEDQ, NLPI, OPPB, HEMX, YGDI, YIHY, GABP, YDCV, YDCU, YDGC, YEHY, PNUC, YAJI, YDCL, YTFB, YBHN, YBHL, KDPC, YNFC, YDCZ, PTSG, YQJF, RCSD, YPFJ, YDHI, MANY, MANX, DMSC, ARNC, MSCL, YHAH, MTGA, YDEE, ACTP, YHJD, GCD, SDHD, MSCS, HISQ, YCAP, AMTB, OSMB, YDAN	100	4417	7281	0.906622	1	0.999743	100
GOTERM_CC_FAT	GO:0016021~integral to membrane	48	19.7531	0.990741	YTFB, YBHN, YQAE, YBHL, YEAQ, KDPC, YDCZ, PTSG, NHAA, YBBJ, YPHA, YNAJ, YQJF, RCSD, YPFJ, YFDY, YDHI, MANY, MDTK, DINF, MANX, DMSC, ARNC, FIEF, MSCL, YHAH, MTGA, BCR, YDEE, YEDQ, OPPB, HEMX, YHJD, ACTP, GCD, YIHY, GABP, YDCV, YDCU, YDGC, SDHD, MSCS, YEHY, YCAP, HISQ, AMTB, PNUC, YDAN	100	4269	7281	0.818665	1	0.999999	100
Annotation Cluster 2	Enrichment Score: 4.367837317399263
Category	Term	Count	%	PValue	Genes	List Total	Pop Hits	Pop Total	Fold Enrichment	Bonferroni	Benjamini	FDR
KEGG_PATHWAY	ecj00010:Glycolysis / Gluconeogenesis	8	3.29218	3.78483e-07	ADHP, AGP, PTSG, TPIA, CRR, PGI, PFKA, PFKB	91	38	7107	16.4419	0.000371979	0.000371979	0.000596683
KEGG_PATHWAY	eco00010:Glycolysis / Gluconeogenesis	8	3.29218	3.78483e-07	ADHP, AGP, PTSG, TPIA, CRR, PGI, PFKA, PFKB	91	38	7107	16.4419	0.000371979	0.000371979	0.000596683
KEGG_PATHWAY	ece00010:Glycolysis / Gluconeogenesis	8	3.29218	5.47758e-07	ADHP, AGP, PTSG, TPIA, CRR, PGI, PFKA, PFKB	91	40	7107	15.6198	0.000538301	0.000179466	0.000863547
GOTERM_BP_FAT	GO:0006006~glucose metabolic process	17	6.99588	6.12121e-07	GLGB, GLGC, TPIA, MDH, GLGP, GLGA, AGP, FRUK, GCD, PPSA, PGI, PRKB, PFKA, PGL, LDCC, PFKB	171	351	16709	4.73256	0.000256446	0.000256446	0.000859551
KEGG_PATHWAY	ecc00010:Glycolysis / Gluconeogenesis	8	3.29218	7.7653e-07	ADHP, AGP, PTSG, TPIA, CRR, PGI, PFKA, PFKB	91	42	7107	14.876	0.000763038	0.000152654	0.00122421
KEGG_PATHWAY	ecv00010:Glycolysis / Gluconeogenesis	8	3.29218	1.99273e-06	ADHP, AGP, PTSG, TPIA, CRR, PGI, PFKA, PFKB	91	48	7107	13.0165	0.00195693	0.000217627	0.00314152
KEGG_PATHWAY	ecd00010:Glycolysis / Gluconeogenesis	7	2.88066	5.00378e-06	AGP, PTSG, TPIA, CRR, PGI, PFKA, PFKB	91	36	7107	15.1859	0.00490666	0.000378292	0.00788827
KEGG_PATHWAY	ecg00010:Glycolysis / Gluconeogenesis	7	2.88066	5.91188e-06	AGP, PTSG, TPIA, CRR, PGI, PFKA, PFKB	91	37	7107	14.7755	0.00579454	0.000415014	0.00931978
KEGG_PATHWAY	eum00010:Glycolysis / Gluconeogenesis	7	2.88066	6.94939e-06	AGP, PTSG, TPIA, CRR, PGI, PFKA, PFKB	91	38	7107	14.3866	0.006808	0.000455315	0.0109553
KEGG_PATHWAY	ect00010:Glycolysis / Gluconeogenesis	7	2.88066	6.94939e-06	AGP, PTSG, TPIA, CRR, PGI, PFKA, PFKB	91	38	7107	14.3866	0.006808	0.000455315	0.0109553
KEGG_PATHWAY	ecf00010:Glycolysis / Gluconeogenesis	7	2.88066	6.94939e-06	AGP, PTSG, TPIA, CRR, PGI, PFKA, PFKB	91	38	7107	14.3866	0.006808	0.000455315	0.0109553
KEGG_PATHWAY	ecx00010:Glycolysis / Gluconeogenesis	7	2.88066	8.12991e-06	AGP, PTSG, TPIA, CRR, PGI, PFKA, PFKB	91	39	7107	14.0178	0.00795988	0.000499359	0.0128162
KEGG_PATHWAY	ecr00010:Glycolysis / Gluconeogenesis	7	2.88066	8.12991e-06	AGP, PTSG, TPIA, CRR, PGI, PFKA, PFKB	91	39	7107	14.0178	0.00795988	0.000499359	0.0128162
KEGG_PATHWAY	eck00010:Glycolysis / Gluconeogenesis	7	2.88066	8.12991e-06	AGP, PTSG, TPIA, CRR, PGI, PFKA, PFKB	91	39	7107	14.0178	0.00795988	0.000499359	0.0128162
KEGG_PATHWAY	ecw00010:Glycolysis / Gluconeogenesis	7	2.88066	8.12991e-06	AGP, PTSG, TPIA, CRR, PGI, PFKA, PFKB	91	39	7107	14.0178	0.00795988	0.000499359	0.0128162
KEGG_PATHWAY	ecm00010:Glycolysis / Gluconeogenesis	7	2.88066	1.09789e-05	AGP, PTSG, TPIA, CRR, PGI, PFKA, PFKB	91	41	7107	13.334	0.0107343	0.000634643	0.0173071
KEGG_PATHWAY	ecz00010:Glycolysis / Gluconeogenesis	7	2.88066	1.26793e-05	AGP, PTSG, TPIA, CRR, PGI, PFKA, PFKB	91	42	7107	13.0165	0.0123865	0.000692197	0.0199873
GOTERM_BP_FAT	GO:0019318~hexose metabolic process	17	6.99588	1.35941e-05	GLGB, GLGC, TPIA, MDH, GLGP, GLGA, AGP, FRUK, GCD, PPSA, PGI, PRKB, PFKA, PGL, LDCC, PFKB	171	447	16709	3.71617	0.00567975	0.00142297	0.0190874
GOTERM_BP_FAT	GO:0006091~generation of precursor metabolites and energy	22	9.0535	2.34058e-05	GLGB, GLGC, LDHA, TPIA, FRDA, MDH, NARZ, GLGP, SDHA, ADHP, GLGA, FRUK, SUCD, ACNB, SDHD, DLD, FHLA, PGI, LDCC, DMSC, PFKA, PFKB	171	746	16709	2.88163	0.00975921	0.00163319	0.0328619
KEGG_PATHWAY	eci00010:Glycolysis / Gluconeogenesis	7	2.88066	2.79082e-05	ADHP, AGP, TPIA, CRR, PGI, PFKA, PFKB	91	48	7107	11.3894	0.0270612	0.00114243	0.0439887
KEGG_PATHWAY	ecq00010:Glycolysis / Gluconeogenesis	6	2.46914	9.22085e-05	PTSG, TPIA, CRR, PGI, PFKA, PFKB	91	37	7107	12.6647	0.0866582	0.00244687	0.145269
GOTERM_BP_FAT	GO:0016052~carbohydrate catabolic process	18	7.40741	0.000208306	TPIA, SFSA, CRR, MDH, GLGP, PTSI, EXUR, FRUK, PTSG, GCD, GABP, PGI, MALT, MANY, MANX, LDCC, PFKA, PFKB	171	622	16709	2.82772	0.0835881	0.0108519	0.292111
GOTERM_BP_FAT	GO:0005996~monosaccharide metabolic process	17	6.99588	0.000738521	GLGB, GLGC, TPIA, MDH, GLGP, GLGA, AGP, FRUK, GCD, PPSA, PGI, PRKB, PFKA, PGL, LDCC, PFKB	171	632	16709	2.62837	0.266226	0.0254663	1.03207
GOTERM_BP_FAT	GO:0006096~glycolysis	7	2.88066	0.000952584	FRUK, TPIA, MDH, PGI, PFKA, LDCC, PFKB	171	111	16709	6.16211	0.329226	0.0262703	1.32936
GOTERM_BP_FAT	GO:0006007~glucose catabolic process	7	2.88066	0.0108709	FRUK, TPIA, MDH, PGI, PFKA, LDCC, PFKB	171	182	16709	3.75821	0.989744	0.122653	14.2289
GOTERM_BP_FAT	GO:0019320~hexose catabolic process	7	2.88066	0.0113494	FRUK, TPIA, MDH, PGI, PFKA, LDCC, PFKB	171	184	16709	3.71736	0.991626	0.121254	14.8097
GOTERM_BP_FAT	GO:0046365~monosaccharide catabolic process	7	2.88066	0.0185313	FRUK, TPIA, MDH, PGI, PFKA, LDCC, PFKB	171	205	16709	3.33656	0.999605	0.17023	23.0999
GOTERM_BP_FAT	GO:0046164~alcohol catabolic process	7	2.88066	0.026172	FRUK, TPIA, MDH, PGI, PFKA, LDCC, PFKB	171	222	16709	3.08105	0.999985	0.210558	31.0927
GOTERM_BP_FAT	GO:0044275~cellular carbohydrate catabolic process	7	2.88066	0.0315312	FRUK, TPIA, MDH, PGI, PFKA, LDCC, PFKB	171	232	16709	2.94825	0.999999	0.239642	36.2308
KEGG_PATHWAY	ecs00010:Glycolysis / Gluconeogenesis	3	1.23457	0.0907875	TPIA, PGI, PFKA	91	40	7107	5.85742	1	0.459638	77.6975
Annotation Cluster 3	Enrichment Score: 4.2179928552836214
Category	Term	Count	%	PValue	Genes	List Total	Pop Hits	Pop Total	Fold Enrichment	Bonferroni	Benjamini	FDR
KEGG_PATHWAY	ecr00030:Pentose phosphate pathway	6	2.46914	2.27428e-05	GCD, PGI, DEOB, PFKA, PGL, PFKB	91	28	7107	16.7355	0.0221083	0.00106402	0.0358484
KEGG_PATHWAY	ecw00030:Pentose phosphate pathway	6	2.46914	2.27428e-05	GCD, PGI, DEOB, PFKA, PGL, PFKB	91	28	7107	16.7355	0.0221083	0.00106402	0.0358484
KEGG_PATHWAY	ecf00030:Pentose phosphate pathway	6	2.46914	2.72079e-05	GCD, PGI, DEOB, PFKA, PGL, PFKB	91	29	7107	16.1584	0.0263912	0.00116218	0.0428851
KEGG_PATHWAY	eck00030:Pentose phosphate pathway	6	2.46914	3.23252e-05	GCD, PGI, DEOB, PFKA, PGL, PFKB	91	30	7107	15.6198	0.0312766	0.00122141	0.0509491
KEGG_PATHWAY	ecx00030:Pentose phosphate pathway	6	2.46914	3.23252e-05	GCD, PGI, DEOB, PFKA, PGL, PFKB	91	30	7107	15.6198	0.0312766	0.00122141	0.0509491
KEGG_PATHWAY	ecg00030:Pentose phosphate pathway	6	2.46914	3.23252e-05	GCD, PGI, DEOB, PFKA, PGL, PFKB	91	30	7107	15.6198	0.0312766	0.00122141	0.0509491
KEGG_PATHWAY	eum00030:Pentose phosphate pathway	6	2.46914	3.23252e-05	GCD, PGI, DEOB, PFKA, PGL, PFKB	91	30	7107	15.6198	0.0312766	0.00122141	0.0509491
KEGG_PATHWAY	ecd00030:Pentose phosphate pathway	6	2.46914	3.23252e-05	GCD, PGI, DEOB, PFKA, PGL, PFKB	91	30	7107	15.6198	0.0312766	0.00122141	0.0509491
KEGG_PATHWAY	ecj00030:Pentose phosphate pathway	6	2.46914	3.23252e-05	GCD, PGI, DEOB, PFKA, PGL, PFKB	91	30	7107	15.6198	0.0312766	0.00122141	0.0509491
KEGG_PATHWAY	ect00030:Pentose phosphate pathway	6	2.46914	3.23252e-05	GCD, PGI, DEOB, PFKA, PGL, PFKB	91	30	7107	15.6198	0.0312766	0.00122141	0.0509491
KEGG_PATHWAY	ecz00030:Pentose phosphate pathway	6	2.46914	3.23252e-05	GCD, PGI, DEOB, PFKA, PGL, PFKB	91	30	7107	15.6198	0.0312766	0.00122141	0.0509491
KEGG_PATHWAY	eco00030:Pentose phosphate pathway	6	2.46914	3.23252e-05	GCD, PGI, DEOB, PFKA, PGL, PFKB	91	30	7107	15.6198	0.0312766	0.00122141	0.0509491
KEGG_PATHWAY	ecq00030:Pentose phosphate pathway	6	2.46914	3.81589e-05	GCD, PGI, DEOB, PFKA, PGL, PFKB	91	31	7107	15.1159	0.036816	0.00138833	0.0601412
KEGG_PATHWAY	ecm00030:Pentose phosphate pathway	6	2.46914	4.47763e-05	GCD, PGI, DEOB, PFKA, PGL, PFKB	91	32	7107	14.6435	0.0430614	0.00151665	0.0705673
KEGG_PATHWAY	ece00030:Pentose phosphate pathway	5	2.05761	0.000448375	GCD, PGI, DEOB, PFKA, PFKB	91	29	7107	13.4653	0.356511	0.00877826	0.704536
KEGG_PATHWAY	ecv00030:Pentose phosphate pathway	5	2.05761	0.000659475	GCD, PGI, DEOB, PFKA, PFKB	91	32	7107	12.203	0.477159	0.0105745	1.03463
KEGG_PATHWAY	ecc00030:Pentose phosphate pathway	5	2.05761	0.000659475	GCD, PGI, DEOB, PFKA, PFKB	91	32	7107	12.203	0.477159	0.0105745	1.03463
KEGG_PATHWAY	eci00030:Pentose phosphate pathway	5	2.05761	0.000659475	GCD, PGI, DEOB, PFKA, PFKB	91	32	7107	12.203	0.477159	0.0105745	1.03463
Annotation Cluster 4	Enrichment Score: 3.598950821401823
Category	Term	Count	%	PValue	Genes	List Total	Pop Hits	Pop Total	Fold Enrichment	Bonferroni	Benjamini	FDR
KEGG_PATHWAY	ecd00051:Fructose and mannose metabolism	7	2.88066	3.52594e-06	FRUK, TPIA, YEDP, MANY, MANX, PFKA, PFKB	91	34	7107	16.0792	0.00346	0.000315041	0.00555856
KEGG_PATHWAY	eck00051:Fructose and mannose metabolism	7	2.88066	4.21241e-06	FRUK, TPIA, YEDP, MANY, MANX, PFKA, PFKB	91	35	7107	15.6198	0.00413225	0.000345008	0.00664074
KEGG_PATHWAY	ecr00051:Fructose and mannose metabolism	7	2.88066	6.94939e-06	FRUK, TPIA, YEDP, MANY, MANX, PFKA, PFKB	91	38	7107	14.3866	0.006808	0.000455315	0.0109553
KEGG_PATHWAY	ecj00051:Fructose and mannose metabolism	7	2.88066	6.94939e-06	FRUK, TPIA, YEDP, MANY, MANX, PFKA, PFKB	91	38	7107	14.3866	0.006808	0.000455315	0.0109553
KEGG_PATHWAY	eco00051:Fructose and mannose metabolism	7	2.88066	6.94939e-06	FRUK, TPIA, YEDP, MANY, MANX, PFKA, PFKB	91	38	7107	14.3866	0.006808	0.000455315	0.0109553
KEGG_PATHWAY	eum00051:Fructose and mannose metabolism	7	2.88066	1.26793e-05	FRUK, TPIA, YEDP, MANY, MANX, PFKA, PFKB	91	42	7107	13.0165	0.0123865	0.000692197	0.0199873
KEGG_PATHWAY	ecq00051:Fructose and mannose metabolism	7	2.88066	1.90964e-05	FRUK, TPIA, YEDP, MANY, MANX, PFKA, PFKB	91	45	7107	12.1487	0.0185968	0.000987509	0.0301016
KEGG_PATHWAY	ecg00051:Fructose and mannose metabolism	7	2.88066	1.90964e-05	FRUK, TPIA, YEDP, MANY, MANX, PFKA, PFKB	91	45	7107	12.1487	0.0185968	0.000987509	0.0301016
KEGG_PATHWAY	ect00051:Fructose and mannose metabolism	7	2.88066	2.17391e-05	FRUK, TPIA, YEDP, MANY, MANX, PFKA, PFKB	91	46	7107	11.8846	0.021143	0.00106792	0.0342665
KEGG_PATHWAY	ecc00051:Fructose and mannose metabolism	7	2.88066	2.46687e-05	FRUK, TPIA, YEDP, MANY, MANX, PFKA, PFKB	91	47	7107	11.6318	0.023958	0.00110165	0.0388836
KEGG_PATHWAY	ecz00051:Fructose and mannose metabolism	7	2.88066	3.14812e-05	FRUK, TPIA, YEDP, MANY, MANX, PFKA, PFKB	91	49	7107	11.157	0.0304726	0.0012371	0.0496192
KEGG_PATHWAY	ecv00051:Fructose and mannose metabolism	7	2.88066	4.44584e-05	FRUK, TPIA, YEDP, MANY, MANX, PFKA, PFKB	91	52	7107	10.5133	0.0427624	0.00155963	0.0700665
KEGG_PATHWAY	ecx00051:Fructose and mannose metabolism	6	2.46914	5.22483e-05	FRUK, TPIA, MANY, MANX, PFKA, PFKB	91	33	7107	14.1998	0.0500647	0.00171058	0.0823386
KEGG_PATHWAY	ecw00051:Fructose and mannose metabolism	6	2.46914	0.000135094	FRUK, TPIA, MANY, MANX, PFKA, PFKB	91	40	7107	11.7148	0.124365	0.0033995	0.212766
KEGG_PATHWAY	ecf00051:Fructose and mannose metabolism	6	2.46914	0.000191812	FRUK, TPIA, MANY, MANX, PFKA, PFKB	91	43	7107	10.8975	0.171857	0.00470313	0.301967
KEGG_PATHWAY	ecm00051:Fructose and mannose metabolism	6	2.46914	0.000293732	FRUK, TPIA, MANY, MANX, PFKA, PFKB	91	47	7107	9.97007	0.250824	0.00669333	0.462071
KEGG_PATHWAY	ece00051:Fructose and mannose metabolism	6	2.46914	0.000393793	FRUK, TPIA, MANY, MANX, PFKA, PFKB	91	50	7107	9.37187	0.321028	0.00820393	0.619021
KEGG_PATHWAY	eci00051:Fructose and mannose metabolism	6	2.46914	0.000564879	FRUK, TPIA, MANY, MANX, PFKA, PFKB	91	54	7107	8.67766	0.426176	0.00986943	0.886838
GOTERM_BP_FAT	GO:0006096~glycolysis	7	2.88066	0.000952584	FRUK, TPIA, MDH, PGI, PFKA, LDCC, PFKB	171	111	16709	6.16211	0.329226	0.0262703	1.32936
GOTERM_MF_FAT	GO:0008443~phosphofructokinase activity	3	1.23457	0.00161953	FRUK, PFKA, PFKB	160	7	17785	47.6384	0.403723	0.403723	2.16249
GOTERM_BP_FAT	GO:0006007~glucose catabolic process	7	2.88066	0.0108709	FRUK, TPIA, MDH, PGI, PFKA, LDCC, PFKB	171	182	16709	3.75821	0.989744	0.122653	14.2289
GOTERM_BP_FAT	GO:0019320~hexose catabolic process	7	2.88066	0.0113494	FRUK, TPIA, MDH, PGI, PFKA, LDCC, PFKB	171	184	16709	3.71736	0.991626	0.121254	14.8097
GOTERM_BP_FAT	GO:0046365~monosaccharide catabolic process	7	2.88066	0.0185313	FRUK, TPIA, MDH, PGI, PFKA, LDCC, PFKB	171	205	16709	3.33656	0.999605	0.17023	23.0999
GOTERM_BP_FAT	GO:0046164~alcohol catabolic process	7	2.88066	0.026172	FRUK, TPIA, MDH, PGI, PFKA, LDCC, PFKB	171	222	16709	3.08105	0.999985	0.210558	31.0927
GOTERM_BP_FAT	GO:0044275~cellular carbohydrate catabolic process	7	2.88066	0.0315312	FRUK, TPIA, MDH, PGI, PFKA, LDCC, PFKB	171	232	16709	2.94825	0.999999	0.239642	36.2308
KEGG_PATHWAY	ecs00051:Fructose and mannose metabolism	3	1.23457	0.110731	FRUK, TPIA, PFKA	91	45	7107	5.20659	1	0.522643	84.2783
GOTERM_MF_FAT	GO:0019200~carbohydrate kinase activity	4	1.64609	0.136535	FRUK, MLC, PFKA, PFKB	160	143	17785	3.10927	1	0.83489	86.1942
Annotation Cluster 5	Enrichment Score: 3.399320123484538
Category	Term	Count	%	PValue	Genes	List Total	Pop Hits	Pop Total	Fold Enrichment	Bonferroni	Benjamini	FDR
KEGG_PATHWAY	ecj00910:Nitrogen metabolism	6	2.46914	7.00547e-05	GDHA, NADE, TNAA, DADA, NARZ, GLTB	91	35	7107	13.3884	0.0665484	0.00214975	0.110385
KEGG_PATHWAY	ecw00910:Nitrogen metabolism	6	2.46914	7.00547e-05	GDHA, NADE, TNAA, DADA, NARZ, GLTB	91	35	7107	13.3884	0.0665484	0.00214975	0.110385
KEGG_PATHWAY	eco00910:Nitrogen metabolism	6	2.46914	7.00547e-05	GDHA, NADE, TNAA, DADA, NARZ, GLTB	91	35	7107	13.3884	0.0665484	0.00214975	0.110385
KEGG_PATHWAY	ecx00910:Nitrogen metabolism	6	2.46914	7.00547e-05	GDHA, NADE, TNAA, DADA, NARZ, GLTB	91	35	7107	13.3884	0.0665484	0.00214975	0.110385
KEGG_PATHWAY	ecf00910:Nitrogen metabolism	6	2.46914	8.05468e-05	GDHA, NADE, TNAA, DADA, NARZ, GLTB	91	36	7107	13.0165	0.076127	0.00232613	0.126908
KEGG_PATHWAY	ecv00910:Nitrogen metabolism	6	2.46914	8.05468e-05	GDHA, NADE, TNAA, DADA, NARZ, GLTB	91	36	7107	13.0165	0.076127	0.00232613	0.126908
KEGG_PATHWAY	ece00910:Nitrogen metabolism	6	2.46914	8.05468e-05	GDHA, NADE, TNAA, DADA, NARZ, GLTB	91	36	7107	13.0165	0.076127	0.00232613	0.126908
KEGG_PATHWAY	eci00910:Nitrogen metabolism	6	2.46914	8.05468e-05	GDHA, NADE, TNAA, DADA, NARZ, GLTB	91	36	7107	13.0165	0.076127	0.00232613	0.126908
KEGG_PATHWAY	ecc00910:Nitrogen metabolism	6	2.46914	8.05468e-05	GDHA, NADE, TNAA, DADA, NARZ, GLTB	91	36	7107	13.0165	0.076127	0.00232613	0.126908
KEGG_PATHWAY	ecm00910:Nitrogen metabolism	6	2.46914	0.000119391	GDHA, NADE, TNAA, DADA, NARZ, GLTB	91	39	7107	12.0152	0.110742	0.00308387	0.188056
KEGG_PATHWAY	ecd00910:Nitrogen metabolism	5	2.05761	0.000582637	GDHA, TNAA, DADA, NARZ, GLTB	91	31	7107	12.5966	0.436112	0.0100005	0.914598
KEGG_PATHWAY	ecr00910:Nitrogen metabolism	5	2.05761	0.000834241	GDHA, TNAA, DADA, NARZ, GLTB	91	34	7107	11.4851	0.559745	0.0121701	1.30713
KEGG_PATHWAY	ecz00910:Nitrogen metabolism	5	2.05761	0.000834241	GDHA, TNAA, DADA, NARZ, GLTB	91	34	7107	11.4851	0.559745	0.0121701	1.30713
KEGG_PATHWAY	eck00910:Nitrogen metabolism	5	2.05761	0.000834241	GDHA, TNAA, DADA, NARZ, GLTB	91	34	7107	11.4851	0.559745	0.0121701	1.30713
KEGG_PATHWAY	ecq00910:Nitrogen metabolism	5	2.05761	0.000834241	GDHA, TNAA, DADA, NARZ, GLTB	91	34	7107	11.4851	0.559745	0.0121701	1.30713
KEGG_PATHWAY	ecg00910:Nitrogen metabolism	5	2.05761	0.000834241	GDHA, TNAA, DADA, NARZ, GLTB	91	34	7107	11.4851	0.559745	0.0121701	1.30713
KEGG_PATHWAY	eum00910:Nitrogen metabolism	5	2.05761	0.000932846	GDHA, TNAA, DADA, NARZ, GLTB	91	35	7107	11.157	0.60045	0.0132079	1.46056
KEGG_PATHWAY	ect00910:Nitrogen metabolism	5	2.05761	0.00103938	GDHA, TNAA, DADA, NARZ, GLTB	91	36	7107	10.8471	0.640214	0.0139058	1.62609
GOTERM_MF_FAT	GO:0016638~oxidoreductase activity, acting on the CH-NH2 group of donors	3	1.23457	0.0612377	GDHA, DADA, GLTB	160	45	17785	7.41042	1	0.617081	57.359
KEGG_PATHWAY	ecs00910:Nitrogen metabolism	3	1.23457	0.075714	NADE, TNAA, GLTB	91	36	7107	6.50824	1	0.401034	71.0978
Annotation Cluster 6	Enrichment Score: 3.261822537858078
Category	Term	Count	%	PValue	Genes	List Total	Pop Hits	Pop Total	Fold Enrichment	Bonferroni	Benjamini	FDR
KEGG_PATHWAY	ecq00500:Starch and sucrose metabolism	7	2.88066	1.99008e-06	GLGB, GLGC, GLGA, PTSG, CRR, PGI, GLGP	91	31	7107	17.6352	0.00195434	0.000244502	0.00313735
KEGG_PATHWAY	eck00500:Starch and sucrose metabolism	7	2.88066	2.42456e-06	GLGB, GLGC, GLGA, PTSG, CRR, PGI, GLGP	91	32	7107	17.0841	0.00238051	0.000238306	0.00382229
KEGG_PATHWAY	ecx00500:Starch and sucrose metabolism	6	2.46914	2.27428e-05	GLGB, GLGC, GLGA, CRR, PGI, GLGP	91	28	7107	16.7355	0.0221083	0.00106402	0.0358484
KEGG_PATHWAY	ecd00500:Starch and sucrose metabolism	6	2.46914	2.72079e-05	GLGB, GLGC, GLGA, CRR, PGI, GLGP	91	29	7107	16.1584	0.0263912	0.00116218	0.0428851
KEGG_PATHWAY	ecf00500:Starch and sucrose metabolism	6	2.46914	3.81589e-05	GLGB, GLGC, GLGA, CRR, PGI, GLGP	91	31	7107	15.1159	0.036816	0.00138833	0.0601412
KEGG_PATHWAY	ecw00500:Starch and sucrose metabolism	6	2.46914	3.81589e-05	GLGB, GLGC, GLGA, CRR, PGI, GLGP	91	31	7107	15.1159	0.036816	0.00138833	0.0601412
KEGG_PATHWAY	ecr00500:Starch and sucrose metabolism	6	2.46914	4.47763e-05	GLGB, GLGC, GLGA, CRR, PGI, GLGP	91	32	7107	14.6435	0.0430614	0.00151665	0.0705673
KEGG_PATHWAY	eci00500:Starch and sucrose metabolism	6	2.46914	4.47763e-05	GLGB, GLGC, GLGA, CRR, PGI, GLGP	91	32	7107	14.6435	0.0430614	0.00151665	0.0705673
KEGG_PATHWAY	ecz00500:Starch and sucrose metabolism	6	2.46914	4.47763e-05	GLGB, GLGC, GLGA, CRR, PGI, GLGP	91	32	7107	14.6435	0.0430614	0.00151665	0.0705673
KEGG_PATHWAY	eco00500:Starch and sucrose metabolism	6	2.46914	4.47763e-05	GLGB, GLGC, GLGA, CRR, PGI, GLGP	91	32	7107	14.6435	0.0430614	0.00151665	0.0705673
KEGG_PATHWAY	ecj00500:Starch and sucrose metabolism	6	2.46914	4.47763e-05	GLGB, GLGC, GLGA, CRR, PGI, GLGP	91	32	7107	14.6435	0.0430614	0.00151665	0.0705673
KEGG_PATHWAY	ecv00500:Starch and sucrose metabolism	6	2.46914	5.22483e-05	GLGB, GLGC, GLGA, CRR, PGI, GLGP	91	33	7107	14.1998	0.0500647	0.00171058	0.0823386
KEGG_PATHWAY	eum00500:Starch and sucrose metabolism	6	2.46914	5.22483e-05	GLGB, GLGC, GLGA, CRR, PGI, GLGP	91	33	7107	14.1998	0.0500647	0.00171058	0.0823386
KEGG_PATHWAY	ecc00500:Starch and sucrose metabolism	6	2.46914	5.22483e-05	GLGB, GLGC, GLGA, CRR, PGI, GLGP	91	33	7107	14.1998	0.0500647	0.00171058	0.0823386
KEGG_PATHWAY	ece00500:Starch and sucrose metabolism	6	2.46914	6.06487e-05	GLGB, GLGC, GLGA, CRR, PGI, GLGP	91	34	7107	13.7822	0.057877	0.00192136	0.0955709
KEGG_PATHWAY	ect00500:Starch and sucrose metabolism	6	2.46914	7.00547e-05	GLGB, GLGC, GLGA, CRR, PGI, GLGP	91	35	7107	13.3884	0.0665484	0.00214975	0.110385
KEGG_PATHWAY	ecm00500:Starch and sucrose metabolism	6	2.46914	9.22085e-05	GLGB, GLGC, GLGA, CRR, PGI, GLGP	91	37	7107	12.6647	0.0866582	0.00244687	0.145269
KEGG_PATHWAY	ecg00500:Starch and sucrose metabolism	6	2.46914	9.22085e-05	GLGB, GLGC, GLGA, CRR, PGI, GLGP	91	37	7107	12.6647	0.0866582	0.00244687	0.145269
GOTERM_BP_FAT	GO:0016051~carbohydrate biosynthetic process	17	6.99588	0.000571065	GLGB, GLGC, RFAH, MTGA, TPIA, YEDQ, MDH, GLGP, HIPB, GLGA, PPSA, PGI, MLTB, INAA, ARNA, ARNC	171	617	16709	2.69227	0.212856	0.0215236	0.798923
GOTERM_BP_FAT	GO:0005977~glycogen metabolic process	4	1.64609	0.000754563	GLGB, GLGC, GLGA, GLGP	171	18	16709	21.7141	0.271146	0.0240358	1.05438
GOTERM_BP_FAT	GO:0006112~energy reserve metabolic process	4	1.64609	0.000754563	GLGB, GLGC, GLGA, GLGP	171	18	16709	21.7141	0.271146	0.0240358	1.05438
GOTERM_BP_FAT	GO:0006073~cellular glucan metabolic process	5	2.05761	0.00165431	GLGB, GLGC, GLGA, YEDQ, GLGP	171	50	16709	9.77135	0.500292	0.0378073	2.29813
GOTERM_BP_FAT	GO:0044042~glucan metabolic process	5	2.05761	0.00205437	GLGB, GLGC, GLGA, YEDQ, GLGP	171	53	16709	9.21825	0.577543	0.0402014	2.84647
GOTERM_BP_FAT	GO:0034637~cellular carbohydrate biosynthetic process	13	5.34979	0.00381572	GLGB, GLGC, GLGA, RFAH, TPIA, YEDQ, PPSA, MDH, PGI, INAA, ARNA, ARNC	171	481	16709	2.6409	0.798476	0.064565	5.22682
KEGG_PATHWAY	eci00520:Amino sugar and nucleotide sugar metabolism	5	2.05761	0.00381731	GLGC, CRR, PGI, MANY, MANX	91	51	7107	7.65676	0.976707	0.0380172	5.85139
GOTERM_BP_FAT	GO:0005978~glycogen biosynthetic process	3	1.23457	0.00635182	GLGB, GLGC, GLGA	171	12	16709	24.4284	0.930741	0.0941534	8.55918
GOTERM_BP_FAT	GO:0009250~glucan biosynthetic process	4	1.64609	0.010096	GLGB, GLGC, GLGA, YEDQ	171	44	16709	8.88304	0.98576	0.128163	13.2805
GOTERM_BP_FAT	GO:0000271~polysaccharide biosynthetic process	12	4.93827	0.0224017	GLGB, GLGC, GLGA, RFAH, MTGA, YEDQ, MLTB, INAA, ARNA, GLGP, ARNC, HIPB	171	540	16709	2.17141	0.999925	0.194064	27.2504
KEGG_PATHWAY	ecl00500:Starch and sucrose metabolism	3	1.23457	0.0484518	GLGC, GLGA, PGI	91	28	7107	8.36774	1	0.289227	54.2956
KEGG_PATHWAY	ecs00500:Starch and sucrose metabolism	3	1.23457	0.0581769	GLGC, GLGA, PGI	91	31	7107	7.55796	1	0.332058	61.1293
GOTERM_BP_FAT	GO:0005976~polysaccharide metabolic process	13	5.34979	0.0599885	GLGB, RFAH, GLGC, MTGA, OPPB, YEDQ, GLGP, HIPB, GLGA, MLTB, INAA, ARNA, ARNC	171	712	16709	1.78409	1	0.350798	58.0502
KEGG_PATHWAY	ecy00500:Starch and sucrose metabolism	3	1.23457	0.0650033	GLGC, GLGA, PGI	91	33	7107	7.0999	1	0.360083	65.341
GOTERM_BP_FAT	GO:0044264~cellular polysaccharide metabolic process	9	3.7037	0.0729966	GLGB, GLGC, GLGA, RFAH, YEDQ, INAA, ARNA, GLGP, ARNC	171	430	16709	2.04517	1	0.391185	65.5056
KEGG_PATHWAY	ecp00500:Starch and sucrose metabolism	3	1.23457	0.075714	GLGC, GLGA, PGI	91	36	7107	6.50824	1	0.401034	71.0978
GOTERM_BP_FAT	GO:0033692~cellular polysaccharide biosynthetic process	8	3.29218	0.1211	GLGB, GLGC, GLGA, RFAH, YEDQ, INAA, ARNA, ARNC	171	406	16709	1.92539	1	0.533163	83.6775
Annotation Cluster 7	Enrichment Score: 3.1075384209442394
Category	Term	Count	%	PValue	Genes	List Total	Pop Hits	Pop Total	Fold Enrichment	Bonferroni	Benjamini	FDR
GOTERM_BP_FAT	GO:0015949~nucleobase, nucleoside and nucleotide interconversion	6	2.46914	0.00038591	DEOD, DEOB, AMN, DEOA, PNUC, ADD	171	61	16709	9.61116	0.149327	0.0178092	0.540542
KEGG_PATHWAY	eum00230:Purine metabolism	7	2.88066	0.000431056	NUDE, DEOD, DEOB, ALLA, AMN, DNAN, ADD	91	78	7107	7.00888	0.345458	0.0087907	0.677409
KEGG_PATHWAY	ecz00230:Purine metabolism	7	2.88066	0.000461792	NUDE, DEOD, DEOB, ALLA, AMN, DNAN, ADD	91	79	7107	6.92016	0.364947	0.00886336	0.725547
KEGG_PATHWAY	ecx00230:Purine metabolism	7	2.88066	0.000461792	NUDE, DEOD, DEOB, ALLA, AMN, DNAN, ADD	91	79	7107	6.92016	0.364947	0.00886336	0.725547
KEGG_PATHWAY	ecd00230:Purine metabolism	7	2.88066	0.000461792	NUDE, DEOD, DEOB, ALLA, AMN, DNAN, ADD	91	79	7107	6.92016	0.364947	0.00886336	0.725547
KEGG_PATHWAY	ecg00230:Purine metabolism	7	2.88066	0.000461792	NUDE, DEOD, DEOB, ALLA, AMN, DNAN, ADD	91	79	7107	6.92016	0.364947	0.00886336	0.725547
KEGG_PATHWAY	ecq00230:Purine metabolism	7	2.88066	0.000494214	NUDE, DEOD, DEOB, ALLA, AMN, DNAN, ADD	91	80	7107	6.83365	0.384876	0.00912663	0.7763
KEGG_PATHWAY	ecr00230:Purine metabolism	7	2.88066	0.000528383	NUDE, DEOD, DEOB, ALLA, AMN, DNAN, ADD	91	81	7107	6.74929	0.405205	0.00957494	0.829764
KEGG_PATHWAY	ecw00230:Purine metabolism	7	2.88066	0.000528383	NUDE, DEOD, DEOB, ALLA, AMN, DNAN, ADD	91	81	7107	6.74929	0.405205	0.00957494	0.829764
KEGG_PATHWAY	eck00230:Purine metabolism	7	2.88066	0.000564365	NUDE, DEOD, DEOB, ALLA, AMN, DNAN, ADD	91	82	7107	6.66698	0.425886	0.0100389	0.886034
KEGG_PATHWAY	ecv00230:Purine metabolism	7	2.88066	0.000602225	NUDE, DEOD, DEOB, ALLA, AMN, DNAN, ADD	91	83	7107	6.58665	0.446872	0.0101578	0.945209
KEGG_PATHWAY	ecm00230:Purine metabolism	7	2.88066	0.000602225	NUDE, DEOD, DEOB, ALLA, AMN, DNAN, ADD	91	83	7107	6.58665	0.446872	0.0101578	0.945209
KEGG_PATHWAY	eco00230:Purine metabolism	7	2.88066	0.000602225	NUDE, DEOD, DEOB, ALLA, AMN, DNAN, ADD	91	83	7107	6.58665	0.446872	0.0101578	0.945209
KEGG_PATHWAY	ecj00230:Purine metabolism	7	2.88066	0.000602225	NUDE, DEOD, DEOB, ALLA, AMN, DNAN, ADD	91	83	7107	6.58665	0.446872	0.0101578	0.945209
KEGG_PATHWAY	ecf00230:Purine metabolism	7	2.88066	0.000642031	NUDE, DEOD, DEOB, ALLA, AMN, DNAN, ADD	91	84	7107	6.50824	0.46811	0.0106433	1.00739
KEGG_PATHWAY	ect00230:Purine metabolism	6	2.46914	0.00265351	NUDE, DEOD, DEOB, AMN, DNAN, ADD	91	76	7107	6.1657	0.926603	0.0295753	4.10235
KEGG_PATHWAY	ecc00230:Purine metabolism	6	2.46914	0.0036934	NUDE, DEOD, DEOB, AMN, DNAN, ADD	91	82	7107	5.71455	0.973678	0.0371801	5.66661
KEGG_PATHWAY	eci00230:Purine metabolism	6	2.46914	0.00409722	NUDE, DEOD, DEOB, AMN, DNAN, ADD	91	84	7107	5.57849	0.982329	0.0399463	6.26759
KEGG_PATHWAY	ece00230:Purine metabolism	6	2.46914	0.00453172	NUDE, DEOD, DEOB, AMN, DNAN, ADD	91	86	7107	5.44876	0.988493	0.0424215	6.91022
Annotation Cluster 8	Enrichment Score: 2.796151540214565
Category	Term	Count	%	PValue	Genes	List Total	Pop Hits	Pop Total	Fold Enrichment	Bonferroni	Benjamini	FDR
KEGG_PATHWAY	ecd00520:Amino sugar and nucleotide sugar metabolism	8	3.29218	4.56564e-07	GLGC, PTSG, CRR, PGI, MANY, MANX, ARNA, ARNC	91	39	7107	16.0203	0.000448702	0.000224376	0.000719779
KEGG_PATHWAY	ecx00520:Amino sugar and nucleotide sugar metabolism	8	3.29218	6.53785e-07	GLGC, PTSG, CRR, PGI, MANY, MANX, ARNA, ARNC	91	41	7107	15.2388	0.000642465	0.000160655	0.0010307
KEGG_PATHWAY	eco00520:Amino sugar and nucleotide sugar metabolism	8	3.29218	1.08059e-06	GLGC, PTSG, CRR, PGI, MANY, MANX, ARNA, ARNC	91	44	7107	14.1998	0.00106165	0.00017702	0.00170355
KEGG_PATHWAY	ecj00520:Amino sugar and nucleotide sugar metabolism	8	3.29218	1.08059e-06	GLGC, PTSG, CRR, PGI, MANY, MANX, ARNA, ARNC	91	44	7107	14.1998	0.00106165	0.00017702	0.00170355
KEGG_PATHWAY	ecm00520:Amino sugar and nucleotide sugar metabolism	8	3.29218	1.47865e-06	GLGC, PTSG, CRR, PGI, MANY, MANX, ARNA, ARNC	91	46	7107	13.5824	0.00145246	0.000207624	0.0023311
KEGG_PATHWAY	ecf00520:Amino sugar and nucleotide sugar metabolism	8	3.29218	1.47865e-06	GLGC, PTSG, CRR, PGI, MANY, MANX, ARNA, ARNC	91	46	7107	13.5824	0.00145246	0.000207624	0.0023311
KEGG_PATHWAY	ecw00520:Amino sugar and nucleotide sugar metabolism	8	3.29218	1.47865e-06	GLGC, PTSG, CRR, PGI, MANY, MANX, ARNA, ARNC	91	46	7107	13.5824	0.00145246	0.000207624	0.0023311
KEGG_PATHWAY	ecg00520:Amino sugar and nucleotide sugar metabolism	8	3.29218	1.99273e-06	GLGC, PTSG, CRR, PGI, MANY, MANX, ARNA, ARNC	91	48	7107	13.0165	0.00195693	0.000217627	0.00314152
KEGG_PATHWAY	ecq00520:Amino sugar and nucleotide sugar metabolism	6	2.46914	0.000238655	GLGC, PTSG, CRR, PGI, MANY, MANX	91	45	7107	10.4132	0.209133	0.00570624	0.375582
KEGG_PATHWAY	eck00520:Amino sugar and nucleotide sugar metabolism	6	2.46914	0.000238655	GLGC, PTSG, CRR, PGI, MANY, MANX	91	45	7107	10.4132	0.209133	0.00570624	0.375582
KEGG_PATHWAY	eum00520:Amino sugar and nucleotide sugar metabolism	6	2.46914	0.000238655	GLGC, PTSG, CRR, PGI, MANY, MANX	91	45	7107	10.4132	0.209133	0.00570624	0.375582
KEGG_PATHWAY	ecr00520:Amino sugar and nucleotide sugar metabolism	6	2.46914	0.000265108	GLGC, PTSG, CRR, PGI, MANY, MANX	91	46	7107	10.1868	0.229439	0.0061864	0.417131
KEGG_PATHWAY	ect00520:Amino sugar and nucleotide sugar metabolism	6	2.46914	0.000265108	GLGC, PTSG, CRR, PGI, MANY, MANX	91	46	7107	10.1868	0.229439	0.0061864	0.417131
KEGG_PATHWAY	ece00520:Amino sugar and nucleotide sugar metabolism	6	2.46914	0.000293732	GLGC, PTSG, CRR, PGI, MANY, MANX	91	47	7107	9.97007	0.250824	0.00669333	0.462071
KEGG_PATHWAY	ecz00520:Amino sugar and nucleotide sugar metabolism	6	2.46914	0.000357955	GLGC, PTSG, CRR, PGI, MANY, MANX	91	49	7107	9.56313	0.296673	0.00779023	0.562834
KEGG_PATHWAY	ecc00520:Amino sugar and nucleotide sugar metabolism	6	2.46914	0.000357955	GLGC, PTSG, CRR, PGI, MANY, MANX	91	49	7107	9.56313	0.296673	0.00779023	0.562834
KEGG_PATHWAY	ecv00520:Amino sugar and nucleotide sugar metabolism	6	2.46914	0.000473536	GLGC, PTSG, CRR, PGI, MANY, MANX	91	52	7107	9.01141	0.372239	0.00891381	0.743934
KEGG_PATHWAY	ecd02060:Phosphotransferase system (PTS)	5	2.05761	0.00170291	PTSI, PTSG, CRR, MANY, MANX	91	41	7107	9.52426	0.812764	0.0202242	2.65118
KEGG_PATHWAY	ecj02060:Phosphotransferase system (PTS)	5	2.05761	0.00203566	PTSI, PTSG, CRR, MANY, MANX	91	43	7107	9.08127	0.865083	0.0238448	3.16148
KEGG_PATHWAY	ecq02060:Phosphotransferase system (PTS)	5	2.05761	0.0022178	PTSI, PTSG, CRR, MANY, MANX	91	44	7107	8.87488	0.887243	0.0256478	3.43974
KEGG_PATHWAY	ecg02060:Phosphotransferase system (PTS)	5	2.05761	0.0022178	PTSI, PTSG, CRR, MANY, MANX	91	44	7107	8.87488	0.887243	0.0256478	3.43974
KEGG_PATHWAY	eco02060:Phosphotransferase system (PTS)	5	2.05761	0.00241089	PTSI, PTSG, CRR, MANY, MANX	91	45	7107	8.67766	0.906778	0.0275289	3.73391
KEGG_PATHWAY	ecx02060:Phosphotransferase system (PTS)	5	2.05761	0.00261525	PTSI, PTSG, CRR, MANY, MANX	91	46	7107	8.48901	0.923782	0.0294886	4.04433
KEGG_PATHWAY	eck02060:Phosphotransferase system (PTS)	5	2.05761	0.00283121	PTSI, PTSG, CRR, MANY, MANX	91	47	7107	8.30839	0.938396	0.0311744	4.37135
KEGG_PATHWAY	ecf02060:Phosphotransferase system (PTS)	5	2.05761	0.00283121	PTSI, PTSG, CRR, MANY, MANX	91	47	7107	8.30839	0.938396	0.0311744	4.37135
KEGG_PATHWAY	ecr02060:Phosphotransferase system (PTS)	5	2.05761	0.00283121	PTSI, PTSG, CRR, MANY, MANX	91	47	7107	8.30839	0.938396	0.0311744	4.37135
KEGG_PATHWAY	ecw02060:Phosphotransferase system (PTS)	5	2.05761	0.00355182	PTSI, PTSG, CRR, MANY, MANX	91	50	7107	7.80989	0.969732	0.0369107	5.45504
KEGG_PATHWAY	eci00520:Amino sugar and nucleotide sugar metabolism	5	2.05761	0.00381731	GLGC, CRR, PGI, MANY, MANX	91	51	7107	7.65676	0.976707	0.0380172	5.85139
KEGG_PATHWAY	eum02060:Phosphotransferase system (PTS)	5	2.05761	0.00438806	PTSI, PTSG, CRR, MANY, MANX	91	53	7107	7.36782	0.986739	0.0418985	6.6982
KEGG_PATHWAY	ect02060:Phosphotransferase system (PTS)	5	2.05761	0.00438806	PTSI, PTSG, CRR, MANY, MANX	91	53	7107	7.36782	0.986739	0.0418985	6.6982
KEGG_PATHWAY	ece02060:Phosphotransferase system (PTS)	5	2.05761	0.00438806	PTSI, PTSG, CRR, MANY, MANX	91	53	7107	7.36782	0.986739	0.0418985	6.6982
KEGG_PATHWAY	ecm02060:Phosphotransferase system (PTS)	5	2.05761	0.00534804	PTSI, PTSG, CRR, MANY, MANX	91	56	7107	6.97312	0.994863	0.0485124	8.10642
KEGG_PATHWAY	ecc02060:Phosphotransferase system (PTS)	5	2.05761	0.00643949	PTSI, PTSG, CRR, MANY, MANX	91	59	7107	6.61855	0.998254	0.054649	9.68331
KEGG_PATHWAY	ecv02060:Phosphotransferase system (PTS)	5	2.05761	0.0068338	PTSI, PTSG, CRR, MANY, MANX	91	60	7107	6.50824	0.998818	0.0569299	10.2467
KEGG_PATHWAY	ecz02060:Phosphotransferase system (PTS)	5	2.05761	0.0072438	PTSI, PTSG, CRR, MANY, MANX	91	61	7107	6.40155	0.999212	0.0587666	10.8291
KEGG_PATHWAY	eci02060:Phosphotransferase system (PTS)	4	1.64609	0.0452408	PTSI, CRR, MANY, MANX	91	63	7107	4.95866	1	0.275852	51.8027
GOTERM_MF_FAT	GO:0008982~protein-N(PI)-phosphohistidine-sugar phosphotransferase activity	5	2.05761	0.359716	PTSI, PTSG, CRR, MANY, MANX	160	339	17785	1.63947	1	0.980758	99.7555
GOTERM_BP_FAT	GO:0009401~phosphoenolpyruvate-dependent sugar phosphotransferase system	5	2.05761	0.831041	PTSI, PTSG, CRR, MANY, MANX	171	565	16709	0.864721	1	0.997421	100
GOTERM_MF_FAT	GO:0015293~symporter activity	4	1.64609	0.891722	PTSI, PTSG, CRR, ACTP	160	575	17785	0.773261	1	0.999997	100
GOTERM_MF_FAT	GO:0015295~solute:hydrogen symporter activity	3	1.23457	0.918764	PTSI, PTSG, CRR	160	458	17785	0.728098	1	0.999999	100
GOTERM_MF_FAT	GO:0005351~sugar:hydrogen symporter activity	3	1.23457	0.918764	PTSI, PTSG, CRR	160	458	17785	0.728098	1	0.999999	100
GOTERM_MF_FAT	GO:0005402~cation:sugar symporter activity	3	1.23457	0.919363	PTSI, PTSG, CRR	160	459	17785	0.726511	1	0.999999	100
GOTERM_MF_FAT	GO:0051119~sugar transmembrane transporter activity	3	1.23457	0.952749	PTSI, PTSG, CRR	160	530	17785	0.629186	1	1	100
GOTERM_MF_FAT	GO:0015294~solute:cation symporter activity	3	1.23457	0.955894	PTSI, PTSG, CRR	160	539	17785	0.61868	1	1	100
GOTERM_BP_FAT	GO:0008643~carbohydrate transport	5	2.05761	0.959588	PTSI, PTSG, CRR, MANY, MANX	171	779	16709	0.627172	1	0.999973	100
Annotation Cluster 9	Enrichment Score: 2.5577237695252273
Category	Term	Count	%	PValue	Genes	List Total	Pop Hits	Pop Total	Fold Enrichment	Bonferroni	Benjamini	FDR
GOTERM_BP_FAT	GO:0006094~gluconeogenesis	5	2.05761	0.000936771	TPIA, PPSA, MDH, PGI	171	43	16709	11.362	0.324763	0.0276596	1.30743
GOTERM_BP_FAT	GO:0019319~hexose biosynthetic process	5	2.05761	0.00111328	TPIA, PPSA, MDH, PGI	171	45	16709	10.8571	0.372946	0.0287489	1.55199
GOTERM_BP_FAT	GO:0006090~pyruvate metabolic process	5	2.05761	0.00191433	TPIA, PPSA, MDH, PGI	171	52	16709	9.39552	0.551959	0.0393485	2.65484
GOTERM_BP_FAT	GO:0034637~cellular carbohydrate biosynthetic process	13	5.34979	0.00381572	GLGB, GLGC, GLGA, RFAH, TPIA, YEDQ, PPSA, MDH, PGI, INAA, ARNA, ARNC	171	481	16709	2.6409	0.798476	0.064565	5.22682
GOTERM_BP_FAT	GO:0046364~monosaccharide biosynthetic process	5	2.05761	0.00751665	TPIA, PPSA, MDH, PGI	171	76	16709	6.42852	0.957633	0.106766	10.053
GOTERM_BP_FAT	GO:0046165~alcohol biosynthetic process	5	2.05761	0.00786689	TPIA, PPSA, MDH, PGI	171	77	16709	6.34503	0.963457	0.107842	10.4977
Annotation Cluster 10	Enrichment Score: 2.5499688303440147
Category	Term	Count	%	PValue	Genes	List Total	Pop Hits	Pop Total	Fold Enrichment	Bonferroni	Benjamini	FDR
KEGG_PATHWAY	ecd00020:Citrate cycle (TCA cycle)	6	2.46914	2.27428e-05	SDHA, SUCD, ACNB, FRDA, SDHD, MDH	91	28	7107	16.7355	0.0221083	0.00106402	0.0358484
GOTERM_BP_FAT	GO:0015980~energy derivation by oxidation of organic compounds	16	6.58436	2.48101e-05	GLGB, GLGC, LDHA, FRDA, MDH, NARZ, GLGP, SDHA, ADHP, GLGA, SUCD, ACNB, SDHD, DLD, FHLA, DMSC	171	418	16709	3.74023	0.0103417	0.00148398	0.0348333
KEGG_PATHWAY	ecx00020:Citrate cycle (TCA cycle)	6	2.46914	2.72079e-05	SDHA, SUCD, ACNB, FRDA, SDHD, MDH	91	29	7107	16.1584	0.0263912	0.00116218	0.0428851
KEGG_PATHWAY	ecw00020:Citrate cycle (TCA cycle)	6	2.46914	2.72079e-05	SDHA, SUCD, ACNB, FRDA, SDHD, MDH	91	29	7107	16.1584	0.0263912	0.00116218	0.0428851
KEGG_PATHWAY	eco00020:Citrate cycle (TCA cycle)	6	2.46914	2.72079e-05	SDHA, SUCD, ACNB, FRDA, SDHD, MDH	91	29	7107	16.1584	0.0263912	0.00116218	0.0428851
KEGG_PATHWAY	ecr00020:Citrate cycle (TCA cycle)	6	2.46914	2.72079e-05	SDHA, SUCD, ACNB, FRDA, SDHD, MDH	91	29	7107	16.1584	0.0263912	0.00116218	0.0428851
KEGG_PATHWAY	eck00020:Citrate cycle (TCA cycle)	6	2.46914	2.72079e-05	SDHA, SUCD, ACNB, FRDA, SDHD, MDH	91	29	7107	16.1584	0.0263912	0.00116218	0.0428851
KEGG_PATHWAY	ecj00020:Citrate cycle (TCA cycle)	6	2.46914	2.72079e-05	SDHA, SUCD, ACNB, FRDA, SDHD, MDH	91	29	7107	16.1584	0.0263912	0.00116218	0.0428851
KEGG_PATHWAY	ece00020:Citrate cycle (TCA cycle)	6	2.46914	3.23252e-05	SDHA, SUCD, ACNB, FRDA, SDHD, MDH	91	30	7107	15.6198	0.0312766	0.00122141	0.0509491
KEGG_PATHWAY	ecq00020:Citrate cycle (TCA cycle)	6	2.46914	3.23252e-05	SDHA, SUCD, ACNB, FRDA, SDHD, MDH	91	30	7107	15.6198	0.0312766	0.00122141	0.0509491
KEGG_PATHWAY	ecf00020:Citrate cycle (TCA cycle)	6	2.46914	3.23252e-05	SDHA, SUCD, ACNB, FRDA, SDHD, MDH	91	30	7107	15.6198	0.0312766	0.00122141	0.0509491
KEGG_PATHWAY	eum00020:Citrate cycle (TCA cycle)	6	2.46914	3.23252e-05	SDHA, SUCD, ACNB, FRDA, SDHD, MDH	91	30	7107	15.6198	0.0312766	0.00122141	0.0509491
KEGG_PATHWAY	ect00020:Citrate cycle (TCA cycle)	6	2.46914	3.23252e-05	SDHA, SUCD, ACNB, FRDA, SDHD, MDH	91	30	7107	15.6198	0.0312766	0.00122141	0.0509491
KEGG_PATHWAY	ecm00020:Citrate cycle (TCA cycle)	6	2.46914	3.81589e-05	SDHA, SUCD, ACNB, FRDA, SDHD, MDH	91	31	7107	15.1159	0.036816	0.00138833	0.0601412
KEGG_PATHWAY	ecz00020:Citrate cycle (TCA cycle)	6	2.46914	3.81589e-05	SDHA, SUCD, ACNB, FRDA, SDHD, MDH	91	31	7107	15.1159	0.036816	0.00138833	0.0601412
KEGG_PATHWAY	ecv00020:Citrate cycle (TCA cycle)	6	2.46914	3.81589e-05	SDHA, SUCD, ACNB, FRDA, SDHD, MDH	91	31	7107	15.1159	0.036816	0.00138833	0.0601412
KEGG_PATHWAY	ecc00020:Citrate cycle (TCA cycle)	6	2.46914	4.47763e-05	SDHA, SUCD, ACNB, FRDA, SDHD, MDH	91	32	7107	14.6435	0.0430614	0.00151665	0.0705673
KEGG_PATHWAY	eci00020:Citrate cycle (TCA cycle)	6	2.46914	5.22483e-05	SDHA, SUCD, ACNB, FRDA, SDHD, MDH	91	33	7107	14.1998	0.0500647	0.00171058	0.0823386
KEGG_PATHWAY	ecg00020:Citrate cycle (TCA cycle)	6	2.46914	6.06487e-05	SDHA, SUCD, ACNB, FRDA, SDHD, MDH	91	34	7107	13.7822	0.057877	0.00192136	0.0955709
KEGG_PATHWAY	eco00632:Benzoate degradation via CoA ligation	5	2.05761	8.06055e-05	SDHA, FRDA, SDHD, YDCK, YCCX	91	19	7107	20.5523	0.0761804	0.00226139	0.127
KEGG_PATHWAY	ecj00632:Benzoate degradation via CoA ligation	5	2.05761	8.06055e-05	SDHA, FRDA, SDHD, YDCK, YCCX	91	19	7107	20.5523	0.0761804	0.00226139	0.127
KEGG_PATHWAY	ecd00650:Butanoate metabolism	5	2.05761	0.000448375	SDHA, ILVN, FRDA, PUUE, SDHD	91	29	7107	13.4653	0.356511	0.00877826	0.704536
KEGG_PATHWAY	ecq00632:Benzoate degradation via CoA ligation	4	1.64609	0.000646208	SDHA, FRDA, SDHD, YCCX	91	14	7107	22.314	0.470291	0.0105346	1.01391
KEGG_PATHWAY	ecg00632:Benzoate degradation via CoA ligation	4	1.64609	0.000646208	SDHA, FRDA, SDHD, YCCX	91	14	7107	22.314	0.470291	0.0105346	1.01391
KEGG_PATHWAY	ect00632:Benzoate degradation via CoA ligation	4	1.64609	0.000646208	SDHA, FRDA, SDHD, YCCX	91	14	7107	22.314	0.470291	0.0105346	1.01391
KEGG_PATHWAY	eum00632:Benzoate degradation via CoA ligation	4	1.64609	0.000646208	SDHA, FRDA, SDHD, YCCX	91	14	7107	22.314	0.470291	0.0105346	1.01391
KEGG_PATHWAY	eum00650:Butanoate metabolism	5	2.05761	0.000659475	SDHA, ILVN, FRDA, PUUE, SDHD	91	32	7107	12.203	0.477159	0.0105745	1.03463
KEGG_PATHWAY	eck00650:Butanoate metabolism	5	2.05761	0.00074323	SDHA, ILVN, FRDA, PUUE, SDHD	91	33	7107	11.8332	0.518509	0.0113548	1.16531
KEGG_PATHWAY	ect00650:Butanoate metabolism	5	2.05761	0.00074323	SDHA, ILVN, FRDA, PUUE, SDHD	91	33	7107	11.8332	0.518509	0.0113548	1.16531
KEGG_PATHWAY	eck00632:Benzoate degradation via CoA ligation	4	1.64609	0.000800383	SDHA, FRDA, SDHD, YCCX	91	15	7107	20.8264	0.544833	0.0118548	1.25439
KEGG_PATHWAY	ecz00632:Benzoate degradation via CoA ligation	4	1.64609	0.000800383	SDHA, FRDA, SDHD, YCCX	91	15	7107	20.8264	0.544833	0.0118548	1.25439
KEGG_PATHWAY	eco00650:Butanoate metabolism	5	2.05761	0.000932846	SDHA, ILVN, FRDA, PUUE, SDHD	91	35	7107	11.157	0.60045	0.0132079	1.46056
KEGG_PATHWAY	ecj00650:Butanoate metabolism	5	2.05761	0.000932846	SDHA, ILVN, FRDA, PUUE, SDHD	91	35	7107	11.157	0.60045	0.0132079	1.46056
KEGG_PATHWAY	ecd00632:Benzoate degradation via CoA ligation	4	1.64609	0.000976095	SDHA, FRDA, SDHD, YCCX	91	16	7107	19.5247	0.617095	0.0134297	1.52779
KEGG_PATHWAY	ecv00632:Benzoate degradation via CoA ligation	4	1.64609	0.000976095	SDHA, FRDA, SDHD, YCCX	91	16	7107	19.5247	0.617095	0.0134297	1.52779
KEGG_PATHWAY	ecr00632:Benzoate degradation via CoA ligation	4	1.64609	0.00117444	SDHA, FRDA, SDHD, YCCX	91	17	7107	18.3762	0.684992	0.0152841	1.83556
KEGG_PATHWAY	ecr00650:Butanoate metabolism	5	2.05761	0.00127761	SDHA, ILVN, FRDA, PUUE, SDHD	91	38	7107	10.2762	0.715407	0.0161883	1.99529
GOTERM_MF_FAT	GO:0000104~succinate dehydrogenase activity	3	1.23457	0.00494264	SDHA, FRDA, SDHD	160	12	17785	27.7891	0.794151	0.231593	6.46478
KEGG_PATHWAY	ecf00650:Butanoate metabolism	4	1.64609	0.0056558	SDHA, ILVN, FRDA, SDHD	91	29	7107	10.7723	0.99621	0.0507725	8.55365
KEGG_PATHWAY	ecg00650:Butanoate metabolism	4	1.64609	0.0056558	SDHA, ILVN, FRDA, SDHD	91	29	7107	10.7723	0.99621	0.0507725	8.55365
KEGG_PATHWAY	ece00650:Butanoate metabolism	4	1.64609	0.00622729	SDHA, ILVN, FRDA, SDHD	91	30	7107	10.4132	0.997846	0.053818	9.37873
KEGG_PATHWAY	ecq00650:Butanoate metabolism	4	1.64609	0.00683207	SDHA, ILVN, FRDA, SDHD	91	31	7107	10.0773	0.998816	0.0574005	10.2443
KEGG_PATHWAY	ecz00650:Butanoate metabolism	4	1.64609	0.00683207	SDHA, ILVN, FRDA, SDHD	91	31	7107	10.0773	0.998816	0.0574005	10.2443
KEGG_PATHWAY	ecv00650:Butanoate metabolism	4	1.64609	0.00747062	SDHA, ILVN, FRDA, SDHD	91	32	7107	9.76236	0.999371	0.059578	11.1497
KEGG_PATHWAY	ecc00650:Butanoate metabolism	4	1.64609	0.00747062	SDHA, ILVN, FRDA, SDHD	91	32	7107	9.76236	0.999371	0.059578	11.1497
KEGG_PATHWAY	ecm00650:Butanoate metabolism	4	1.64609	0.00814335	SDHA, ILVN, FRDA, SDHD	91	33	7107	9.46653	0.999677	0.0642689	12.0944
KEGG_PATHWAY	eci00650:Butanoate metabolism	4	1.64609	0.00814335	SDHA, ILVN, FRDA, SDHD	91	33	7107	9.46653	0.999677	0.0642689	12.0944
KEGG_PATHWAY	ece00632:Benzoate degradation via CoA ligation	3	1.23457	0.00963849	SDHA, FRDA, SDHD	91	12	7107	19.5247	0.999927	0.0744834	14.1604
KEGG_PATHWAY	ecf00632:Benzoate degradation via CoA ligation	3	1.23457	0.00963849	SDHA, FRDA, SDHD	91	12	7107	19.5247	0.999927	0.0744834	14.1604
KEGG_PATHWAY	ecx00650:Butanoate metabolism	4	1.64609	0.0103706	SDHA, ILVN, FRDA, SDHD	91	36	7107	8.67766	0.999965	0.0793186	15.1553
GOTERM_BP_FAT	GO:0046356~acetyl-CoA catabolic process	5	2.05761	0.0110592	SDHA, SUCD, ACNB, SDHD, MDH	171	85	16709	5.74785	0.99053	0.121408	14.4579
GOTERM_BP_FAT	GO:0006099~tricarboxylic acid cycle	5	2.05761	0.0110592	SDHA, SUCD, ACNB, SDHD, MDH	171	85	16709	5.74785	0.99053	0.121408	14.4579
GOTERM_BP_FAT	GO:0009060~aerobic respiration	6	2.46914	0.0119839	SDHA, SUCD, ACNB, DLD, SDHD, MDH	171	134	16709	4.37523	0.993601	0.124479	15.5742
KEGG_PATHWAY	ecw00650:Butanoate metabolism	4	1.64609	0.0120329	SDHA, ILVN, FRDA, SDHD	91	38	7107	8.22094	0.999993	0.0894454	17.3745
GOTERM_BP_FAT	GO:0045333~cellular respiration	10	4.11523	0.0138095	ADHP, SDHA, SUCD, ACNB, FRDA, DLD, SDHD, MDH, NARZ, DMSC	171	371	16709	2.63379	0.997052	0.138773	17.7385
GOTERM_BP_FAT	GO:0051187~cofactor catabolic process	5	2.05761	0.0139328	SDHA, SUCD, ACNB, SDHD, MDH	171	91	16709	5.36887	0.997202	0.133582	17.8828
GOTERM_BP_FAT	GO:0009109~coenzyme catabolic process	5	2.05761	0.0139328	SDHA, SUCD, ACNB, SDHD, MDH	171	91	16709	5.36887	0.997202	0.133582	17.8828
KEGG_PATHWAY	ecm00632:Benzoate degradation via CoA ligation	3	1.23457	0.0149611	SDHA, FRDA, SDHD	91	15	7107	15.6198	1	0.106951	21.1519
KEGG_PATHWAY	ecw00632:Benzoate degradation via CoA ligation	3	1.23457	0.016959	SDHA, FRDA, SDHD	91	16	7107	14.6435	1	0.117922	23.6357
KEGG_PATHWAY	ecx00632:Benzoate degradation via CoA ligation	3	1.23457	0.0190636	SDHA, FRDA, SDHD	91	17	7107	13.7822	1	0.128993	26.1728
KEGG_PATHWAY	ecc00632:Benzoate degradation via CoA ligation	3	1.23457	0.021272	SDHA, FRDA, SDHD	91	18	7107	13.0165	1	0.141061	28.75
GOTERM_BP_FAT	GO:0006084~acetyl-CoA metabolic process	5	2.05761	0.0223588	SDHA, SUCD, ACNB, SDHD, MDH	171	105	16709	4.65302	0.999923	0.197755	27.2056
GOTERM_BP_FAT	GO:0009061~anaerobic respiration	6	2.46914	0.0232714	ADHP, ACNB, FRDA, MDH, NARZ, DMSC	171	159	16709	3.6873	0.999948	0.196874	28.154
KEGG_PATHWAY	eci00632:Benzoate degradation via CoA ligation	3	1.23457	0.0235813	SDHA, FRDA, SDHD	91	19	7107	12.3314	1	0.154272	31.3546
KEGG_PATHWAY	ecv00190:Oxidative phosphorylation	3	1.23457	0.0720838	SDHA, FRDA, SDHD	91	35	7107	6.69419	1	0.387545	69.2553
KEGG_PATHWAY	ecd00190:Oxidative phosphorylation	3	1.23457	0.0907875	SDHA, FRDA, SDHD	91	40	7107	5.85742	1	0.459638	77.6975
KEGG_PATHWAY	ece00190:Oxidative phosphorylation	3	1.23457	0.0946844	SDHA, FRDA, SDHD	91	41	7107	5.71455	1	0.472227	79.1578
KEGG_PATHWAY	ecm00190:Oxidative phosphorylation	3	1.23457	0.0946844	SDHA, FRDA, SDHD	91	41	7107	5.71455	1	0.472227	79.1578
KEGG_PATHWAY	ecx00190:Oxidative phosphorylation	3	1.23457	0.0946844	SDHA, FRDA, SDHD	91	41	7107	5.71455	1	0.472227	79.1578
KEGG_PATHWAY	ecq00190:Oxidative phosphorylation	3	1.23457	0.0946844	SDHA, FRDA, SDHD	91	41	7107	5.71455	1	0.472227	79.1578
KEGG_PATHWAY	ecw00190:Oxidative phosphorylation	3	1.23457	0.0946844	SDHA, FRDA, SDHD	91	41	7107	5.71455	1	0.472227	79.1578
KEGG_PATHWAY	eco00190:Oxidative phosphorylation	3	1.23457	0.0946844	SDHA, FRDA, SDHD	91	41	7107	5.71455	1	0.472227	79.1578
KEGG_PATHWAY	ecf00190:Oxidative phosphorylation	3	1.23457	0.0946844	SDHA, FRDA, SDHD	91	41	7107	5.71455	1	0.472227	79.1578
KEGG_PATHWAY	eci00190:Oxidative phosphorylation	3	1.23457	0.0946844	SDHA, FRDA, SDHD	91	41	7107	5.71455	1	0.472227	79.1578
KEGG_PATHWAY	ecr00190:Oxidative phosphorylation	3	1.23457	0.0946844	SDHA, FRDA, SDHD	91	41	7107	5.71455	1	0.472227	79.1578
KEGG_PATHWAY	ecg00190:Oxidative phosphorylation	3	1.23457	0.0946844	SDHA, FRDA, SDHD	91	41	7107	5.71455	1	0.472227	79.1578
KEGG_PATHWAY	ecc00190:Oxidative phosphorylation	3	1.23457	0.0946844	SDHA, FRDA, SDHD	91	41	7107	5.71455	1	0.472227	79.1578
KEGG_PATHWAY	ecz00190:Oxidative phosphorylation	3	1.23457	0.0946844	SDHA, FRDA, SDHD	91	41	7107	5.71455	1	0.472227	79.1578
KEGG_PATHWAY	eck00190:Oxidative phosphorylation	3	1.23457	0.0946844	SDHA, FRDA, SDHD	91	41	7107	5.71455	1	0.472227	79.1578
KEGG_PATHWAY	ect00190:Oxidative phosphorylation	3	1.23457	0.0946844	SDHA, FRDA, SDHD	91	41	7107	5.71455	1	0.472227	79.1578
KEGG_PATHWAY	eum00190:Oxidative phosphorylation	3	1.23457	0.0946844	SDHA, FRDA, SDHD	91	41	7107	5.71455	1	0.472227	79.1578
KEGG_PATHWAY	ecj00190:Oxidative phosphorylation	3	1.23457	0.0946844	SDHA, FRDA, SDHD	91	41	7107	5.71455	1	0.472227	79.1578
GOTERM_BP_FAT	GO:0006732~coenzyme metabolic process	9	3.7037	0.105587	SDHA, SUCD, TPIA, NADE, ACNB, YBDK, SDHD, MDH, GSHA	171	468	16709	1.8791	1	0.492172	79.1317
GOTERM_BP_FAT	GO:0051186~cofactor metabolic process	11	4.52675	0.159998	SDHA, SUCD, TPIA, SUFB, NADE, ACNB, YBDK, SDHD, MDH, GSHA, HEMX	171	684	16709	1.57142	1	0.627382	91.3557
GOTERM_BP_FAT	GO:0022900~electron transport chain	5	2.05761	0.422108	SDHA, FRDA, SDHD, NARZ, DMSC	171	325	16709	1.50328	1	0.90411	99.9547
Annotation Cluster 11	Enrichment Score: 2.508770577575184
Category	Term	Count	%	PValue	Genes	List Total	Pop Hits	Pop Total	Fold Enrichment	Bonferroni	Benjamini	FDR
KEGG_PATHWAY	ecd02020:Two-component system	8	3.29218	0.000892035	EVGA, GLND, FRDA, KDPC, CPXR, RCSD, ARCA, GLNL	91	123	7107	5.0796	0.58408	0.0128181	1.39709
KEGG_PATHWAY	ect02020:Two-component system	8	3.29218	0.000935805	EVGA, GLND, FRDA, KDPC, CPXR, RCSD, ARCA, GLNL	91	124	7107	5.03864	0.601611	0.0130615	1.46516
KEGG_PATHWAY	ecr02020:Two-component system	8	3.29218	0.000935805	EVGA, GLND, FRDA, KDPC, CPXR, RCSD, ARCA, GLNL	91	124	7107	5.03864	0.601611	0.0130615	1.46516
KEGG_PATHWAY	eck02020:Two-component system	8	3.29218	0.00102843	EVGA, GLND, FRDA, KDPC, CPXR, RCSD, ARCA, GLNL	91	126	7107	4.95866	0.636313	0.0139499	1.60908
KEGG_PATHWAY	ecg02020:Two-component system	8	3.29218	0.00102843	EVGA, GLND, FRDA, KDPC, CPXR, RCSD, ARCA, GLNL	91	126	7107	4.95866	0.636313	0.0139499	1.60908
KEGG_PATHWAY	ecq02020:Two-component system	8	3.29218	0.00112813	EVGA, GLND, FRDA, KDPC, CPXR, RCSD, ARCA, GLNL	91	128	7107	4.88118	0.6703	0.0148824	1.76377
KEGG_PATHWAY	eum02020:Two-component system	8	3.29218	0.00118075	EVGA, GLND, FRDA, KDPC, CPXR, RCSD, ARCA, GLNL	91	129	7107	4.84334	0.68694	0.0151649	1.84533
KEGG_PATHWAY	ecz02020:Two-component system	8	3.29218	0.00118075	EVGA, GLND, FRDA, KDPC, CPXR, RCSD, ARCA, GLNL	91	129	7107	4.84334	0.68694	0.0151649	1.84533
KEGG_PATHWAY	ecj02020:Two-component system	8	3.29218	0.00135026	EVGA, GLND, FRDA, KDPC, CPXR, RCSD, ARCA, GLNL	91	132	7107	4.73327	0.735048	0.0168841	2.10763
KEGG_PATHWAY	eco02020:Two-component system	8	3.29218	0.00141082	EVGA, GLND, FRDA, KDPC, CPXR, RCSD, ARCA, GLNL	91	133	7107	4.69768	0.750379	0.0171981	2.20116
KEGG_PATHWAY	ecw02020:Two-component system	7	2.88066	0.00453114	EVGA, GLND, FRDA, KDPC, CPXR, ARCA, GLNL	91	123	7107	4.44465	0.988487	0.0428231	6.90937
KEGG_PATHWAY	ecf02020:Two-component system	7	2.88066	0.00571074	EVGA, GLND, FRDA, KDPC, CPXR, ARCA, GLNL	91	129	7107	4.23792	0.996411	0.050792	8.63328
KEGG_PATHWAY	eci02020:Two-component system	7	2.88066	0.0059273	EVGA, GLND, FRDA, KDPC, CPXR, ARCA, GLNL	91	130	7107	4.20533	0.997102	0.0522016	8.9465
KEGG_PATHWAY	ece02020:Two-component system	7	2.88066	0.0061498	EVGA, GLND, FRDA, KDPC, CPXR, ARCA, GLNL	91	131	7107	4.17322	0.997675	0.0536346	9.26728
KEGG_PATHWAY	ecx02020:Two-component system	7	2.88066	0.00637835	EVGA, GLND, FRDA, KDPC, CPXR, ARCA, GLNL	91	132	7107	4.14161	0.998145	0.0546128	9.59566
KEGG_PATHWAY	ecc02020:Two-component system	7	2.88066	0.00685396	EVGA, GLND, FRDA, KDPC, CPXR, ARCA, GLNL	91	134	7107	4.07979	0.998842	0.0566155	10.2755
KEGG_PATHWAY	ecm02020:Two-component system	7	2.88066	0.0071012	EVGA, GLND, FRDA, KDPC, CPXR, ARCA, GLNL	91	135	7107	4.04957	0.999093	0.0581178	10.627
KEGG_PATHWAY	ecv02020:Two-component system	7	2.88066	0.00735485	EVGA, GLND, FRDA, KDPC, CPXR, ARCA, GLNL	91	136	7107	4.0198	0.999294	0.0591573	10.9862
GOTERM_BP_FAT	GO:0000160~two-component signal transduction system (phosphorelay)	8	3.29218	0.404136	EVGA, FHLA, CPXR, RCSD, ARCA, MALT, RSSB, GLNL	171	596	16709	1.31159	1	0.898075	99.9304
Annotation Cluster 12	Enrichment Score: 2.447174154300431
Category	Term	Count	%	PValue	Genes	List Total	Pop Hits	Pop Total	Fold Enrichment	Bonferroni	Benjamini	FDR
GOTERM_BP_FAT	GO:0009084~glutamine family amino acid biosynthetic process	10	4.11523	2.64008e-06	GDHA, ARTI, GLND, GLTI, HISQ, ARGG, GLNL, ARTP, PROC, GLTB	171	115	16709	8.49682	0.00110558	0.000368663	0.00370719
GOTERM_BP_FAT	GO:0009064~glutamine family amino acid metabolic process	13	5.34979	1.56728e-05	GDHA, ARTI, GLND, GLTI, HISQ, RPON, ARCA, ASTD, ARGG, GLNL, ARTP, PROC, GLTB	171	262	16709	4.84838	0.00654544	0.00131253	0.0220058
KEGG_PATHWAY	ecg02010:ABC transporters	11	4.52675	7.6224e-05	POTF, BTUD, ARTI, GLTI, OPPB, YEHY, FLIY, HISQ, HISJ, ARTP, OSMF	91	178	7107	4.82634	0.0721925	0.00226806	0.120101
KEGG_PATHWAY	ecj02010:ABC transporters	11	4.52675	7.6224e-05	POTF, BTUD, ARTI, GLTI, OPPB, YEHY, FLIY, HISQ, HISJ, ARTP, OSMF	91	178	7107	4.82634	0.0721925	0.00226806	0.120101
KEGG_PATHWAY	eco02010:ABC transporters	11	4.52675	8.77163e-05	POTF, BTUD, ARTI, GLTI, OPPB, YEHY, FLIY, HISQ, HISJ, ARTP, OSMF	91	181	7107	4.74634	0.0826158	0.00239238	0.138197
KEGG_PATHWAY	ecd02010:ABC transporters	10	4.11523	0.00034481	POTF, BTUD, ARTI, GLTI, OPPB, YEHY, FLIY, HISQ, HISJ, ARTP	91	175	7107	4.46279	0.287522	0.00767509	0.542217
KEGG_PATHWAY	ecr02010:ABC transporters	10	4.11523	0.000390944	POTF, BTUD, ARTI, GLTI, OPPB, YEHY, FLIY, HISQ, HISJ, ARTP	91	178	7107	4.38758	0.319123	0.00832112	0.614554
KEGG_PATHWAY	eck02010:ABC transporters	10	4.11523	0.000442066	POTF, BTUD, ARTI, GLTI, OPPB, YEHY, FLIY, HISQ, HISJ, ARTP	91	181	7107	4.31486	0.352507	0.00883112	0.694655
KEGG_PATHWAY	eum02010:ABC transporters	10	4.11523	0.000678981	POTF, BTUD, ARTI, GLTI, OPPB, YEHY, FLIY, HISQ, HISJ, ARTP	91	192	7107	4.06765	0.487095	0.010711	1.06508
KEGG_PATHWAY	ecz02010:ABC transporters	10	4.11523	0.000678981	POTF, BTUD, ARTI, GLTI, OPPB, YEHY, FLIY, HISQ, HISJ, ARTP	91	192	7107	4.06765	0.487095	0.010711	1.06508
KEGG_PATHWAY	ect02010:ABC transporters	10	4.11523	0.000731573	POTF, BTUD, ARTI, GLTI, OPPB, YEHY, FLIY, HISQ, HISJ, ARTP	91	194	7107	4.02572	0.512955	0.0113541	1.14713
KEGG_PATHWAY	ecq02010:ABC transporters	10	4.11523	0.000759093	POTF, BTUD, ARTI, GLTI, OPPB, YEHY, FLIY, HISQ, HISJ, ARTP	91	195	7107	4.00507	0.525964	0.0114185	1.19004
KEGG_PATHWAY	ecw02010:ABC transporters	9	3.7037	0.00160001	POTF, BTUD, ARTI, GLTI, OPPB, FLIY, HISQ, HISJ, ARTP	91	175	7107	4.01651	0.7928	0.0192453	2.49287
KEGG_PATHWAY	ecx02010:ABC transporters	9	3.7037	0.00160001	POTF, BTUD, ARTI, GLTI, OPPB, FLIY, HISQ, HISJ, ARTP	91	175	7107	4.01651	0.7928	0.0192453	2.49287
KEGG_PATHWAY	ecf02010:ABC transporters	9	3.7037	0.00295596	POTF, BTUD, ARTI, GLTI, OPPB, FLIY, HISQ, HISJ, ARTP	91	193	7107	3.64192	0.945525	0.032168	4.55979
KEGG_PATHWAY	ece02010:ABC transporters	9	3.7037	0.00325023	POTF, BTUD, ARTI, OPPB, YEHY, FLIY, HISQ, HISJ, ARTP	91	196	7107	3.58617	0.959245	0.0345556	5.0029
GOTERM_BP_FAT	GO:0009309~amine biosynthetic process	15	6.17284	0.00333251	LTAE, GDHA, POTF, ARTI, GLND, ILVN, GLTI, FLIY, HISQ, HISJ, ARGG, GLNL, PROC, ARTP, GLTB	171	600	16709	2.44284	0.753071	0.0589989	4.57924
KEGG_PATHWAY	eci02010:ABC transporters	9	3.7037	0.00345877	POTF, BTUD, ARTI, OPPB, YEHY, FLIY, HISQ, HISJ, ARTP	91	198	7107	3.54995	0.966822	0.0363434	5.31576
KEGG_PATHWAY	ecm02010:ABC transporters	9	3.7037	0.00367759	POTF, BTUD, ARTI, GLTI, OPPB, FLIY, HISQ, HISJ, ARTP	91	200	7107	3.51445	0.973264	0.0377963	5.643
KEGG_PATHWAY	ecc02010:ABC transporters	9	3.7037	0.00402583	POTF, BTUD, ARTI, OPPB, YEHY, FLIY, HISQ, HISJ, ARTP	91	203	7107	3.46251	0.981039	0.0396553	6.1616
GOTERM_BP_FAT	GO:0008652~cellular amino acid biosynthetic process	14	5.76132	0.00415946	LTAE, GDHA, ARTI, GLND, ILVN, GLTI, FLIY, HISQ, HISJ, ARGG, GLNL, PROC, ARTP, GLTB	171	550	16709	2.48725	0.825608	0.0674737	5.685
GOTERM_BP_FAT	GO:0046394~carboxylic acid biosynthetic process	15	6.17284	0.0103255	LTAE, GDHA, ARTI, GLND, ACPH, ILVN, GLTI, FLIY, HISQ, HISJ, ARGG, GLNL, PROC, ARTP, GLTB	171	685	16709	2.13971	0.987079	0.127072	13.5624
GOTERM_BP_FAT	GO:0016053~organic acid biosynthetic process	15	6.17284	0.0106995	LTAE, GDHA, ARTI, GLND, ACPH, ILVN, GLTI, FLIY, HISQ, HISJ, ARGG, GLNL, PROC, ARTP, GLTB	171	688	16709	2.13038	0.988971	0.127667	14.0199
KEGG_PATHWAY	ecv02010:ABC transporters	8	3.29218	0.0118271	POTF, ARTI, OPPB, YEHY, FLIY, HISQ, HISJ, ARTP	91	196	7107	3.18771	0.999992	0.0886429	17.1028
GOTERM_BP_FAT	GO:0015837~amine transport	8	3.29218	0.0345481	POTF, ARTI, GABP, GLTI, FLIY, HISQ, HISJ, ARTP	171	301	16709	2.59704	1	0.250879	38.9643
GOTERM_BP_FAT	GO:0006865~amino acid transport	7	2.88066	0.0680932	ARTI, GABP, GLTI, FLIY, HISQ, HISJ, ARTP	171	281	16709	2.43414	1	0.383939	62.8532
GOTERM_CC_FAT	GO:0042597~periplasmic space	15	6.17284	0.0696878	YHCN, BTUE, POTF, ARTI, DDPX, FLIY, IVY, AMN, YDCS, DEGQ, AGP, GCD, GLTI, HISJ, OSMF	100	672	7281	1.62522	0.974877	0.308159	50.2818
GOTERM_BP_FAT	GO:0044271~nitrogen compound biosynthetic process	18	7.40741	0.0842014	POTF, NADE, ARTI, ILVN, GLND, FLIY, HEMX, ARTP, PROC, LTAE, GDHA, GLTI, HISQ, HISJ, ARGG, GLNL, ADD, GLTB	171	1164	16709	1.51103	1	0.427879	70.9205
GOTERM_BP_FAT	GO:0046942~carboxylic acid transport	7	2.88066	0.238121	ARTI, GABP, GLTI, FLIY, HISQ, HISJ, ARTP	171	409	16709	1.67236	1	0.742465	97.8051
GOTERM_BP_FAT	GO:0015849~organic acid transport	7	2.88066	0.238121	ARTI, GABP, GLTI, FLIY, HISQ, HISJ, ARTP	171	409	16709	1.67236	1	0.742465	97.8051
GOTERM_CC_FAT	GO:0030288~outer membrane-bounded periplasmic space	7	2.88066	0.345276	YDCS, POTF, GCD, ARTI, GLTI, FLIY, HISJ	100	352	7281	1.44793	1	0.859661	98.3383
GOTERM_CC_FAT	GO:0044462~external encapsulating structure part	10	4.11523	0.905199	YDCS, POTF, NLPE, GCD, ARTI, GLTI, FLIY, MLTB, YDBJ, HISJ	100	937	7281	0.777054	1	0.999813	100
GOTERM_CC_FAT	GO:0030313~cell envelope	11	4.52675	0.975226	YDCS, POTF, NLPE, GCD, ARTI, GLTI, FLIY, MLTB, HISQ, YDBJ, HISJ	100	1203	7281	0.665761	1	0.999992	100
Annotation Cluster 13	Enrichment Score: 2.4398268525879283
Category	Term	Count	%	PValue	Genes	List Total	Pop Hits	Pop Total	Fold Enrichment	Bonferroni	Benjamini	FDR
KEGG_PATHWAY	ecd00620:Pyruvate metabolism	5	2.05761	0.00170291	LDHA, DLD, PPSA, MDH, YCCX	91	41	7107	9.52426	0.812764	0.0202242	2.65118
KEGG_PATHWAY	eum00620:Pyruvate metabolism	5	2.05761	0.00203566	LDHA, DLD, PPSA, MDH, YCCX	91	43	7107	9.08127	0.865083	0.0238448	3.16148
KEGG_PATHWAY	eck00620:Pyruvate metabolism	5	2.05761	0.00203566	LDHA, DLD, PPSA, MDH, YCCX	91	43	7107	9.08127	0.865083	0.0238448	3.16148
KEGG_PATHWAY	ect00620:Pyruvate metabolism	5	2.05761	0.00203566	LDHA, DLD, PPSA, MDH, YCCX	91	43	7107	9.08127	0.865083	0.0238448	3.16148
KEGG_PATHWAY	ecr00620:Pyruvate metabolism	5	2.05761	0.0022178	LDHA, DLD, PPSA, MDH, YCCX	91	44	7107	8.87488	0.887243	0.0256478	3.43974
KEGG_PATHWAY	ecj00620:Pyruvate metabolism	5	2.05761	0.0022178	LDHA, DLD, PPSA, MDH, YCCX	91	44	7107	8.87488	0.887243	0.0256478	3.43974
KEGG_PATHWAY	eco00620:Pyruvate metabolism	5	2.05761	0.0022178	LDHA, DLD, PPSA, MDH, YCCX	91	44	7107	8.87488	0.887243	0.0256478	3.43974
KEGG_PATHWAY	ecg00620:Pyruvate metabolism	5	2.05761	0.00261525	LDHA, DLD, PPSA, MDH, YCCX	91	46	7107	8.48901	0.923782	0.0294886	4.04433
KEGG_PATHWAY	ecv00620:Pyruvate metabolism	5	2.05761	0.00283121	LDHA, DLD, PPSA, MDH, YCCX	91	47	7107	8.30839	0.938396	0.0311744	4.37135
KEGG_PATHWAY	ecz00620:Pyruvate metabolism	5	2.05761	0.00305908	LDHA, DLD, PPSA, MDH, YCCX	91	48	7107	8.1353	0.950791	0.0329094	4.71529
KEGG_PATHWAY	ecq00620:Pyruvate metabolism	5	2.05761	0.00305908	LDHA, DLD, PPSA, MDH, YCCX	91	48	7107	8.1353	0.950791	0.0329094	4.71529
KEGG_PATHWAY	ece00620:Pyruvate metabolism	4	1.64609	0.0157928	LDHA, DLD, PPSA, MDH	91	42	7107	7.43799	1	0.11179	22.1949
KEGG_PATHWAY	ecc00620:Pyruvate metabolism	4	1.64609	0.0201424	LDHA, DLD, PPSA, MDH	91	46	7107	6.79121	1	0.134928	27.4424
KEGG_PATHWAY	eci00620:Pyruvate metabolism	4	1.64609	0.0201424	LDHA, DLD, PPSA, MDH	91	46	7107	6.79121	1	0.134928	27.4424
Annotation Cluster 14	Enrichment Score: 2.3473954820758434
Category	Term	Count	%	PValue	Genes	List Total	Pop Hits	Pop Total	Fold Enrichment	Bonferroni	Benjamini	FDR
KEGG_PATHWAY	ecd03440:Homologous recombination	4	1.64609	0.00369219	RUVB, DNAT, RUVA, DNAN	91	25	7107	12.4958	0.973646	0.037552	5.6648
KEGG_PATHWAY	ecc03440:Homologous recombination	4	1.64609	0.00369219	RUVB, DNAT, RUVA, DNAN	91	25	7107	12.4958	0.973646	0.037552	5.6648
KEGG_PATHWAY	ecv03440:Homologous recombination	4	1.64609	0.00369219	RUVB, DNAT, RUVA, DNAN	91	25	7107	12.4958	0.973646	0.037552	5.6648
KEGG_PATHWAY	ect03440:Homologous recombination	4	1.64609	0.00413589	RUVB, DNAT, RUVA, DNAN	91	26	7107	12.0152	0.982991	0.0399214	6.32495
KEGG_PATHWAY	eco03440:Homologous recombination	4	1.64609	0.00461065	RUVB, DNAT, RUVA, DNAN	91	27	7107	11.5702	0.989356	0.0427401	7.02652
KEGG_PATHWAY	eum03440:Homologous recombination	4	1.64609	0.00461065	RUVB, DNAT, RUVA, DNAN	91	27	7107	11.5702	0.989356	0.0427401	7.02652
KEGG_PATHWAY	ecf03440:Homologous recombination	4	1.64609	0.00461065	RUVB, DNAT, RUVA, DNAN	91	27	7107	11.5702	0.989356	0.0427401	7.02652
KEGG_PATHWAY	ecj03440:Homologous recombination	4	1.64609	0.00461065	RUVB, DNAT, RUVA, DNAN	91	27	7107	11.5702	0.989356	0.0427401	7.02652
KEGG_PATHWAY	ecz03440:Homologous recombination	4	1.64609	0.00461065	RUVB, DNAT, RUVA, DNAN	91	27	7107	11.5702	0.989356	0.0427401	7.02652
KEGG_PATHWAY	eci03440:Homologous recombination	4	1.64609	0.00461065	RUVB, DNAT, RUVA, DNAN	91	27	7107	11.5702	0.989356	0.0427401	7.02652
KEGG_PATHWAY	ece03440:Homologous recombination	4	1.64609	0.00461065	RUVB, DNAT, RUVA, DNAN	91	27	7107	11.5702	0.989356	0.0427401	7.02652
KEGG_PATHWAY	eck03440:Homologous recombination	4	1.64609	0.00461065	RUVB, DNAT, RUVA, DNAN	91	27	7107	11.5702	0.989356	0.0427401	7.02652
KEGG_PATHWAY	ecm03440:Homologous recombination	4	1.64609	0.00461065	RUVB, DNAT, RUVA, DNAN	91	27	7107	11.5702	0.989356	0.0427401	7.02652
KEGG_PATHWAY	ecx03440:Homologous recombination	4	1.64609	0.00461065	RUVB, DNAT, RUVA, DNAN	91	27	7107	11.5702	0.989356	0.0427401	7.02652
KEGG_PATHWAY	ecr03440:Homologous recombination	4	1.64609	0.00461065	RUVB, DNAT, RUVA, DNAN	91	27	7107	11.5702	0.989356	0.0427401	7.02652
KEGG_PATHWAY	ecw03440:Homologous recombination	4	1.64609	0.0051171	RUVB, DNAT, RUVA, DNAN	91	28	7107	11.157	0.993546	0.0468936	7.76948
KEGG_PATHWAY	ecq03440:Homologous recombination	4	1.64609	0.0051171	RUVB, DNAT, RUVA, DNAN	91	28	7107	11.157	0.993546	0.0468936	7.76948
KEGG_PATHWAY	ecg03440:Homologous recombination	4	1.64609	0.0051171	RUVB, DNAT, RUVA, DNAN	91	28	7107	11.157	0.993546	0.0468936	7.76948
Annotation Cluster 15	Enrichment Score: 2.133480957495406
Category	Term	Count	%	PValue	Genes	List Total	Pop Hits	Pop Total	Fold Enrichment	Bonferroni	Benjamini	FDR
GOTERM_MF_FAT	GO:0001883~purine nucleoside binding	36	14.8148	0.00481538	DNAA, RUVB, RUVA, FRDA, PPSR, KDPC, PHOH, YBDK, FHLA, TILS, PPSA, RCSD, MALT, DING, GLNL, GLGC, BTUD, NADE, UVRB, NADK, CLPX, GLCE, ARTP, SDHA, FRUK, SUCD, LYSU, DLD, GSHA, PRKB, INAA, ARGG, PFKA, GROL, PFKB	160	2523	17785	1.58606	0.78558	0.265058	6.3033
GOTERM_MF_FAT	GO:0030554~adenyl nucleotide binding	36	14.8148	0.00481538	DNAA, RUVB, RUVA, FRDA, PPSR, KDPC, PHOH, YBDK, FHLA, TILS, PPSA, RCSD, MALT, DING, GLNL, GLGC, BTUD, NADE, UVRB, NADK, CLPX, GLCE, ARTP, SDHA, FRUK, SUCD, LYSU, DLD, GSHA, PRKB, INAA, ARGG, PFKA, GROL, PFKB	160	2523	17785	1.58606	0.78558	0.265058	6.3033
GOTERM_MF_FAT	GO:0001882~nucleoside binding	36	14.8148	0.00625023	DNAA, RUVB, RUVA, FRDA, PPSR, KDPC, PHOH, YBDK, FHLA, TILS, PPSA, RCSD, MALT, DING, GLNL, GLGC, BTUD, NADE, UVRB, NADK, CLPX, GLCE, ARTP, SDHA, FRUK, SUCD, LYSU, DLD, GSHA, PRKB, INAA, ARGG, PFKA, GROL, PFKB	160	2565	17785	1.56009	0.864676	0.248531	8.10911
GOTERM_MF_FAT	GO:0017076~purine nucleotide binding	37	15.2263	0.00694547	DNAA, RUVB, DOSC, RUVA, FRDA, PPSR, KDPC, PHOH, YBDK, FHLA, TILS, PPSA, RCSD, MALT, DING, GLNL, GLGC, BTUD, NADE, UVRB, NADK, CLPX, GLCE, ARTP, SDHA, FRUK, SUCD, LYSU, DLD, GSHA, PRKB, INAA, ARGG, PFKA, GROL, PFKB	160	2677	17785	1.53634	0.891752	0.24264	8.97245
GOTERM_MF_FAT	GO:0005524~ATP binding	32	13.1687	0.00768542	DNAA, RUVB, RUVA, PPSR, KDPC, PHOH, YBDK, FHLA, TILS, PPSA, RCSD, MALT, GLNL, DING, GLGC, BTUD, NADE, UVRB, NADK, CLPX, ARTP, FRUK, SUCD, LYSU, GSHA, PRKB, INAA, ARGG, PFKA, GROL, PFKB	160	2225	17785	1.59865	0.914661	0.239256	9.88307
GOTERM_MF_FAT	GO:0000166~nucleotide binding	42	17.284	0.00768655	LDHA, DNAA, ZNTR, RUVB, DOSC, RUVA, FRDA, PPSR, CUER, KDPC, PHOH, YBDK, FHLA, TILS, PPSA, RCSD, MALT, DING, GLNL, GLNK, GLGC, BTUD, NADE, UVRB, NADK, CLPX, GLCE, ARTP, SDHA, FRUK, SUCD, LYSU, DLD, GSHA, PRKB, INAA, ARGG, PFKA, MLRA, GROL, PFKB	160	3175	17785	1.47041	0.914692	0.218194	9.88446
GOTERM_MF_FAT	GO:0032559~adenyl ribonucleotide binding	32	13.1687	0.00798279	DNAA, RUVB, RUVA, PPSR, KDPC, PHOH, YBDK, FHLA, TILS, PPSA, RCSD, MALT, GLNL, DING, GLGC, BTUD, NADE, UVRB, NADK, CLPX, ARTP, FRUK, SUCD, LYSU, GSHA, PRKB, INAA, ARGG, PFKA, GROL, PFKB	160	2231	17785	1.59435	0.922442	0.207395	10.2466
GOTERM_MF_FAT	GO:0032553~ribonucleotide binding	33	13.5802	0.0115114	DNAA, RUVB, DOSC, RUVA, PPSR, KDPC, PHOH, YBDK, FHLA, TILS, PPSA, RCSD, MALT, GLNL, DING, GLGC, BTUD, NADE, UVRB, NADK, CLPX, ARTP, FRUK, SUCD, LYSU, GSHA, PRKB, INAA, ARGG, PFKA, GROL, PFKB	160	2385	17785	1.53801	0.975114	0.264928	14.4584
GOTERM_MF_FAT	GO:0032555~purine ribonucleotide binding	33	13.5802	0.0115114	DNAA, RUVB, DOSC, RUVA, PPSR, KDPC, PHOH, YBDK, FHLA, TILS, PPSA, RCSD, MALT, GLNL, DING, GLGC, BTUD, NADE, UVRB, NADK, CLPX, ARTP, FRUK, SUCD, LYSU, GSHA, PRKB, INAA, ARGG, PFKA, GROL, PFKB	160	2385	17785	1.53801	0.975114	0.264928	14.4584
Annotation Cluster 16	Enrichment Score: 2.0990351877931124
Category	Term	Count	%	PValue	Genes	List Total	Pop Hits	Pop Total	Fold Enrichment	Bonferroni	Benjamini	FDR
GOTERM_MF_FAT	GO:0043169~cation binding	40	16.4609	0.00417105	IDI, ZNTR, DOSC, CRR, NFO, QORA, CUER, KDPC, DADA, NARZ, PTSI, NUDE, NHAA, ACNB, LUXS, DCP, PPSA, PRLC, RLME, MDTK, NUDC, FIEF, GLTB, GLGB, BTUE, NLPE, FTNA, NADK, ACTP, CLPX, ADHP, PEPT, LYSU, SDHD, YDEN, DEOB, PEPQ, YDAN, SODB, PFKA	160	2876	17785	1.54598	0.736407	0.486587	5.48175
GOTERM_MF_FAT	GO:0046872~metal ion binding	39	16.0494	0.00447714	IDI, ZNTR, DOSC, CRR, NFO, QORA, CUER, KDPC, DADA, NARZ, PTSI, NUDE, NHAA, ACNB, LUXS, DCP, PPSA, PRLC, RLME, MDTK, NUDC, FIEF, GLTB, BTUE, NLPE, FTNA, NADK, ACTP, CLPX, ADHP, PEPT, LYSU, SDHD, YDEN, DEOB, PEPQ, YDAN, SODB, PFKA	160	2793	17785	1.55213	0.761029	0.379443	5.87285
GOTERM_MF_FAT	GO:0043167~ion binding	40	16.4609	0.00456516	IDI, ZNTR, DOSC, CRR, NFO, QORA, CUER, KDPC, DADA, NARZ, PTSI, NUDE, NHAA, ACNB, LUXS, DCP, PPSA, PRLC, RLME, MDTK, NUDC, FIEF, GLTB, GLGB, BTUE, NLPE, FTNA, NADK, ACTP, CLPX, ADHP, PEPT, LYSU, SDHD, YDEN, DEOB, PEPQ, YDAN, SODB, PFKA	160	2891	17785	1.53796	0.767675	0.305737	5.98504
GOTERM_MF_FAT	GO:0046914~transition metal ion binding	27	11.1111	0.0471148	IDI, ZNTR, CRR, DOSC, NFO, QORA, DADA, CUER, NARZ, ACNB, DCP, LUXS, PRLC, NUDC, GLTB, FIEF, BTUE, NLPE, FTNA, CLPX, ADHP, PEPT, SDHD, DEOB, PEPQ, YDAN, SODB	160	2075	17785	1.44637	1	0.555264	47.8448
Annotation Cluster 17	Enrichment Score: 1.8655904971637607
Category	Term	Count	%	PValue	Genes	List Total	Pop Hits	Pop Total	Fold Enrichment	Bonferroni	Benjamini	FDR
KEGG_PATHWAY	ecj00760:Nicotinate and nicotinamide metabolism	4	1.64609	0.00139648	NADE, DEOD, NADK, NUDC	91	18	7107	17.3553	0.746832	0.0172383	2.17903
KEGG_PATHWAY	eco00760:Nicotinate and nicotinamide metabolism	4	1.64609	0.00139648	NADE, DEOD, NADK, NUDC	91	18	7107	17.3553	0.746832	0.0172383	2.17903
KEGG_PATHWAY	ece00760:Nicotinate and nicotinamide metabolism	3	1.23457	0.021272	NADE, DEOD, NUDC	91	18	7107	13.0165	1	0.141061	28.75
KEGG_PATHWAY	ecx00760:Nicotinate and nicotinamide metabolism	3	1.23457	0.021272	NADE, DEOD, NUDC	91	18	7107	13.0165	1	0.141061	28.75
KEGG_PATHWAY	ecp00760:Nicotinate and nicotinamide metabolism	3	1.23457	0.021272	NADE, DEOD, NUDC	91	18	7107	13.0165	1	0.141061	28.75
KEGG_PATHWAY	ecm00760:Nicotinate and nicotinamide metabolism	3	1.23457	0.021272	NADE, DEOD, NUDC	91	18	7107	13.0165	1	0.141061	28.75
KEGG_PATHWAY	ecw00760:Nicotinate and nicotinamide metabolism	3	1.23457	0.021272	NADE, DEOD, NUDC	91	18	7107	13.0165	1	0.141061	28.75
KEGG_PATHWAY	ecf00760:Nicotinate and nicotinamide metabolism	3	1.23457	0.021272	NADE, DEOD, NUDC	91	18	7107	13.0165	1	0.141061	28.75
KEGG_PATHWAY	ecc00760:Nicotinate and nicotinamide metabolism	3	1.23457	0.021272	NADE, DEOD, NUDC	91	18	7107	13.0165	1	0.141061	28.75
KEGG_PATHWAY	eci00760:Nicotinate and nicotinamide metabolism	3	1.23457	0.021272	NADE, DEOD, NUDC	91	18	7107	13.0165	1	0.141061	28.75
KEGG_PATHWAY	ecs00760:Nicotinate and nicotinamide metabolism	3	1.23457	0.021272	NADE, DEOD, NUDC	91	18	7107	13.0165	1	0.141061	28.75
KEGG_PATHWAY	ecv00760:Nicotinate and nicotinamide metabolism	3	1.23457	0.0235813	NADE, DEOD, NUDC	91	19	7107	12.3314	1	0.154272	31.3546
Annotation Cluster 18	Enrichment Score: 1.7675694354343414
Category	Term	Count	%	PValue	Genes	List Total	Pop Hits	Pop Total	Fold Enrichment	Bonferroni	Benjamini	FDR
KEGG_PATHWAY	ecw00630:Glyoxylate and dicarboxylate metabolism	4	1.64609	0.00959299	ACNB, MDH, GLCE, HYI	91	35	7107	8.92559	0.999923	0.0747279	14.0982
KEGG_PATHWAY	ecg00630:Glyoxylate and dicarboxylate metabolism	4	1.64609	0.00959299	ACNB, MDH, GLCE, HYI	91	35	7107	8.92559	0.999923	0.0747279	14.0982
KEGG_PATHWAY	ecr00630:Glyoxylate and dicarboxylate metabolism	4	1.64609	0.0103706	ACNB, MDH, GLCE, HYI	91	36	7107	8.67766	0.999965	0.0793186	15.1553
KEGG_PATHWAY	ecd00630:Glyoxylate and dicarboxylate metabolism	4	1.64609	0.0103706	ACNB, MDH, GLCE, HYI	91	36	7107	8.67766	0.999965	0.0793186	15.1553
KEGG_PATHWAY	eck00630:Glyoxylate and dicarboxylate metabolism	4	1.64609	0.0103706	ACNB, MDH, GLCE, HYI	91	36	7107	8.67766	0.999965	0.0793186	15.1553
KEGG_PATHWAY	ecj00630:Glyoxylate and dicarboxylate metabolism	4	1.64609	0.0111838	ACNB, MDH, GLCE, HYI	91	37	7107	8.44312	0.999984	0.0846464	16.2478
KEGG_PATHWAY	ecz00630:Glyoxylate and dicarboxylate metabolism	4	1.64609	0.0111838	ACNB, MDH, GLCE, HYI	91	37	7107	8.44312	0.999984	0.0846464	16.2478
KEGG_PATHWAY	eco00630:Glyoxylate and dicarboxylate metabolism	4	1.64609	0.0111838	ACNB, MDH, GLCE, HYI	91	37	7107	8.44312	0.999984	0.0846464	16.2478
KEGG_PATHWAY	ecv00630:Glyoxylate and dicarboxylate metabolism	4	1.64609	0.0111838	ACNB, MDH, GLCE, HYI	91	37	7107	8.44312	0.999984	0.0846464	16.2478
KEGG_PATHWAY	ecx00630:Glyoxylate and dicarboxylate metabolism	4	1.64609	0.0111838	ACNB, MDH, GLCE, HYI	91	37	7107	8.44312	0.999984	0.0846464	16.2478
KEGG_PATHWAY	eum00630:Glyoxylate and dicarboxylate metabolism	4	1.64609	0.0111838	ACNB, MDH, GLCE, HYI	91	37	7107	8.44312	0.999984	0.0846464	16.2478
KEGG_PATHWAY	ecm00630:Glyoxylate and dicarboxylate metabolism	4	1.64609	0.0147979	ACNB, MDH, GLCE, HYI	91	41	7107	7.6194	1	0.106609	20.9457
KEGG_PATHWAY	ecf00630:Glyoxylate and dicarboxylate metabolism	3	1.23457	0.0548643	ACNB, MDH, HYI	91	30	7107	7.80989	1	0.31787	58.9171
KEGG_PATHWAY	ect00630:Glyoxylate and dicarboxylate metabolism	3	1.23457	0.0650033	ACNB, MDH, GLCE	91	33	7107	7.0999	1	0.360083	65.341
KEGG_PATHWAY	ecq00630:Glyoxylate and dicarboxylate metabolism	3	1.23457	0.0685129	ACNB, MDH, GLCE	91	34	7107	6.89108	1	0.373891	67.3361
KEGG_PATHWAY	eci00630:Glyoxylate and dicarboxylate metabolism	3	1.23457	0.0720838	ACNB, MDH, HYI	91	35	7107	6.69419	1	0.387545	69.2553
Annotation Cluster 19	Enrichment Score: 1.7526234963429705
Category	Term	Count	%	PValue	Genes	List Total	Pop Hits	Pop Total	Fold Enrichment	Bonferroni	Benjamini	FDR
KEGG_PATHWAY	ecg00330:Arginine and proline metabolism	4	1.64609	0.0129181	GDHA, ASTD, ARGG, PROC	91	39	7107	8.01014	0.999997	0.0950302	18.5339
KEGG_PATHWAY	ecz00330:Arginine and proline metabolism	4	1.64609	0.0138398	GDHA, ASTD, ARGG, PROC	91	40	7107	7.80989	0.999999	0.100753	19.7248
KEGG_PATHWAY	ecd00330:Arginine and proline metabolism	4	1.64609	0.0138398	GDHA, ASTD, ARGG, PROC	91	40	7107	7.80989	0.999999	0.100753	19.7248
KEGG_PATHWAY	ecx00330:Arginine and proline metabolism	4	1.64609	0.0147979	GDHA, ASTD, ARGG, PROC	91	41	7107	7.6194	1	0.106609	20.9457
KEGG_PATHWAY	eum00330:Arginine and proline metabolism	4	1.64609	0.0147979	GDHA, ASTD, ARGG, PROC	91	41	7107	7.6194	1	0.106609	20.9457
KEGG_PATHWAY	ecr00330:Arginine and proline metabolism	4	1.64609	0.0157928	GDHA, ASTD, ARGG, PROC	91	42	7107	7.43799	1	0.11179	22.1949
KEGG_PATHWAY	eck00330:Arginine and proline metabolism	4	1.64609	0.0157928	GDHA, ASTD, ARGG, PROC	91	42	7107	7.43799	1	0.11179	22.1949
KEGG_PATHWAY	ecw00330:Arginine and proline metabolism	4	1.64609	0.0157928	GDHA, ASTD, ARGG, PROC	91	42	7107	7.43799	1	0.11179	22.1949
KEGG_PATHWAY	ecq00330:Arginine and proline metabolism	4	1.64609	0.0157928	GDHA, ASTD, ARGG, PROC	91	42	7107	7.43799	1	0.11179	22.1949
KEGG_PATHWAY	ect00330:Arginine and proline metabolism	4	1.64609	0.0168246	GDHA, ASTD, ARGG, PROC	91	43	7107	7.26501	1	0.117863	23.4709
KEGG_PATHWAY	eci00330:Arginine and proline metabolism	4	1.64609	0.0168246	GDHA, ASTD, ARGG, PROC	91	43	7107	7.26501	1	0.117863	23.4709
KEGG_PATHWAY	eco00330:Arginine and proline metabolism	4	1.64609	0.0168246	GDHA, ASTD, ARGG, PROC	91	43	7107	7.26501	1	0.117863	23.4709
KEGG_PATHWAY	ecj00330:Arginine and proline metabolism	4	1.64609	0.0168246	GDHA, ASTD, ARGG, PROC	91	43	7107	7.26501	1	0.117863	23.4709
KEGG_PATHWAY	ecc00330:Arginine and proline metabolism	4	1.64609	0.0168246	GDHA, ASTD, ARGG, PROC	91	43	7107	7.26501	1	0.117863	23.4709
KEGG_PATHWAY	ece00330:Arginine and proline metabolism	4	1.64609	0.0178934	GDHA, ASTD, ARGG, PROC	91	44	7107	7.0999	1	0.123195	24.772
KEGG_PATHWAY	ecm00330:Arginine and proline metabolism	4	1.64609	0.0178934	GDHA, ASTD, ARGG, PROC	91	44	7107	7.0999	1	0.123195	24.772
KEGG_PATHWAY	ecf00330:Arginine and proline metabolism	4	1.64609	0.0189993	GDHA, ASTD, ARGG, PROC	91	45	7107	6.94212	1	0.129465	26.0965
KEGG_PATHWAY	ecv00330:Arginine and proline metabolism	3	1.23457	0.102619	GDHA, ARGG, PROC	91	43	7107	5.44876	1	0.496753	81.8587
Annotation Cluster 20	Enrichment Score: 1.676912002127797
Category	Term	Count	%	PValue	Genes	List Total	Pop Hits	Pop Total	Fold Enrichment	Bonferroni	Benjamini	FDR
KEGG_PATHWAY	ecd00250:Alanine, aspartate and glutamate metabolism	4	1.64609	0.00461065	GDHA, PUUE, ARGG, GLTB	91	27	7107	11.5702	0.989356	0.0427401	7.02652
KEGG_PATHWAY	ect00250:Alanine, aspartate and glutamate metabolism	4	1.64609	0.0051171	GDHA, PUUE, ARGG, GLTB	91	28	7107	11.157	0.993546	0.0468936	7.76948
KEGG_PATHWAY	eum00250:Alanine, aspartate and glutamate metabolism	4	1.64609	0.0051171	GDHA, PUUE, ARGG, GLTB	91	28	7107	11.157	0.993546	0.0468936	7.76948
KEGG_PATHWAY	ecr00250:Alanine, aspartate and glutamate metabolism	4	1.64609	0.0056558	GDHA, PUUE, ARGG, GLTB	91	29	7107	10.7723	0.99621	0.0507725	8.55365
KEGG_PATHWAY	eco00250:Alanine, aspartate and glutamate metabolism	4	1.64609	0.0056558	GDHA, PUUE, ARGG, GLTB	91	29	7107	10.7723	0.99621	0.0507725	8.55365
KEGG_PATHWAY	ecj00250:Alanine, aspartate and glutamate metabolism	4	1.64609	0.0056558	GDHA, PUUE, ARGG, GLTB	91	29	7107	10.7723	0.99621	0.0507725	8.55365
KEGG_PATHWAY	eck00250:Alanine, aspartate and glutamate metabolism	4	1.64609	0.0056558	GDHA, PUUE, ARGG, GLTB	91	29	7107	10.7723	0.99621	0.0507725	8.55365
KEGG_PATHWAY	ecq00250:Alanine, aspartate and glutamate metabolism	3	1.23457	0.0453564	GDHA, ARGG, GLTB	91	27	7107	8.67766	1	0.274812	51.8946
KEGG_PATHWAY	eci00250:Alanine, aspartate and glutamate metabolism	3	1.23457	0.0484518	GDHA, ARGG, GLTB	91	28	7107	8.36774	1	0.289227	54.2956
KEGG_PATHWAY	ecz00250:Alanine, aspartate and glutamate metabolism	3	1.23457	0.0484518	GDHA, ARGG, GLTB	91	28	7107	8.36774	1	0.289227	54.2956
KEGG_PATHWAY	ecv00250:Alanine, aspartate and glutamate metabolism	3	1.23457	0.0484518	GDHA, ARGG, GLTB	91	28	7107	8.36774	1	0.289227	54.2956
KEGG_PATHWAY	ecg00250:Alanine, aspartate and glutamate metabolism	3	1.23457	0.0484518	GDHA, ARGG, GLTB	91	28	7107	8.36774	1	0.289227	54.2956
KEGG_PATHWAY	ecc00250:Alanine, aspartate and glutamate metabolism	3	1.23457	0.0484518	GDHA, ARGG, GLTB	91	28	7107	8.36774	1	0.289227	54.2956
KEGG_PATHWAY	ece00250:Alanine, aspartate and glutamate metabolism	3	1.23457	0.0516218	GDHA, ARGG, GLTB	91	29	7107	8.0792	1	0.303587	56.6379
KEGG_PATHWAY	ecx00250:Alanine, aspartate and glutamate metabolism	3	1.23457	0.0516218	GDHA, ARGG, GLTB	91	29	7107	8.0792	1	0.303587	56.6379
KEGG_PATHWAY	ecw00250:Alanine, aspartate and glutamate metabolism	3	1.23457	0.0516218	GDHA, ARGG, GLTB	91	29	7107	8.0792	1	0.303587	56.6379
KEGG_PATHWAY	ecf00250:Alanine, aspartate and glutamate metabolism	3	1.23457	0.0516218	GDHA, ARGG, GLTB	91	29	7107	8.0792	1	0.303587	56.6379
KEGG_PATHWAY	ecm00250:Alanine, aspartate and glutamate metabolism	3	1.23457	0.0615573	GDHA, ARGG, GLTB	91	32	7107	7.32177	1	0.346134	63.2715
Annotation Cluster 21	Enrichment Score: 1.3546679952306326
Category	Term	Count	%	PValue	Genes	List Total	Pop Hits	Pop Total	Fold Enrichment	Bonferroni	Benjamini	FDR
GOTERM_BP_FAT	GO:0009432~SOS response	6	2.46914	0.000416345	RUVB, RUVA, UVRB, LEXA, DINF, DING	171	62	16709	9.45614	0.16011	0.0172971	0.583056
GOTERM_BP_FAT	GO:0009991~response to extracellular stimulus	7	2.88066	0.00168614	PHOH, RUVB, RUVA, UVRB, LEXA, DINF, DING	171	124	16709	5.51608	0.506923	0.0365313	2.34186
GOTERM_BP_FAT	GO:0009314~response to radiation	3	1.23457	0.00276775	NFO, UVRB, DINF	171	8	16709	36.6425	0.686919	0.0514171	3.81716
GOTERM_BP_FAT	GO:0031668~cellular response to extracellular stimulus	6	2.46914	0.0051297	RUVB, RUVA, UVRB, LEXA, DINF, DING	171	109	16709	5.37872	0.884083	0.0795383	6.96718
GOTERM_BP_FAT	GO:0006974~response to DNA damage stimulus	8	3.29218	0.180983	RUVB, RUVA, NFO, UVRB, LEXA, DINJ, DINF, DING	171	454	16709	1.72182	1	0.657841	93.9404
GOTERM_BP_FAT	GO:0006281~DNA repair	8	3.29218	0.180983	RUVB, RUVA, NFO, UVRB, LEXA, DINJ, DINF, DING	171	454	16709	1.72182	1	0.657841	93.9404
GOTERM_BP_FAT	GO:0033554~cellular response to stress	8	3.29218	0.279077	RUVB, RUVA, NFO, UVRB, LEXA, DINJ, DINF, DING	171	520	16709	1.50328	1	0.793186	98.9897
GOTERM_MF_FAT	GO:0004386~helicase activity	4	1.64609	0.311722	RUVB, RUVA, UVRB, DING	160	219	17785	2.03025	1	0.966785	99.3518
GOTERM_BP_FAT	GO:0006259~DNA metabolic process	14	5.76132	0.999972	DNAA, RUVB, RUVA, NFO, UVRB, LEXA, HIPB, YDGA, DNAT, DINJ, DINF, DING, YBHP, DNAN	171	3022	16709	0.452676	1	1	100
GOTERM_BP_FAT	GO:0006310~DNA recombination	3	1.23457	0.999999	RUVB, RUVA, DING	171	1598	16709	0.183442	1	1	100
Annotation Cluster 22	Enrichment Score: 1.3121089391209262
Category	Term	Count	%	PValue	Genes	List Total	Pop Hits	Pop Total	Fold Enrichment	Bonferroni	Benjamini	FDR
KEGG_PATHWAY	ece00620:Pyruvate metabolism	4	1.64609	0.0157928	LDHA, DLD, PPSA, MDH	91	42	7107	7.43799	1	0.11179	22.1949
KEGG_PATHWAY	ecc00620:Pyruvate metabolism	4	1.64609	0.0201424	LDHA, DLD, PPSA, MDH	91	46	7107	6.79121	1	0.134928	27.4424
KEGG_PATHWAY	eci00620:Pyruvate metabolism	4	1.64609	0.0201424	LDHA, DLD, PPSA, MDH	91	46	7107	6.79121	1	0.134928	27.4424
KEGG_PATHWAY	ecf00620:Pyruvate metabolism	3	1.23457	0.0946844	DLD, PPSA, MDH	91	41	7107	5.71455	1	0.472227	79.1578
KEGG_PATHWAY	ecx00620:Pyruvate metabolism	3	1.23457	0.098629	DLD, PPSA, MDH	91	42	7107	5.57849	1	0.4846	80.5443
KEGG_PATHWAY	ecw00620:Pyruvate metabolism	3	1.23457	0.098629	DLD, PPSA, MDH	91	42	7107	5.57849	1	0.4846	80.5443
KEGG_PATHWAY	ecm00620:Pyruvate metabolism	3	1.23457	0.110731	DLD, PPSA, MDH	91	45	7107	5.20659	1	0.522643	84.2783
Annotation Cluster 23	Enrichment Score: 1.1065720509133858
Category	Term	Count	%	PValue	Genes	List Total	Pop Hits	Pop Total	Fold Enrichment	Bonferroni	Benjamini	FDR
GOTERM_BP_FAT	GO:0009310~amine catabolic process	6	2.46914	0.0492544	POTF, TNAA, PUUE, DADA, ARCA, ASTD	171	195	16709	3.00657	1	0.319403	50.799
GOTERM_BP_FAT	GO:0016054~organic acid catabolic process	6	2.46914	0.0687002	HDHA, TNAA, MDH, DADA, ARCA, ASTD	171	215	16709	2.72689	1	0.381834	63.1915
GOTERM_BP_FAT	GO:0046395~carboxylic acid catabolic process	6	2.46914	0.0687002	HDHA, TNAA, MDH, DADA, ARCA, ASTD	171	215	16709	2.72689	1	0.381834	63.1915
GOTERM_BP_FAT	GO:0009063~cellular amino acid catabolic process	4	1.64609	0.161195	TNAA, DADA, ARCA, ASTD	171	136	16709	2.87393	1	0.625441	91.5271
Annotation Cluster 24	Enrichment Score: 1.1037124171266126
Category	Term	Count	%	PValue	Genes	List Total	Pop Hits	Pop Total	Fold Enrichment	Bonferroni	Benjamini	FDR
GOTERM_BP_FAT	GO:0044265~cellular macromolecule catabolic process	4	1.64609	0.0438001	NFO, HSLV, UVRB, YBHP	171	77	16709	5.07602	1	0.293565	46.6836
GOTERM_BP_FAT	GO:0006308~DNA catabolic process	3	1.23457	0.0517388	NFO, UVRB, YBHP	171	36	16709	8.14279	1	0.323293	52.5739
GOTERM_BP_FAT	GO:0009057~macromolecule catabolic process	5	2.05761	0.215562	CLPS, NFO, HSLV, UVRB, YBHP	171	233	16709	2.09686	1	0.715181	96.6935
Annotation Cluster 25	Enrichment Score: 1.0790777027583984
Category	Term	Count	%	PValue	Genes	List Total	Pop Hits	Pop Total	Fold Enrichment	Bonferroni	Benjamini	FDR
GOTERM_MF_FAT	GO:0008238~exopeptidase activity	5	2.05761	0.0209278	PEPT, DCP, DDPX, PRLC, PEPQ	160	117	17785	4.75027	0.998825	0.382401	24.819
GOTERM_MF_FAT	GO:0070011~peptidase activity, acting on L-amino acid peptides	10	4.11523	0.0411991	DEGQ, PEPT, DCP, DDPX, HSLV, PTRB, LEXA, PRLC, YDGD, PEPQ	160	513	17785	2.16679	0.999999	0.525553	43.3041
GOTERM_BP_FAT	GO:0006508~proteolysis	11	4.52675	0.0506266	DEGQ, PEPT, CLPS, DCP, DDPX, HSLV, PTRB, LEXA, PRLC, YDGD, PEPQ	171	542	16709	1.98311	1	0.322076	51.7868
GOTERM_MF_FAT	GO:0004175~endopeptidase activity	7	2.88066	0.0593837	DEGQ, DCP, HSLV, PTRB, LEXA, PRLC, YDGD	160	309	17785	2.5181	1	0.623358	56.209
GOTERM_MF_FAT	GO:0008233~peptidase activity	11	4.52675	0.100348	DEGQ, PEPT, DCP, PMBA, DDPX, HSLV, PTRB, LEXA, PRLC, YDGD, PEPQ	160	704	17785	1.73682	1	0.769306	75.981
GOTERM_MF_FAT	GO:0004252~serine-type endopeptidase activity	4	1.64609	0.105357	DEGQ, PTRB, LEXA, YDGD	160	127	17785	3.50098	1	0.772309	77.7234
GOTERM_MF_FAT	GO:0008237~metallopeptidase activity	5	2.05761	0.190973	PEPT, DCP, DDPX, PRLC, PEPQ	160	253	17785	2.19676	1	0.902816	94.2641
GOTERM_MF_FAT	GO:0017171~serine hydrolase activity	4	1.64609	0.192642	DEGQ, PTRB, LEXA, YDGD	160	169	17785	2.63092	1	0.897245	94.4217
GOTERM_MF_FAT	GO:0008236~serine-type peptidase activity	4	1.64609	0.192642	DEGQ, PTRB, LEXA, YDGD	160	169	17785	2.63092	1	0.897245	94.4217
Annotation Cluster 26	Enrichment Score: 1.0518374721068595
Category	Term	Count	%	PValue	Genes	List Total	Pop Hits	Pop Total	Fold Enrichment	Bonferroni	Benjamini	FDR
GOTERM_BP_FAT	GO:0051173~positive regulation of nitrogen compound metabolic process	3	1.23457	0.0887488	RFAH, CUER, MALT	171	49	16709	5.98246	1	0.440774	72.8838
GOTERM_BP_FAT	GO:0010604~positive regulation of macromolecule metabolic process	3	1.23457	0.0887488	RFAH, CUER, MALT	171	49	16709	5.98246	1	0.440774	72.8838
GOTERM_BP_FAT	GO:0045935~positive regulation of nucleobase, nucleoside, nucleotide and nucleic acid metabolic process	3	1.23457	0.0887488	RFAH, CUER, MALT	171	49	16709	5.98246	1	0.440774	72.8838
Annotation Cluster 27	Enrichment Score: 0.8690822070667512
Category	Term	Count	%	PValue	Genes	List Total	Pop Hits	Pop Total	Fold Enrichment	Bonferroni	Benjamini	FDR
GOTERM_MF_FAT	GO:0031402~sodium ion binding	3	1.23457	0.0177678	NHAA, MDTK, ACTP	160	23	17785	14.4986	0.996717	0.355909	21.4794
GOTERM_MF_FAT	GO:0031420~alkali metal ion binding	4	1.64609	0.0394949	NHAA, KDPC, MDTK, ACTP	160	84	17785	5.29315	0.999997	0.530526	41.9298
GOTERM_BP_FAT	GO:0030001~metal ion transport	9	3.7037	0.103697	BTUE, KEFF, NHAA, FTNA, KDPC, MDTK, ACTP, YDAN, FIEF	171	466	16709	1.88717	1	0.490624	78.5038
GOTERM_BP_FAT	GO:0006812~cation transport	10	4.11523	0.12218	BTUE, KEFF, NHAA, FTNA, KDPC, AMTB, MDTK, ACTP, YDAN, FIEF	171	564	16709	1.73251	1	0.531563	83.957
GOTERM_BP_FAT	GO:0006811~ion transport	12	4.93827	0.249467	MSCL, BTUE, KEFF, NHAA, MSCS, FTNA, KDPC, AMTB, MDTK, ACTP, YDAN, FIEF	171	851	16709	1.37786	1	0.752948	98.2221
GOTERM_BP_FAT	GO:0000041~transition metal ion transport	4	1.64609	0.349224	BTUE, FTNA, YDAN, FIEF	171	206	16709	1.89735	1	0.864661	99.76
GOTERM_BP_FAT	GO:0015672~monovalent inorganic cation transport	5	2.05761	0.350441	KEFF, NHAA, KDPC, MDTK, ACTP	171	294	16709	1.66179	1	0.862841	99.7663
GOTERM_BP_FAT	GO:0006814~sodium ion transport	3	1.23457	0.410837	NHAA, MDTK, ACTP	171	138	16709	2.12421	1	0.900649	99.9406
Annotation Cluster 28	Enrichment Score: 0.842552019766823
Category	Term	Count	%	PValue	Genes	List Total	Pop Hits	Pop Total	Fold Enrichment	Bonferroni	Benjamini	FDR
KEGG_PATHWAY	ecv00240:Pyrimidine metabolism	3	1.23457	0.140319	DEOD, DEOA, DNAN	91	52	7107	4.50571	1	0.61196	90.7782
KEGG_PATHWAY	ect00240:Pyrimidine metabolism	3	1.23457	0.140319	DEOD, DEOA, DNAN	91	52	7107	4.50571	1	0.61196	90.7782
KEGG_PATHWAY	ecd00240:Pyrimidine metabolism	3	1.23457	0.140319	DEOD, DEOA, DNAN	91	52	7107	4.50571	1	0.61196	90.7782
KEGG_PATHWAY	ecc00240:Pyrimidine metabolism	3	1.23457	0.140319	DEOD, DEOA, DNAN	91	52	7107	4.50571	1	0.61196	90.7782
KEGG_PATHWAY	eci00240:Pyrimidine metabolism	3	1.23457	0.144677	DEOD, DEOA, DNAN	91	53	7107	4.42069	1	0.621779	91.4883
KEGG_PATHWAY	ecz00240:Pyrimidine metabolism	3	1.23457	0.144677	DEOD, DEOA, DNAN	91	53	7107	4.42069	1	0.621779	91.4883
KEGG_PATHWAY	ecx00240:Pyrimidine metabolism	3	1.23457	0.144677	DEOD, DEOA, DNAN	91	53	7107	4.42069	1	0.621779	91.4883
KEGG_PATHWAY	ece00240:Pyrimidine metabolism	3	1.23457	0.144677	DEOD, DEOA, DNAN	91	53	7107	4.42069	1	0.621779	91.4883
KEGG_PATHWAY	ecr00240:Pyrimidine metabolism	3	1.23457	0.144677	DEOD, DEOA, DNAN	91	53	7107	4.42069	1	0.621779	91.4883
KEGG_PATHWAY	ecm00240:Pyrimidine metabolism	3	1.23457	0.144677	DEOD, DEOA, DNAN	91	53	7107	4.42069	1	0.621779	91.4883
KEGG_PATHWAY	ecw00240:Pyrimidine metabolism	3	1.23457	0.144677	DEOD, DEOA, DNAN	91	53	7107	4.42069	1	0.621779	91.4883
KEGG_PATHWAY	eco00240:Pyrimidine metabolism	3	1.23457	0.144677	DEOD, DEOA, DNAN	91	53	7107	4.42069	1	0.621779	91.4883
KEGG_PATHWAY	ecg00240:Pyrimidine metabolism	3	1.23457	0.144677	DEOD, DEOA, DNAN	91	53	7107	4.42069	1	0.621779	91.4883
KEGG_PATHWAY	eum00240:Pyrimidine metabolism	3	1.23457	0.144677	DEOD, DEOA, DNAN	91	53	7107	4.42069	1	0.621779	91.4883
KEGG_PATHWAY	eck00240:Pyrimidine metabolism	3	1.23457	0.144677	DEOD, DEOA, DNAN	91	53	7107	4.42069	1	0.621779	91.4883
KEGG_PATHWAY	ecf00240:Pyrimidine metabolism	3	1.23457	0.144677	DEOD, DEOA, DNAN	91	53	7107	4.42069	1	0.621779	91.4883
KEGG_PATHWAY	ecq00240:Pyrimidine metabolism	3	1.23457	0.144677	DEOD, DEOA, DNAN	91	53	7107	4.42069	1	0.621779	91.4883
KEGG_PATHWAY	ecj00240:Pyrimidine metabolism	3	1.23457	0.144677	DEOD, DEOA, DNAN	91	53	7107	4.42069	1	0.621779	91.4883
Annotation Cluster 29	Enrichment Score: 0.7359816640225454
Category	Term	Count	%	PValue	Genes	List Total	Pop Hits	Pop Total	Fold Enrichment	Bonferroni	Benjamini	FDR
GOTERM_BP_FAT	GO:0042493~response to drug	5	2.05761	0.0818588	BCR, MARA, ACRR, MDTK, DINF	171	161	16709	3.03458	1	0.423355	69.8584
GOTERM_MF_FAT	GO:0015238~drug transporter activity	3	1.23457	0.254766	BCR, MDTK, DINF	160	109	17785	3.05935	1	0.941723	98.1056
GOTERM_BP_FAT	GO:0015893~drug transport	3	1.23457	0.297063	BCR, MDTK, DINF	171	107	16709	2.73963	1	0.813313	99.2915
Annotation Cluster 30	Enrichment Score: 0.5875458176907573
Category	Term	Count	%	PValue	Genes	List Total	Pop Hits	Pop Total	Fold Enrichment	Bonferroni	Benjamini	FDR
GOTERM_MF_FAT	GO:0016879~ligase activity, forming carbon-nitrogen bonds	5	2.05761	0.033074	NADE, YBDK, TILS, GSHA, ARGG	160	135	17785	4.1169	0.999978	0.48858	36.4695
GOTERM_BP_FAT	GO:0051188~cofactor biosynthetic process	5	2.05761	0.678988	SUFB, NADE, YBDK, GSHA, HEMX	171	452	16709	1.0809	1	0.982909	100
GOTERM_BP_FAT	GO:0009108~coenzyme biosynthetic process	3	1.23457	0.769155	NADE, YBDK, GSHA	171	273	16709	1.07377	1	0.993493	100
Annotation Cluster 31	Enrichment Score: 0.5702983693046852
Category	Term	Count	%	PValue	Genes	List Total	Pop Hits	Pop Total	Fold Enrichment	Bonferroni	Benjamini	FDR
GOTERM_BP_FAT	GO:0044264~cellular polysaccharide metabolic process	9	3.7037	0.0729966	GLGB, GLGC, GLGA, RFAH, YEDQ, INAA, ARNA, GLGP, ARNC	171	430	16709	2.04517	1	0.391185	65.5056
GOTERM_BP_FAT	GO:0033692~cellular polysaccharide biosynthetic process	8	3.29218	0.1211	GLGB, GLGC, GLGA, RFAH, YEDQ, INAA, ARNA, ARNC	171	406	16709	1.92539	1	0.533163	83.6775
GOTERM_BP_FAT	GO:0008610~lipid biosynthetic process	7	2.88066	0.395944	RFAH, IDI, CFA, ACPH, INAA, ARNA, ARNC	171	498	16709	1.37348	1	0.894279	99.9157
GOTERM_BP_FAT	GO:0009103~lipopolysaccharide biosynthetic process	4	1.64609	0.624774	RFAH, INAA, ARNA, ARNC	171	315	16709	1.24081	1	0.972752	99.9999
GOTERM_BP_FAT	GO:0008653~lipopolysaccharide metabolic process	4	1.64609	0.643733	RFAH, INAA, ARNA, ARNC	171	324	16709	1.20634	1	0.976724	99.9999
Annotation Cluster 32	Enrichment Score: 0.5530147762836505
Category	Term	Count	%	PValue	Genes	List Total	Pop Hits	Pop Total	Fold Enrichment	Bonferroni	Benjamini	FDR
GOTERM_BP_FAT	GO:0009252~peptidoglycan biosynthetic process	3	1.23457	0.206824	MTGA, MLTB, HIPB	171	83	16709	3.53181	1	0.70287	96.137
GOTERM_BP_FAT	GO:0006023~aminoglycan biosynthetic process	3	1.23457	0.206824	MTGA, MLTB, HIPB	171	83	16709	3.53181	1	0.70287	96.137
GOTERM_BP_FAT	GO:0006024~glycosaminoglycan biosynthetic process	3	1.23457	0.206824	MTGA, MLTB, HIPB	171	83	16709	3.53181	1	0.70287	96.137
GOTERM_BP_FAT	GO:0044038~cell wall macromolecule biosynthetic process	3	1.23457	0.218009	MTGA, MLTB, HIPB	171	86	16709	3.40861	1	0.715366	96.8354
GOTERM_BP_FAT	GO:0070589~cellular component macromolecule biosynthetic process	3	1.23457	0.218009	MTGA, MLTB, HIPB	171	86	16709	3.40861	1	0.715366	96.8354
GOTERM_BP_FAT	GO:0010382~cellular cell wall macromolecule metabolic process	3	1.23457	0.22175	MTGA, MLTB, HIPB	171	87	16709	3.36943	1	0.717935	97.0415
GOTERM_BP_FAT	GO:0042546~cell wall biogenesis	3	1.23457	0.248053	MTGA, MLTB, HIPB	171	94	16709	3.11851	1	0.754713	98.1745
GOTERM_BP_FAT	GO:0009273~peptidoglycan-based cell wall biogenesis	3	1.23457	0.248053	MTGA, MLTB, HIPB	171	94	16709	3.11851	1	0.754713	98.1745
GOTERM_BP_FAT	GO:0030203~glycosaminoglycan metabolic process	4	1.64609	0.377136	MTGA, OPPB, MLTB, HIPB	171	217	16709	1.80117	1	0.88423	99.8703
GOTERM_BP_FAT	GO:0000270~peptidoglycan metabolic process	4	1.64609	0.377136	MTGA, OPPB, MLTB, HIPB	171	217	16709	1.80117	1	0.88423	99.8703
GOTERM_BP_FAT	GO:0006022~aminoglycan metabolic process	4	1.64609	0.393782	MTGA, OPPB, MLTB, HIPB	171	222	16709	1.7606	1	0.895127	99.9114
GOTERM_BP_FAT	GO:0044036~cell wall macromolecule metabolic process	3	1.23457	0.719222	MTGA, MLTB, HIPB	171	247	16709	1.1868	1	0.989004	100
Annotation Cluster 33	Enrichment Score: 0.4915929126111372
Category	Term	Count	%	PValue	Genes	List Total	Pop Hits	Pop Total	Fold Enrichment	Bonferroni	Benjamini	FDR
GOTERM_MF_FAT	GO:0004520~endodeoxyribonuclease activity	3	1.23457	0.157287	YCFH, NFO, UVRB	160	79	17785	4.22112	1	0.857675	90.056
GOTERM_MF_FAT	GO:0004536~deoxyribonuclease activity	3	1.23457	0.198846	YCFH, NFO, UVRB	160	92	17785	3.62466	1	0.897858	94.973
GOTERM_MF_FAT	GO:0004518~nuclease activity	6	2.46914	0.460386	YCFH, YIHY, NFO, UVRB, YHJD, DNAN	160	498	17785	1.33923	1	0.991769	99.9757
GOTERM_MF_FAT	GO:0004519~endonuclease activity	3	1.23457	0.750407	YCFH, NFO, UVRB	160	299	17785	1.11528	1	0.999764	100
Annotation Cluster 34	Enrichment Score: 0.40632866184556815
Category	Term	Count	%	PValue	Genes	List Total	Pop Hits	Pop Total	Fold Enrichment	Bonferroni	Benjamini	FDR
GOTERM_BP_FAT	GO:0006350~transcription	28	11.5226	0.0422019	ZNTR, ADIY, MARA, CUER, HHA, ICLR, RSSB, HIPB, RPOS, FHLA, CPXR, MALT, HPF, GLNK, NHAR, RFAH, EVGA, PUUR, LEXA, YIEP, ACRR, RPON, ARCA, EXUR, RACR, NAC, YEEY, MLRA	171	1886	16709	1.45068	1	0.293501	45.4186
GOTERM_BP_FAT	GO:0045449~regulation of transcription	28	11.5226	0.478622	ZNTR, ADIY, MARA, CUER, ICLR, RSSB, HIPB, GMR, RPOS, FHLA, CPXR, MALT, GLNL, GLNK, NHAR, RFAH, EVGA, PUUR, LEXA, YIEP, ACRR, RPON, ARCA, EXUR, RACR, NAC, YEEY, MLRA	171	2591	16709	1.05595	1	0.929305	99.9893
GOTERM_BP_FAT	GO:0006355~regulation of transcription, DNA-dependent	25	10.2881	0.490529	RFAH, NHAR, EVGA, ZNTR, ADIY, MARA, LEXA, YIEP, CUER, RPON, ACRR, ARCA, RSSB, ICLR, EXUR, NAC, RPOS, GMR, FHLA, CPXR, MALT, YEEY, GLNL, MLRA, GLNK	171	2311	16709	1.05705	1	0.932194	99.9923
GOTERM_BP_FAT	GO:0051252~regulation of RNA metabolic process	25	10.2881	0.495978	RFAH, NHAR, EVGA, ZNTR, ADIY, MARA, LEXA, YIEP, CUER, RPON, ACRR, ARCA, RSSB, ICLR, EXUR, NAC, RPOS, GMR, FHLA, CPXR, MALT, YEEY, GLNL, MLRA, GLNK	171	2317	16709	1.05431	1	0.933345	99.9934
GOTERM_MF_FAT	GO:0030528~transcription regulator activity	20	8.23045	0.530424	EVGA, RFAH, NHAR, ZNTR, ADIY, MARA, CUER, YIEP, RPON, ACRR, ARCA, RSSB, EXUR, NAC, RPOS, FHLA, CPXR, MALT, YEEY, MLRA	160	2118	17785	1.04963	1	0.996331	99.9963
GOTERM_MF_FAT	GO:0003700~transcription factor activity	16	6.58436	0.555443	EVGA, NHAR, ZNTR, ADIY, MARA, CUER, YIEP, ACRR, RPON, EXUR, NAC, RPOS, FHLA, MALT, YEEY, MLRA	160	1694	17785	1.04988	1	0.996382	99.9982
GOTERM_MF_FAT	GO:0003677~DNA binding	36	14.8148	0.988517	DNAA, ZNTR, SFSA, RUVB, RUVA, ADIY, NFO, MARA, CUER, HHA, ICLR, RSSB, HIPB, RPOS, FHLA, CPXR, MALT, DING, DNAN, NHAR, RFAH, EVGA, HSLR, PUUR, UVRB, LEXA, YIEP, RPON, ACRR, ARCA, EXUR, RACR, YDGA, NAC, YEEY, MLRA	160	5283	17785	0.757453	1	1	100
Annotation Cluster 35	Enrichment Score: 0.2938888624627431
Category	Term	Count	%	PValue	Genes	List Total	Pop Hits	Pop Total	Fold Enrichment	Bonferroni	Benjamini	FDR
GOTERM_MF_FAT	GO:0070279~vitamin B6 binding	5	2.05761	0.400256	LTAE, TNAA, PUUE, GLGP, LDCC	160	359	17785	1.54814	1	0.987818	99.8988
GOTERM_MF_FAT	GO:0030170~pyridoxal phosphate binding	5	2.05761	0.400256	LTAE, TNAA, PUUE, GLGP, LDCC	160	359	17785	1.54814	1	0.987818	99.8988
GOTERM_MF_FAT	GO:0048037~cofactor binding	13	5.34979	0.643012	LDHA, FRDA, GLCE, GLGP, SDHA, LTAE, GCD, KEFF, TNAA, DLD, PUUE, ARNA, LDCC	160	1440	17785	1.00349	1	0.998776	99.9999
GOTERM_MF_FAT	GO:0019842~vitamin binding	5	2.05761	0.647963	LTAE, TNAA, PUUE, GLGP, LDCC	160	494	17785	1.12506	1	0.99872	99.9999
Annotation Cluster 36	Enrichment Score: 0.24330217961809655
Category	Term	Count	%	PValue	Genes	List Total	Pop Hits	Pop Total	Fold Enrichment	Bonferroni	Benjamini	FDR
GOTERM_BP_FAT	GO:0006793~phosphorus metabolic process	6	2.46914	0.486674	PTSI, PHOH, PPSA, RCSD, GLNL	171	451	16709	1.29996	1	0.931889	99.9914
GOTERM_BP_FAT	GO:0016310~phosphorylation	5	2.05761	0.544932	PTSI, PPSA, RCSD, GLNL	171	381	16709	1.28233	1	0.951512	99.9984
GOTERM_BP_FAT	GO:0006796~phosphate metabolic process	5	2.05761	0.618354	PTSI, PPSA, RCSD, GLNL	171	418	16709	1.16882	1	0.971893	99.9999
GOTERM_MF_FAT	GO:0016775~phosphotransferase activity, nitrogenous group as acceptor	3	1.23457	0.648594	PTSI, RCSD, GLNL	160	246	17785	1.35556	1	0.998558	99.9999
Annotation Cluster 37	Enrichment Score: 0.09063584377989947
Category	Term	Count	%	PValue	Genes	List Total	Pop Hits	Pop Total	Fold Enrichment	Bonferroni	Benjamini	FDR
GOTERM_BP_FAT	GO:0034660~ncRNA metabolic process	4	1.64609	0.741617	YIHY, TILS, LYSU, RLME	171	377	16709	1.03675	1	0.991132	100
GOTERM_BP_FAT	GO:0034470~ncRNA processing	3	1.23457	0.812695	YIHY, TILS, RLME	171	300	16709	0.977135	1	0.996517	100
GOTERM_BP_FAT	GO:0006396~RNA processing	3	1.23457	0.887126	YIHY, TILS, RLME	171	363	16709	0.807549	1	0.999293	100

## Sheet: FAC_c3
Annotation Cluster 1	Enrichment Score: 13.88008200419844
Category	Term	Count	%	PValue	Genes	List Total	Pop Hits	Pop Total	Fold Enrichment	Bonferroni	Benjamini	FDR
GOTERM_BP_FAT	GO:0044271~nitrogen compound biosynthetic process	62	20.5298	1.23501e-21	METL, PATA, BETT, HEMD, CYCA, METE, SSTT, GLTD, PURH, ARGB, PURE, THIG, PURL, MELA, PURK, YGHA, HEMY, GLTS, AROP, PURD, PURC, THIQ, GLTP, TRPA, TRPC, AROL, TRPB, TRPE, TRPD, AVTA, THID, PURT, ASD, PURN, PURM, XDHB, ILVL, ILVI, ILVE, ILVC, ILVB, CYAA, ILVA, BETI, BETB, BETA, ASNA, SERA, YGGW, CYSJ, IVBL, CYSI, CYSH, CYSG, BIOH, PYRI, LEUA, PYRL, MTR, PAOA, LEUD, YJHH	220	1164	16709	4.04545	5.76748e-19	5.76748e-19	1.76138e-18
GOTERM_BP_FAT	GO:0009309~amine biosynthetic process	38	12.5828	2.92153e-15	ASD, ILVL, ILVI, ILVE, ILVC, METL, ILVB, PATA, ILVA, BETI, BETT, CYCA, METE, SSTT, BETB, GLTD, BETA, ASNA, SERA, ARGB, CYSJ, IVBL, CYSI, CYSH, GLTS, AROP, GLTP, TRPA, TRPC, AROL, TRPB, TRPE, TRPD, LEUA, MTR, AVTA, LEUD, YJHH	220	600	16709	4.81017	1.34803e-12	6.74016e-13	4.11893e-12
GOTERM_BP_FAT	GO:0008652~cellular amino acid biosynthetic process	34	11.2583	2.40743e-13	ASD, ILVL, ILVI, ILVE, ILVC, METL, ILVB, PATA, ILVA, CYCA, METE, SSTT, GLTD, ASNA, SERA, ARGB, CYSJ, IVBL, CYSI, CYSH, GLTS, AROP, GLTP, TRPA, TRPC, AROL, TRPB, TRPE, TRPD, LEUA, AVTA, MTR, LEUD, YJHH	220	550	16709	4.69509	1.12405e-10	3.74684e-11	3.43281e-10
GOTERM_BP_FAT	GO:0046394~carboxylic acid biosynthetic process	35	11.5894	2.01649e-11	ASD, ILVL, ILVI, ILVE, ILVC, METL, ILVB, PATA, ILVA, CYCA, METE, SSTT, GLTD, ASNA, SERA, ARGB, CYSJ, IVBL, CYSI, CYSH, GLTS, AROP, GLTP, TRPA, TRPC, AROL, TRPB, TRPE, BIOH, TRPD, LEUA, AVTA, MTR, LEUD, YJHH	220	685	16709	3.88066	9.41699e-09	2.35425e-09	2.87594e-08
GOTERM_BP_FAT	GO:0016053~organic acid biosynthetic process	35	11.5894	2.27071e-11	ASD, ILVL, ILVI, ILVE, ILVC, METL, ILVB, PATA, ILVA, CYCA, METE, SSTT, GLTD, ASNA, SERA, ARGB, CYSJ, IVBL, CYSI, CYSH, GLTS, AROP, GLTP, TRPA, TRPC, AROL, TRPB, TRPE, BIOH, TRPD, LEUA, AVTA, MTR, LEUD, YJHH	220	688	16709	3.86374	1.06042e-08	2.12084e-09	3.23851e-08
Annotation Cluster 2	Enrichment Score: 12.687756264050266
Category	Term	Count	%	PValue	Genes	List Total	Pop Hits	Pop Total	Fold Enrichment	Bonferroni	Benjamini	FDR
GOTERM_CC_FAT	GO:0019866~organelle inner membrane	45	14.9007	2.41762e-21	YIHO, MDTM, FTSI, UHPT, YIDK, DCUD, FTSN, YIBH, PSTC, PSTA, YIHP, DPPB, KDGT, DPPC, XANP, AAEA, BETT, DDPB, IDNT, CYCA, SSTT, BETA, RBSD, FRLA, CREC, CRED, PANF, GNTT, TSGA, EMRD, FECR, YHAO, GLTS, AROP, GLTP, CCMD, EXUT, CYSW, MTR, SUGE, CSTA, YHDX, YTFT, CCME, KEFB	111	566	7281	5.21512	1.20881e-19	1.20881e-19	2.32851e-18
GOTERM_CC_FAT	GO:0031967~organelle envelope	45	14.9007	2.41762e-21	YIHO, MDTM, FTSI, UHPT, YIDK, DCUD, FTSN, YIBH, PSTC, PSTA, YIHP, DPPB, KDGT, DPPC, XANP, AAEA, BETT, DDPB, IDNT, CYCA, SSTT, BETA, RBSD, FRLA, CREC, CRED, PANF, GNTT, TSGA, EMRD, FECR, YHAO, GLTS, AROP, GLTP, CCMD, EXUT, CYSW, MTR, SUGE, CSTA, YHDX, YTFT, CCME, KEFB	111	566	7281	5.21512	1.20881e-19	1.20881e-19	2.32851e-18
GOTERM_CC_FAT	GO:0031090~organelle membrane	45	14.9007	6.43642e-21	YIHO, MDTM, FTSI, UHPT, YIDK, DCUD, FTSN, YIBH, PSTC, PSTA, YIHP, DPPB, KDGT, DPPC, XANP, AAEA, BETT, DDPB, IDNT, CYCA, SSTT, BETA, RBSD, FRLA, CREC, CRED, PANF, GNTT, TSGA, EMRD, FECR, YHAO, GLTS, AROP, GLTP, CCMD, EXUT, CYSW, MTR, SUGE, CSTA, YHDX, YTFT, CCME, KEFB	111	580	7281	5.08924	3.21821e-19	1.6091e-19	6.19918e-18
GOTERM_CC_FAT	GO:0009274~peptidoglycan-based cell wall	55	18.2119	2.11087e-20	YIHO, MDTM, DCUD, YIBH, PSTC, PHOE, PSTA, YIHP, DPPB, DPPC, BETT, CYCA, SSTT, FRLA, SLT, PANF, GSPL, GNTT, GLTS, AROP, THIQ, GLTP, SUGE, AMIB, CSTA, YHBX, LPTG, YRAJ, LPTF, FTSI, YIDK, UHPT, XANP, KDGT, AAEA, DDPB, IDNT, YRFF, BETA, YJIN, RBSD, CREC, CRED, YQFA, EMRD, TSGA, YHAO, CCMD, EXUT, CYSW, MTR, YHDX, YTFT, YGJQ, KEFB	111	946	7281	3.81364	1.05544e-18	3.51812e-19	2.03307e-17
GOTERM_CC_FAT	GO:0005618~cell wall	55	18.2119	4.42743e-20	YIHO, MDTM, DCUD, YIBH, PSTC, PHOE, PSTA, YIHP, DPPB, DPPC, BETT, CYCA, SSTT, FRLA, SLT, PANF, GSPL, GNTT, GLTS, AROP, THIQ, GLTP, SUGE, AMIB, CSTA, YHBX, LPTG, YRAJ, LPTF, FTSI, YIDK, UHPT, XANP, KDGT, AAEA, DDPB, IDNT, YRFF, BETA, YJIN, RBSD, CREC, CRED, YQFA, EMRD, TSGA, YHAO, CCMD, EXUT, CYSW, MTR, YHDX, YTFT, YGJQ, KEFB	111	961	7281	3.75411	2.21371e-18	5.53429e-19	4.26424e-17
GOTERM_CC_FAT	GO:0030312~external encapsulating structure	58	19.2053	9.50161e-10	YIHO, MDTM, DCUD, YIBH, PSTC, PHOE, PSTA, YIHP, DPPB, DPPC, BETT, CYCA, SSTT, FRLA, SLT, PANF, GSPL, GNTT, GLTS, AROP, THIQ, GSPD, GLTP, SUGE, AMIB, CSTA, YHBX, LPTG, LPTF, YRAJ, FTSI, YIDK, UHPT, XANP, KDGT, AAEA, DDPB, IDNT, YRFF, BETA, YJIN, RBSD, CREC, CRED, YQFA, EMRD, TSGA, YHAO, CCMD, SBP, EXUT, CYSW, MTR, YHDX, YTFT, CYSP, YGJQ, KEFB	111	1814	7281	2.09729	4.7508e-08	9.50161e-09	9.1514e-07
GOTERM_CC_FAT	GO:0005886~plasma membrane	77	25.4967	1.67461e-09	YIHO, MDTM, YMFR, FRWC, DCUD, YOHK, YIBH, PSTC, PHOE, PSTA, YIHP, PSTB, DPPB, DPPC, BETT, CYCA, SSTT, FRLA, PANF, YGHD, GSPL, YIGG, GNTT, GSPM, HEMY, GLTS, AROP, THIQ, GSPD, GLTP, UGPC, SUGE, SGCC, CSTA, YHBX, PURP, LPTG, LPTF, YRAJ, YIDI, FTSI, UHPT, YIDK, FTSN, XANP, KDGT, YJEH, AAEA, DDPB, IDNT, YRFF, DDPF, BETA, YJIN, CREC, CRED, DPPD, YQFA, EMRD, TSGA, FRVB, YAEF, YHAO, CCMD, EXUT, YTFL, CYS…	111	2979	7281	1.69546	8.37307e-08	1.39551e-08	1.61289e-06
GOTERM_CC_FAT	GO:0031975~envelope	53	17.5497	3.68702e-08	YIHO, MDTM, DCUD, YIBH, PSTC, PHOE, YIHP, PSTA, DPPB, DPPC, BETT, CYCA, SSTT, FRLA, PANF, GSPL, GNTT, FECR, GLTS, AROP, THIQ, GLTP, GSPD, SUGE, CSTA, YRAJ, FTSI, YIDK, UHPT, FTSN, KDGT, XANP, AAEA, DDPB, IDNT, YRFF, BETA, RBSD, CREC, CRED, EMRD, TSGA, YHAO, CCMD, SBP, EXUT, CYSW, MTR, YTFT, YHDX, CYSP, CCME, KEFB	111	1715	7281	2.02712	1.84351e-06	2.63358e-07	3.55112e-05
GOTERM_CC_FAT	GO:0016021~integral to membrane	70	23.1788	0.218027	YIHO, MDTM, YMFR, FRWC, DCUD, YOHK, YIBH, PSTC, PHOE, PSTA, YIHP, DPPB, DPPC, BETT, CYCA, SSTT, FRLA, PANF, YGHD, GSPL, YIGG, GNTT, GSPM, FECR, HEMY, GLTS, AROP, YIIR, GLTP, SUGE, SGCC, CSTA, YHBX, PURP, LPTG, LPTF, YIDI, YRAJ, FTSI, UHPT, YIDK, FTSN, XANP, KDGT, YJEH, AAEA, DDPB, IDNT, YRFF, YJIN, CREC, CRED, YQFA, FRVA, EMRD, TSGA, FRVB, YHAO, CCMD, EXUT, YJHP, YTFL, CYSW, MTR, EXBD, YHDX, YTFT…	111	4269	7281	1.07557	0.999995	0.673029	90.6397
GOTERM_CC_FAT	GO:0031224~intrinsic to membrane	71	23.5099	0.294787	YIHO, MDTM, YMFR, FRWC, DCUD, YOHK, YIBH, PSTC, PHOE, PSTA, YIHP, DPPB, DPPC, BETT, CYCA, SSTT, FRLA, PANF, YGHD, GSPL, YIGG, GNTT, GSPM, FECR, HEMY, GLTS, AROP, YIIR, GLTP, SUGE, SGCC, CSTA, YHBX, PURP, LPTG, LPTF, YIDI, YRAJ, FTSI, UHPT, YIDK, FTSN, XANP, KDGT, YJEH, AAEA, DDPB, IDNT, YRFF, YJIN, CREC, CRED, YQFA, FRVA, EMRD, TSGA, FRVB, YAEF, YHAO, CCMD, EXUT, YJHP, YTFL, CYSW, MTR, EXBD, YHDX…	111	4417	7281	1.05438	1	0.766653	96.5397
Annotation Cluster 3	Enrichment Score: 6.648418868961229
Category	Term	Count	%	PValue	Genes	List Total	Pop Hits	Pop Total	Fold Enrichment	Bonferroni	Benjamini	FDR
KEGG_PATHWAY	ecx00230:Purine metabolism	15	4.96689	1.52892e-11	PURH, PURT, PURE, PURL, PURK, PURN, XDHB, PURM, CYSD, PURD, PURC, CYAA, MAZG, NRDE, CYSN	114	79	7107	11.8371	1.66958e-08	1.66958e-08	2.44274e-08
KEGG_PATHWAY	ecr00230:Purine metabolism	15	4.96689	2.18223e-11	PURH, PURT, PURE, PURL, PURK, PURN, XDHB, PURM, CYSD, PURD, PURC, CYAA, MAZG, NRDE, CYSN	114	81	7107	11.5448	2.383e-08	1.1915e-08	3.48653e-08
KEGG_PATHWAY	eck00230:Purine metabolism	15	4.96689	2.59707e-11	PURH, PURT, PURE, PURL, PURK, PURN, XDHB, PURM, CYSD, PURD, PURC, CYAA, MAZG, NRDE, CYSN	114	82	7107	11.404	2.83601e-08	9.45336e-09	4.14933e-08
KEGG_PATHWAY	ecj00230:Purine metabolism	15	4.96689	3.08312e-11	PURH, PURT, PURE, PURL, PURK, PURN, XDHB, PURM, CYSD, PURD, PURC, CYAA, MAZG, NRDE, CYSN	114	83	7107	11.2666	3.36677e-08	8.41692e-09	4.92587e-08
KEGG_PATHWAY	ecm00230:Purine metabolism	15	4.96689	3.08312e-11	PURH, PURT, PURE, PURL, PURK, PURN, XDHB, PURM, CYSD, PURD, PURC, CYAA, MAZG, NRDE, CYSN	114	83	7107	11.2666	3.36677e-08	8.41692e-09	4.92587e-08
KEGG_PATHWAY	eco00230:Purine metabolism	15	4.96689	3.08312e-11	PURH, PURT, PURE, PURL, PURK, PURN, XDHB, PURM, CYSD, PURD, PURC, CYAA, MAZG, NRDE, CYSN	114	83	7107	11.2666	3.36677e-08	8.41692e-09	4.92587e-08
KEGG_PATHWAY	ecf00230:Purine metabolism	15	4.96689	3.65132e-11	PURH, PURT, PURE, PURL, PURK, PURN, XDHB, PURM, CYSD, PURD, PURC, CYAA, MAZG, NRDE, CYSN	114	84	7107	11.1325	3.98725e-08	7.97449e-09	5.83368e-08
KEGG_PATHWAY	ect00230:Purine metabolism	14	4.63576	1.36177e-10	PURH, PURT, CYAA, PURE, PURL, PURK, PURN, PURM, MAZG, CYSD, NRDE, PURD, PURC, CYSN	114	76	7107	11.4841	1.48705e-07	2.47841e-08	2.17568e-07
KEGG_PATHWAY	eum00230:Purine metabolism	14	4.63576	1.91473e-10	PURH, PURT, CYAA, PURE, PURL, PURK, PURN, PURM, MAZG, CYSD, NRDE, PURD, PURC, CYSN	114	78	7107	11.1896	2.09088e-07	2.98697e-08	3.05914e-07
KEGG_PATHWAY	ecz00230:Purine metabolism	14	4.63576	2.26175e-10	PURH, PURT, CYAA, PURE, PURL, PURK, PURN, PURM, MAZG, CYSD, NRDE, PURD, PURC, CYSN	114	79	7107	11.048	2.46983e-07	3.08729e-08	3.61358e-07
KEGG_PATHWAY	ecd00230:Purine metabolism	14	4.63576	2.26175e-10	PURH, PURT, PURE, PURL, PURK, PURN, PURM, XDHB, MAZG, CYSD, NRDE, PURD, PURC, CYSN	114	79	7107	11.048	2.46983e-07	3.08729e-08	3.61358e-07
KEGG_PATHWAY	ecg00230:Purine metabolism	14	4.63576	2.26175e-10	PURH, PURT, CYAA, PURE, PURL, PURK, PURN, PURM, MAZG, CYSD, NRDE, PURD, PURC, CYSN	114	79	7107	11.048	2.46983e-07	3.08729e-08	3.61358e-07
KEGG_PATHWAY	ecq00230:Purine metabolism	14	4.63576	2.66511e-10	PURH, PURT, CYAA, PURE, PURL, PURK, PURN, PURM, MAZG, CYSD, NRDE, PURD, PURC, CYSN	114	80	7107	10.9099	2.9103e-07	3.23367e-08	4.25802e-07
KEGG_PATHWAY	ecw00230:Purine metabolism	14	4.63576	3.1329e-10	PURH, PURT, CYAA, PURE, PURL, PURK, PURN, PURM, MAZG, CYSD, NRDE, PURD, PURC, CYSN	114	81	7107	10.7752	3.42113e-07	3.11012e-08	5.0054e-07
KEGG_PATHWAY	ecv00230:Purine metabolism	14	4.63576	4.29932e-10	PURH, PURT, CYAA, PURE, PURL, PURK, PURN, PURM, MAZG, CYSD, NRDE, PURD, PURC, CYSN	114	83	7107	10.5155	4.69486e-07	3.61143e-08	6.86899e-07
KEGG_PATHWAY	eci00230:Purine metabolism	14	4.63576	5.01967e-10	PURH, PURT, CYAA, PURE, PURL, PURK, PURN, PURM, MAZG, CYSD, NRDE, PURD, PURC, CYSN	114	84	7107	10.3904	5.48148e-07	3.91534e-08	8.01988e-07
KEGG_PATHWAY	ece00230:Purine metabolism	14	4.63576	6.79899e-10	PURH, PURT, CYAA, PURE, PURL, PURK, PURN, PURM, MAZG, CYSD, NRDE, PURD, PURC, CYSN	114	86	7107	10.1487	7.42449e-07	4.94966e-08	1.08627e-06
KEGG_PATHWAY	ecc00230:Purine metabolism	13	4.30464	4.71526e-09	PURH, CYAA, PURE, PURL, PURK, PURN, PURM, MAZG, CYSD, NRDE, PURD, PURC, CYSN	114	82	7107	9.8835	5.14905e-06	3.21816e-07	7.53352e-06
GOTERM_BP_FAT	GO:0006164~purine nucleotide biosynthetic process	12	3.97351	7.60738e-06	CYAA, PURH, PURT, PURE, PURL, PURK, PURN, CYCA, PURM, YGHA, PURD, PURC	220	158	16709	5.76835	0.00354636	0.000253729	0.0108492
GOTERM_BP_FAT	GO:0034654~nucleobase, nucleoside, nucleotide and nucleic acid biosynthetic process	17	5.62914	7.62178e-06	PURH, PURT, PURE, PURL, PURK, MELA, PURN, XDHB, PURM, YGHA, PURD, PURC, CYAA, PYRI, CYCA, PYRL, PAOA	220	330	16709	3.91258	0.00355306	0.000237264	0.0108697
GOTERM_BP_FAT	GO:0034404~nucleobase, nucleoside and nucleotide biosynthetic process	17	5.62914	7.62178e-06	PURH, PURT, PURE, PURL, PURK, MELA, PURN, XDHB, PURM, YGHA, PURD, PURC, CYAA, PYRI, CYCA, PYRL, PAOA	220	330	16709	3.91258	0.00355306	0.000237264	0.0108697
GOTERM_BP_FAT	GO:0009165~nucleotide biosynthetic process	15	4.96689	8.82366e-06	PURH, PURT, PURE, PURL, PURK, MELA, PURN, PURM, YGHA, PURD, PURC, CYAA, PYRI, CYCA, PYRL	220	260	16709	4.38173	0.00411219	0.000257509	0.0125837
GOTERM_BP_FAT	GO:0006163~purine nucleotide metabolic process	12	3.97351	1.08453e-05	CYAA, PURH, PURT, PURE, PURL, PURK, PURN, CYCA, PURM, YGHA, PURD, PURC	220	164	16709	5.55732	0.00505199	0.000297885	0.0154666
GOTERM_BP_FAT	GO:0046040~IMP metabolic process	6	1.98675	2.84002e-05	PURH, PURE, PURL, PURK, PURN, PURM	220	28	16709	16.275	0.0131755	0.000631377	0.0404971
GOTERM_BP_FAT	GO:0006188~IMP biosynthetic process	6	1.98675	2.84002e-05	PURH, PURE, PURL, PURK, PURN, PURM	220	28	16709	16.275	0.0131755	0.000631377	0.0404971
GOTERM_BP_FAT	GO:0009126~purine nucleoside monophosphate metabolic process	6	1.98675	0.000147981	PURH, PURE, PURL, PURK, PURN, PURM	220	39	16709	11.6846	0.066778	0.00230109	0.210845
GOTERM_BP_FAT	GO:0009127~purine nucleoside monophosphate biosynthetic process	6	1.98675	0.000147981	PURH, PURE, PURL, PURK, PURN, PURM	220	39	16709	11.6846	0.066778	0.00230109	0.210845
GOTERM_BP_FAT	GO:0009168~purine ribonucleoside monophosphate biosynthetic process	6	1.98675	0.000147981	PURH, PURE, PURL, PURK, PURN, PURM	220	39	16709	11.6846	0.066778	0.00230109	0.210845
GOTERM_BP_FAT	GO:0009167~purine ribonucleoside monophosphate metabolic process	6	1.98675	0.000147981	PURH, PURE, PURL, PURK, PURN, PURM	220	39	16709	11.6846	0.066778	0.00230109	0.210845
GOTERM_BP_FAT	GO:0006189~'de novo' IMP biosynthetic process	5	1.65563	0.00017448	PURE, PURL, PURK, PURN, PURM	220	22	16709	17.2614	0.0782573	0.00262523	0.248557
GOTERM_BP_FAT	GO:0009123~nucleoside monophosphate metabolic process	7	2.31788	0.000308573	CYAA, PURH, PURE, PURL, PURK, PURN, PURM	220	70	16709	7.595	0.134221	0.00423002	0.43919
GOTERM_BP_FAT	GO:0009124~nucleoside monophosphate biosynthetic process	7	2.31788	0.000308573	CYAA, PURH, PURE, PURL, PURK, PURN, PURM	220	70	16709	7.595	0.134221	0.00423002	0.43919
GOTERM_BP_FAT	GO:0009156~ribonucleoside monophosphate biosynthetic process	6	1.98675	0.00104082	PURH, PURE, PURL, PURK, PURN, PURM	220	59	16709	7.72373	0.385113	0.0123922	1.47423
GOTERM_BP_FAT	GO:0009161~ribonucleoside monophosphate metabolic process	6	1.98675	0.00104082	PURH, PURE, PURL, PURK, PURN, PURM	220	59	16709	7.72373	0.385113	0.0123922	1.47423
GOTERM_BP_FAT	GO:0009152~purine ribonucleotide biosynthetic process	7	2.31788	0.00564572	PURH, PURE, PURL, PURK, PURN, PURM, YGHA	220	123	16709	4.32236	0.928925	0.0583215	7.75739
GOTERM_BP_FAT	GO:0009150~purine ribonucleotide metabolic process	7	2.31788	0.00609978	PURH, PURE, PURL, PURK, PURN, PURM, YGHA	220	125	16709	4.2532	0.942578	0.0602258	8.35632
GOTERM_BP_FAT	GO:0009260~ribonucleotide biosynthetic process	7	2.31788	0.0114568	PURH, PURE, PURL, PURK, PURN, PURM, YGHA	220	143	16709	3.71783	0.995398	0.102035	15.1548
GOTERM_BP_FAT	GO:0009259~ribonucleotide metabolic process	7	2.31788	0.0122079	PURH, PURE, PURL, PURK, PURN, PURM, YGHA	220	145	16709	3.66655	0.996773	0.104445	16.0696
Annotation Cluster 4	Enrichment Score: 6.158458102953031
Category	Term	Count	%	PValue	Genes	List Total	Pop Hits	Pop Total	Fold Enrichment	Bonferroni	Benjamini	FDR
KEGG_PATHWAY	ece00260:Glycine, serine and threonine metabolism	8	2.64901	4.08974e-07	TRPB, ILVA, ASD, BETB, BETA, SERA, TRPA, METL	114	31	7107	16.0883	0.0004465	1.86081e-05	0.000653411
KEGG_PATHWAY	ecf00260:Glycine, serine and threonine metabolism	8	2.64901	4.08974e-07	TRPB, ILVA, ASD, BETB, BETA, SERA, TRPA, METL	114	31	7107	16.0883	0.0004465	1.86081e-05	0.000653411
KEGG_PATHWAY	eum00260:Glycine, serine and threonine metabolism	8	2.64901	4.08974e-07	TRPB, ILVA, ASD, BETB, BETA, SERA, TRPA, METL	114	31	7107	16.0883	0.0004465	1.86081e-05	0.000653411
KEGG_PATHWAY	ect00260:Glycine, serine and threonine metabolism	8	2.64901	4.08974e-07	TRPB, ILVA, ASD, BETB, BETA, SERA, TRPA, METL	114	31	7107	16.0883	0.0004465	1.86081e-05	0.000653411
KEGG_PATHWAY	ecd00260:Glycine, serine and threonine metabolism	8	2.64901	4.08974e-07	TRPB, ILVA, ASD, BETB, BETA, SERA, TRPA, METL	114	31	7107	16.0883	0.0004465	1.86081e-05	0.000653411
KEGG_PATHWAY	ecw00260:Glycine, serine and threonine metabolism	8	2.64901	4.08974e-07	TRPB, ILVA, ASD, BETB, BETA, SERA, TRPA, METL	114	31	7107	16.0883	0.0004465	1.86081e-05	0.000653411
KEGG_PATHWAY	ecm00260:Glycine, serine and threonine metabolism	8	2.64901	5.16663e-07	TRPB, ILVA, ASD, BETB, BETA, SERA, TRPA, METL	114	32	7107	15.5855	0.000564037	2.25676e-05	0.000825464
KEGG_PATHWAY	eco00260:Glycine, serine and threonine metabolism	8	2.64901	5.16663e-07	TRPB, ILVA, ASD, BETB, BETA, SERA, TRPA, METL	114	32	7107	15.5855	0.000564037	2.25676e-05	0.000825464
KEGG_PATHWAY	ecj00260:Glycine, serine and threonine metabolism	8	2.64901	5.16663e-07	TRPB, ILVA, ASD, BETB, BETA, SERA, TRPA, METL	114	32	7107	15.5855	0.000564037	2.25676e-05	0.000825464
KEGG_PATHWAY	eck00260:Glycine, serine and threonine metabolism	8	2.64901	5.16663e-07	TRPB, ILVA, ASD, BETB, BETA, SERA, TRPA, METL	114	32	7107	15.5855	0.000564037	2.25676e-05	0.000825464
KEGG_PATHWAY	ecg00260:Glycine, serine and threonine metabolism	8	2.64901	5.16663e-07	TRPB, ILVA, ASD, BETB, BETA, SERA, TRPA, METL	114	32	7107	15.5855	0.000564037	2.25676e-05	0.000825464
KEGG_PATHWAY	ecr00260:Glycine, serine and threonine metabolism	8	2.64901	5.16663e-07	TRPB, ILVA, ASD, BETB, BETA, SERA, TRPA, METL	114	32	7107	15.5855	0.000564037	2.25676e-05	0.000825464
KEGG_PATHWAY	ecx00260:Glycine, serine and threonine metabolism	8	2.64901	5.16663e-07	TRPB, ILVA, ASD, BETB, BETA, SERA, TRPA, METL	114	32	7107	15.5855	0.000564037	2.25676e-05	0.000825464
KEGG_PATHWAY	ecc00260:Glycine, serine and threonine metabolism	8	2.64901	6.47218e-07	TRPB, ILVA, ASD, BETB, BETA, SERA, TRPA, METL	114	33	7107	15.1132	0.000706513	2.71828e-05	0.00103405
KEGG_PATHWAY	ecz00260:Glycine, serine and threonine metabolism	8	2.64901	6.47218e-07	TRPB, ILVA, ASD, BETB, BETA, SERA, TRPA, METL	114	33	7107	15.1132	0.000706513	2.71828e-05	0.00103405
KEGG_PATHWAY	ecv00260:Glycine, serine and threonine metabolism	8	2.64901	6.47218e-07	TRPB, ILVA, ASD, BETB, BETA, SERA, TRPA, METL	114	33	7107	15.1132	0.000706513	2.71828e-05	0.00103405
KEGG_PATHWAY	eci00260:Glycine, serine and threonine metabolism	8	2.64901	9.9239e-07	TRPB, ILVA, ASD, BETB, BETA, SERA, TRPA, METL	114	35	7107	14.2496	0.0010831	4.01359e-05	0.00158552
KEGG_PATHWAY	ecq00260:Glycine, serine and threonine metabolism	6	1.98675	0.000113578	TRPB, ILVA, ASD, SERA, TRPA, METL	114	31	7107	12.0662	0.116651	0.00302066	0.181309
Annotation Cluster 5	Enrichment Score: 4.784659561121901
Category	Term	Count	%	PValue	Genes	List Total	Pop Hits	Pop Total	Fold Enrichment	Bonferroni	Benjamini	FDR
KEGG_PATHWAY	ecc00290:Valine, leucine and isoleucine biosynthesis	8	2.64901	1.39296e-08	ILVB, ILVA, LEUA, AVTA, ILVI, LEUD, ILVE, ILVC	114	20	7107	24.9368	1.5211e-05	8.94772e-07	2.22552e-05
KEGG_PATHWAY	ecf00290:Valine, leucine and isoleucine biosynthesis	8	2.64901	1.39296e-08	ILVB, ILVA, LEUA, AVTA, ILVI, LEUD, ILVE, ILVC	114	20	7107	24.9368	1.5211e-05	8.94772e-07	2.22552e-05
KEGG_PATHWAY	ecq00290:Valine, leucine and isoleucine biosynthesis	8	2.64901	1.39296e-08	ILVB, ILVA, LEUA, AVTA, ILVI, LEUD, ILVE, ILVC	114	20	7107	24.9368	1.5211e-05	8.94772e-07	2.22552e-05
KEGG_PATHWAY	ecv00290:Valine, leucine and isoleucine biosynthesis	8	2.64901	1.39296e-08	ILVB, ILVA, LEUA, AVTA, ILVI, LEUD, ILVE, ILVC	114	20	7107	24.9368	1.5211e-05	8.94772e-07	2.22552e-05
KEGG_PATHWAY	ece00290:Valine, leucine and isoleucine biosynthesis	8	2.64901	1.39296e-08	ILVB, ILVA, LEUA, AVTA, ILVI, LEUD, ILVE, ILVC	114	20	7107	24.9368	1.5211e-05	8.94772e-07	2.22552e-05
KEGG_PATHWAY	ecr00290:Valine, leucine and isoleucine biosynthesis	8	2.64901	1.39296e-08	ILVB, ILVA, LEUA, AVTA, ILVI, LEUD, ILVE, ILVC	114	20	7107	24.9368	1.5211e-05	8.94772e-07	2.22552e-05
KEGG_PATHWAY	ecm00290:Valine, leucine and isoleucine biosynthesis	8	2.64901	1.39296e-08	ILVB, ILVA, LEUA, AVTA, ILVI, LEUD, ILVE, ILVC	114	20	7107	24.9368	1.5211e-05	8.94772e-07	2.22552e-05
KEGG_PATHWAY	eci00290:Valine, leucine and isoleucine biosynthesis	8	2.64901	1.39296e-08	ILVB, ILVA, LEUA, AVTA, ILVI, LEUD, ILVE, ILVC	114	20	7107	24.9368	1.5211e-05	8.94772e-07	2.22552e-05
KEGG_PATHWAY	ecw00290:Valine, leucine and isoleucine biosynthesis	8	2.64901	1.39296e-08	ILVB, ILVA, LEUA, AVTA, ILVI, LEUD, ILVE, ILVC	114	20	7107	24.9368	1.5211e-05	8.94772e-07	2.22552e-05
KEGG_PATHWAY	ect00290:Valine, leucine and isoleucine biosynthesis	8	2.64901	1.39296e-08	ILVB, ILVA, LEUA, AVTA, ILVI, LEUD, ILVE, ILVC	114	20	7107	24.9368	1.5211e-05	8.94772e-07	2.22552e-05
KEGG_PATHWAY	eck00290:Valine, leucine and isoleucine biosynthesis	8	2.64901	1.39296e-08	ILVB, ILVA, LEUA, AVTA, ILVI, LEUD, ILVE, ILVC	114	20	7107	24.9368	1.5211e-05	8.94772e-07	2.22552e-05
KEGG_PATHWAY	ecx00290:Valine, leucine and isoleucine biosynthesis	8	2.64901	1.39296e-08	ILVB, ILVA, LEUA, AVTA, ILVI, LEUD, ILVE, ILVC	114	20	7107	24.9368	1.5211e-05	8.94772e-07	2.22552e-05
KEGG_PATHWAY	ecg00290:Valine, leucine and isoleucine biosynthesis	8	2.64901	1.39296e-08	ILVB, ILVA, LEUA, AVTA, ILVI, LEUD, ILVE, ILVC	114	20	7107	24.9368	1.5211e-05	8.94772e-07	2.22552e-05
KEGG_PATHWAY	ecz00290:Valine, leucine and isoleucine biosynthesis	8	2.64901	2.06218e-08	ILVB, ILVA, LEUA, AVTA, ILVI, LEUD, ILVE, ILVC	114	21	7107	23.7494	2.25187e-05	1.25105e-06	3.29472e-05
KEGG_PATHWAY	ecj00290:Valine, leucine and isoleucine biosynthesis	8	2.64901	2.06218e-08	ILVB, ILVA, LEUA, AVTA, ILVI, LEUD, ILVE, ILVC	114	21	7107	23.7494	2.25187e-05	1.25105e-06	3.29472e-05
KEGG_PATHWAY	eum00290:Valine, leucine and isoleucine biosynthesis	8	2.64901	2.06218e-08	ILVB, ILVA, LEUA, AVTA, ILVI, LEUD, ILVE, ILVC	114	21	7107	23.7494	2.25187e-05	1.25105e-06	3.29472e-05
KEGG_PATHWAY	eco00290:Valine, leucine and isoleucine biosynthesis	8	2.64901	2.06218e-08	ILVB, ILVA, LEUA, AVTA, ILVI, LEUD, ILVE, ILVC	114	21	7107	23.7494	2.25187e-05	1.25105e-06	3.29472e-05
GOTERM_BP_FAT	GO:0009082~branched chain family amino acid biosynthetic process	9	2.98013	6.72189e-06	ILVB, ILVA, IVBL, LEUA, ILVL, ILVI, LEUD, ILVE, ILVC	220	76	16709	8.99408	0.00313421	0.000241443	0.00958642
KEGG_PATHWAY	ecd00290:Valine, leucine and isoleucine biosynthesis	5	1.65563	5.36439e-05	ILVB, ILVA, AVTA, ILVE, ILVC	114	14	7107	22.265	0.0568978	0.00167233	0.0856718
GOTERM_BP_FAT	GO:0009081~branched chain family amino acid metabolic process	9	2.98013	9.98135e-05	ILVB, ILVA, IVBL, LEUA, ILVL, ILVI, LEUD, ILVE, ILVC	220	110	16709	6.21409	0.0455454	0.001725	0.142261
KEGG_PATHWAY	ecv00770:Pantothenate and CoA biosynthesis	4	1.3245	0.00315004	ILVB, ILVI, ILVE, ILVC	114	19	7107	13.1247	0.968104	0.0576715	4.9158
KEGG_PATHWAY	ecc00770:Pantothenate and CoA biosynthesis	4	1.3245	0.00366337	ILVB, ILVI, ILVE, ILVC	114	20	7107	12.4684	0.981826	0.0646138	5.69508
KEGG_PATHWAY	ecf00770:Pantothenate and CoA biosynthesis	4	1.3245	0.00366337	ILVB, ILVI, ILVE, ILVC	114	20	7107	12.4684	0.981826	0.0646138	5.69508
KEGG_PATHWAY	ecq00770:Pantothenate and CoA biosynthesis	4	1.3245	0.00366337	ILVB, ILVI, ILVE, ILVC	114	20	7107	12.4684	0.981826	0.0646138	5.69508
KEGG_PATHWAY	ecr00770:Pantothenate and CoA biosynthesis	4	1.3245	0.00366337	ILVB, ILVI, ILVE, ILVC	114	20	7107	12.4684	0.981826	0.0646138	5.69508
KEGG_PATHWAY	ecm00770:Pantothenate and CoA biosynthesis	4	1.3245	0.00366337	ILVB, ILVI, ILVE, ILVC	114	20	7107	12.4684	0.981826	0.0646138	5.69508
KEGG_PATHWAY	eci00770:Pantothenate and CoA biosynthesis	4	1.3245	0.00366337	ILVB, ILVI, ILVE, ILVC	114	20	7107	12.4684	0.981826	0.0646138	5.69508
KEGG_PATHWAY	ecw00770:Pantothenate and CoA biosynthesis	4	1.3245	0.00366337	ILVB, ILVI, ILVE, ILVC	114	20	7107	12.4684	0.981826	0.0646138	5.69508
KEGG_PATHWAY	eck00770:Pantothenate and CoA biosynthesis	4	1.3245	0.00366337	ILVB, ILVI, ILVE, ILVC	114	20	7107	12.4684	0.981826	0.0646138	5.69508
KEGG_PATHWAY	ecg00770:Pantothenate and CoA biosynthesis	4	1.3245	0.00366337	ILVB, ILVI, ILVE, ILVC	114	20	7107	12.4684	0.981826	0.0646138	5.69508
KEGG_PATHWAY	ecx00770:Pantothenate and CoA biosynthesis	4	1.3245	0.00366337	ILVB, ILVI, ILVE, ILVC	114	20	7107	12.4684	0.981826	0.0646138	5.69508
KEGG_PATHWAY	ect00770:Pantothenate and CoA biosynthesis	4	1.3245	0.00366337	ILVB, ILVI, ILVE, ILVC	114	20	7107	12.4684	0.981826	0.0646138	5.69508
KEGG_PATHWAY	ecz00770:Pantothenate and CoA biosynthesis	4	1.3245	0.00422488	ILVB, ILVI, ILVE, ILVC	114	21	7107	11.8747	0.99018	0.0729915	6.54064
KEGG_PATHWAY	ecj00770:Pantothenate and CoA biosynthesis	4	1.3245	0.00422488	ILVB, ILVI, ILVE, ILVC	114	21	7107	11.8747	0.99018	0.0729915	6.54064
KEGG_PATHWAY	ece00770:Pantothenate and CoA biosynthesis	4	1.3245	0.00422488	ILVB, ILVI, ILVE, ILVC	114	21	7107	11.8747	0.99018	0.0729915	6.54064
KEGG_PATHWAY	eum00770:Pantothenate and CoA biosynthesis	4	1.3245	0.00422488	ILVB, ILVI, ILVE, ILVC	114	21	7107	11.8747	0.99018	0.0729915	6.54064
KEGG_PATHWAY	eco00770:Pantothenate and CoA biosynthesis	4	1.3245	0.00422488	ILVB, ILVI, ILVE, ILVC	114	21	7107	11.8747	0.99018	0.0729915	6.54064
KEGG_PATHWAY	ecd00770:Pantothenate and CoA biosynthesis	3	0.993377	0.029168	ILVB, ILVE, ILVC	114	17	7107	11.0015	1	0.283409	37.6836
GOTERM_BP_FAT	GO:0009098~leucine biosynthetic process	3	0.993377	0.0656083	LEUA, LEUD, ILVE	220	32	16709	7.12031	1	0.344619	62.009
GOTERM_BP_FAT	GO:0006551~leucine metabolic process	3	0.993377	0.0656083	LEUA, LEUD, ILVE	220	32	16709	7.12031	1	0.344619	62.009
Annotation Cluster 6	Enrichment Score: 4.633089982270406
Category	Term	Count	%	PValue	Genes	List Total	Pop Hits	Pop Total	Fold Enrichment	Bonferroni	Benjamini	FDR
KEGG_PATHWAY	ecj02010:ABC transporters	19	6.29139	2.71531e-10	DPPD, LPTG, LPTF, LSRB, PSTC, THIQ, PSTA, UGPC, PSTB, DDPA, DPPB, DPPC, SBP, DDPB, CYSW, DDPF, YHDX, RBSD, CYSP	114	178	7107	6.65449	2.96512e-07	2.96512e-08	4.33823e-07
KEGG_PATHWAY	eco02010:ABC transporters	19	6.29139	3.58255e-10	DPPD, LPTG, LPTF, LSRB, PSTC, THIQ, PSTA, UGPC, PSTB, DDPA, DPPB, DPPC, SBP, DDPB, CYSW, DDPF, YHDX, RBSD, CYSP	114	181	7107	6.5442	3.91214e-07	3.26012e-08	5.7238e-07
KEGG_PATHWAY	ecd02010:ABC transporters	16	5.29801	9.00839e-08	DPPD, LSRB, PSTC, PSTA, PSTB, UGPC, DDPA, DPPB, DPPC, SBP, DDPB, CYSW, DDPF, YHDX, RBSD, CYSP	114	175	7107	5.69985	9.83668e-05	5.17744e-06	0.000143926
KEGG_PATHWAY	ecr02010:ABC transporters	16	5.29801	1.12936e-07	DPPD, LSRB, PSTC, THIQ, PSTA, PSTB, UGPC, DDPA, DPPB, DPPC, SBP, DDPB, CYSW, DDPF, RBSD, CYSP	114	178	7107	5.60378	0.000123318	6.16628e-06	0.000180436
KEGG_PATHWAY	eck02010:ABC transporters	16	5.29801	1.4093e-07	DPPD, LSRB, PSTC, THIQ, PSTA, PSTB, UGPC, DDPA, DPPB, DPPC, SBP, DDPB, CYSW, DDPF, RBSD, CYSP	114	181	7107	5.5109	0.000153884	7.32834e-06	0.000225162
KEGG_PATHWAY	eum02010:ABC transporters	16	5.29801	3.05838e-07	DPPD, LSRB, PSTC, THIQ, PSTA, PSTB, UGPC, DDPA, DPPB, DPPC, SBP, DDPB, CYSW, DDPF, RBSD, CYSP	114	192	7107	5.19518	0.00033392	1.51806e-05	0.000488634
KEGG_PATHWAY	ect02010:ABC transporters	16	5.29801	3.50029e-07	DPPD, LSRB, PSTC, THIQ, PSTA, PSTB, UGPC, DDPA, DPPB, DPPC, SBP, DDPB, CYSW, DDPF, RBSD, CYSP	114	194	7107	5.14162	0.000382158	1.66186e-05	0.000559236
GOTERM_MF_FAT	GO:0015103~inorganic anion transmembrane transporter activity	10	3.31126	1.28452e-06	SBP, CYSW, PSTC, CYSP, PSTA, PSTB	200	96	17785	9.26302	0.000440494	8.81144e-05	0.00175152
KEGG_PATHWAY	ecw02010:ABC transporters	13	4.30464	1.9366e-05	DPPD, LSRB, PSTC, THIQ, PSTA, PSTB, UGPC, DPPB, DPPC, SBP, CYSW, RBSD, CYSP	114	175	7107	4.63113	0.0209258	0.00070468	0.0309363
KEGG_PATHWAY	ecx02010:ABC transporters	13	4.30464	1.9366e-05	DPPD, LSRB, PSTC, THIQ, PSTA, PSTB, UGPC, DPPB, DPPC, SBP, CYSW, RBSD, CYSP	114	175	7107	4.63113	0.0209258	0.00070468	0.0309363
KEGG_PATHWAY	ecg02010:ABC transporters	13	4.30464	2.29705e-05	DPPD, PSTC, THIQ, PSTA, PSTB, UGPC, DPPB, DPPC, SBP, CYSW, YHDX, RBSD, CYSP	114	178	7107	4.55308	0.0247721	0.000783571	0.0366935
KEGG_PATHWAY	ecf02010:ABC transporters	13	4.30464	5.11885e-05	DPPD, LSRB, PSTC, THIQ, PSTA, PSTB, UGPC, DPPB, DPPC, SBP, CYSW, RBSD, CYSP	114	193	7107	4.19921	0.0543656	0.00164275	0.0817521
KEGG_PATHWAY	ece02010:ABC transporters	13	4.30464	5.95088e-05	DPPD, PSTC, THIQ, PSTA, PSTB, UGPC, DPPB, DPPC, SBP, CYSW, YHDX, RBSD, CYSP	114	196	7107	4.13494	0.062919	0.00180353	0.0950343
KEGG_PATHWAY	ecv02010:ABC transporters	13	4.30464	5.95088e-05	DPPD, PSTC, THIQ, PSTA, PSTB, UGPC, DPPB, DPPC, SBP, CYSW, YHDX, RBSD, CYSP	114	196	7107	4.13494	0.062919	0.00180353	0.0950343
GOTERM_BP_FAT	GO:0015698~inorganic anion transport	10	3.31126	6.46483e-05	SBP, CYSW, PSTC, CYSP, PSTA, PSTB	220	133	16709	5.71053	0.0297405	0.0012572	0.0921626
KEGG_PATHWAY	eci02010:ABC transporters	13	4.30464	6.56849e-05	DPPD, PSTC, THIQ, PSTA, PSTB, UGPC, DPPB, DPPC, SBP, CYSW, YHDX, RBSD, CYSP	114	198	7107	4.09317	0.069218	0.00193678	0.104892
KEGG_PATHWAY	ecm02010:ABC transporters	13	4.30464	7.24079e-05	DPPD, LSRB, PSTC, THIQ, PSTA, PSTB, UGPC, DPPB, DPPC, SBP, CYSW, RBSD, CYSP	114	200	7107	4.05224	0.0760268	0.00207869	0.115623
KEGG_PATHWAY	ecc02010:ABC transporters	13	4.30464	8.36056e-05	DPPD, PSTC, THIQ, PSTA, PSTB, UGPC, DPPB, DPPC, SBP, CYSW, YHDX, RBSD, CYSP	114	203	7107	3.99235	0.0872572	0.00227993	0.133492
KEGG_PATHWAY	ecz02010:ABC transporters	12	3.97351	0.000220807	DPPB, DPPD, DPPC, SBP, CYSW, RBSD, PSTC, CYSP, THIQ, PSTA, PSTB, UGPC	114	192	7107	3.89638	0.214274	0.00572516	0.352198
KEGG_PATHWAY	ecq02010:ABC transporters	12	3.97351	0.000252776	DPPB, DPPD, DPPC, SBP, CYSW, RBSD, PSTC, CYSP, THIQ, PSTA, PSTB, UGPC	114	195	7107	3.83644	0.241238	0.0062546	0.403095
GOTERM_BP_FAT	GO:0015833~peptide transport	6	1.98675	0.0119207	DPPB, DDPA, DPPD, DPPC, DDPB, DDPF	220	104	16709	4.38173	0.996304	0.103997	15.7208
KEGG_PATHWAY	ecy02010:ABC transporters	7	2.31788	0.0597	DPPD, CYSW, PSTC, THIQ, PSTA, PSTB, UGPC	114	175	7107	2.49368	1	0.454243	62.5992
KEGG_PATHWAY	ecl02010:ABC transporters	7	2.31788	0.0637728	DPPD, CYSW, PSTC, THIQ, PSTA, UGPC, PSTB	114	178	7107	2.45166	1	0.471023	65.1052
KEGG_PATHWAY	ecp02010:ABC transporters	7	2.31788	0.0849059	DPPD, CYSW, PSTC, THIQ, PSTA, PSTB, UGPC	114	192	7107	2.27289	1	0.557012	75.7706
KEGG_PATHWAY	ecs02010:ABC transporters	7	2.31788	0.0898868	DPPD, CYSW, PSTC, THIQ, PSTA, PSTB, UGPC	114	195	7107	2.23792	1	0.57259	77.7939
Annotation Cluster 7	Enrichment Score: 4.099570291243531
Category	Term	Count	%	PValue	Genes	List Total	Pop Hits	Pop Total	Fold Enrichment	Bonferroni	Benjamini	FDR
GOTERM_BP_FAT	GO:0042398~cellular amino acid derivative biosynthetic process	12	3.97351	3.01035e-07	TRPC, TRPB, BETI, BETT, TRPE, TRPD, CYCA, METE, MTR, BETB, BETA, TRPA	220	114	16709	7.99474	0.000140573	2.00831e-05	0.000429338
GOTERM_BP_FAT	GO:0006576~biogenic amine metabolic process	13	4.30464	5.79918e-07	TRPA, TRPC, TRPB, PATA, BETI, TRPE, BETT, TRPD, FIXB, FIXA, MTR, BETB, BETA	220	148	16709	6.67128	0.000270785	3.38522e-05	0.000827083
GOTERM_BP_FAT	GO:0042401~biogenic amine biosynthetic process	10	3.31126	6.44615e-07	TRPC, TRPB, BETI, BETT, TRPE, TRPD, MTR, BETB, BETA, TRPA	220	76	16709	9.99342	0.00030099	3.34478e-05	0.000919354
GOTERM_BP_FAT	GO:0006575~cellular amino acid derivative metabolic process	15	4.96689	1.07432e-06	TRPA, TRPC, TRPB, PATA, BETI, BETT, TRPE, TRPD, FIXB, CYCA, FIXA, MTR, METE, BETB, BETA	220	217	16709	5.25	0.000501582	5.01696e-05	0.0015322
KEGG_PATHWAY	ece00400:Phenylalanine, tyrosine and tryptophan biosynthesis	6	1.98675	1.19159e-05	TRPC, TRPB, AROL, TRPE, TRPD, TRPA	114	20	7107	18.7026	0.012928	0.000464616	0.0190363
GOTERM_BP_FAT	GO:0000162~tryptophan biosynthetic process	6	1.98675	1.28183e-05	TRPC, TRPB, TRPE, TRPD, MTR, TRPA	220	24	16709	18.9875	0.00596831	0.000332511	0.0182801
GOTERM_BP_FAT	GO:0042435~indole derivative biosynthetic process	6	1.98675	1.28183e-05	TRPC, TRPB, TRPE, TRPD, MTR, TRPA	220	24	16709	18.9875	0.00596831	0.000332511	0.0182801
GOTERM_BP_FAT	GO:0046219~indolalkylamine biosynthetic process	6	1.98675	1.28183e-05	TRPC, TRPB, TRPE, TRPD, MTR, TRPA	220	24	16709	18.9875	0.00596831	0.000332511	0.0182801
KEGG_PATHWAY	ecq00400:Phenylalanine, tyrosine and tryptophan biosynthesis	6	1.98675	1.54422e-05	TRPC, TRPB, AROL, TRPE, TRPD, TRPA	114	21	7107	17.812	0.0167216	0.000581315	0.024669
KEGG_PATHWAY	ecf00400:Phenylalanine, tyrosine and tryptophan biosynthesis	6	1.98675	1.54422e-05	TRPC, TRPB, AROL, TRPE, TRPD, TRPA	114	21	7107	17.812	0.0167216	0.000581315	0.024669
KEGG_PATHWAY	eci00400:Phenylalanine, tyrosine and tryptophan biosynthesis	6	1.98675	1.54422e-05	TRPC, TRPB, AROL, TRPE, TRPD, TRPA	114	21	7107	17.812	0.0167216	0.000581315	0.024669
KEGG_PATHWAY	ecw00400:Phenylalanine, tyrosine and tryptophan biosynthesis	6	1.98675	1.54422e-05	TRPC, TRPB, AROL, TRPE, TRPD, TRPA	114	21	7107	17.812	0.0167216	0.000581315	0.024669
KEGG_PATHWAY	eco00400:Phenylalanine, tyrosine and tryptophan biosynthesis	6	1.98675	1.54422e-05	TRPC, TRPB, AROL, TRPE, TRPD, TRPA	114	21	7107	17.812	0.0167216	0.000581315	0.024669
KEGG_PATHWAY	ecg00400:Phenylalanine, tyrosine and tryptophan biosynthesis	6	1.98675	1.54422e-05	TRPC, TRPB, AROL, TRPE, TRPD, TRPA	114	21	7107	17.812	0.0167216	0.000581315	0.024669
KEGG_PATHWAY	ecx00400:Phenylalanine, tyrosine and tryptophan biosynthesis	6	1.98675	1.54422e-05	TRPC, TRPB, AROL, TRPE, TRPD, TRPA	114	21	7107	17.812	0.0167216	0.000581315	0.024669
KEGG_PATHWAY	ecj00400:Phenylalanine, tyrosine and tryptophan biosynthesis	6	1.98675	1.54422e-05	TRPC, TRPB, AROL, TRPE, TRPD, TRPA	114	21	7107	17.812	0.0167216	0.000581315	0.024669
KEGG_PATHWAY	ecr00400:Phenylalanine, tyrosine and tryptophan biosynthesis	6	1.98675	1.54422e-05	TRPC, TRPB, AROL, TRPE, TRPD, TRPA	114	21	7107	17.812	0.0167216	0.000581315	0.024669
KEGG_PATHWAY	eum00400:Phenylalanine, tyrosine and tryptophan biosynthesis	6	1.98675	1.54422e-05	TRPC, TRPB, AROL, TRPE, TRPD, TRPA	114	21	7107	17.812	0.0167216	0.000581315	0.024669
KEGG_PATHWAY	eck00400:Phenylalanine, tyrosine and tryptophan biosynthesis	6	1.98675	1.54422e-05	TRPC, TRPB, AROL, TRPE, TRPD, TRPA	114	21	7107	17.812	0.0167216	0.000581315	0.024669
KEGG_PATHWAY	ecd00400:Phenylalanine, tyrosine and tryptophan biosynthesis	6	1.98675	1.54422e-05	TRPC, TRPB, AROL, TRPE, TRPD, TRPA	114	21	7107	17.812	0.0167216	0.000581315	0.024669
GOTERM_BP_FAT	GO:0042434~indole derivative metabolic process	6	1.98675	1.94187e-05	TRPC, TRPB, TRPE, TRPD, MTR, TRPA	220	26	16709	17.5269	0.00902763	0.000453329	0.0276916
GOTERM_BP_FAT	GO:0006568~tryptophan metabolic process	6	1.98675	1.94187e-05	TRPC, TRPB, TRPE, TRPD, MTR, TRPA	220	26	16709	17.5269	0.00902763	0.000453329	0.0276916
GOTERM_BP_FAT	GO:0042430~indole and derivative metabolic process	6	1.98675	1.94187e-05	TRPC, TRPB, TRPE, TRPD, MTR, TRPA	220	26	16709	17.5269	0.00902763	0.000453329	0.0276916
GOTERM_BP_FAT	GO:0006586~indolalkylamine metabolic process	6	1.98675	1.94187e-05	TRPC, TRPB, TRPE, TRPD, MTR, TRPA	220	26	16709	17.5269	0.00902763	0.000453329	0.0276916
KEGG_PATHWAY	ecz00400:Phenylalanine, tyrosine and tryptophan biosynthesis	6	1.98675	1.97318e-05	TRPC, TRPB, AROL, TRPE, TRPD, TRPA	114	22	7107	17.0024	0.0213169	0.000694835	0.0315207
KEGG_PATHWAY	ecv00400:Phenylalanine, tyrosine and tryptophan biosynthesis	6	1.98675	1.97318e-05	TRPC, TRPB, AROL, TRPE, TRPD, TRPA	114	22	7107	17.0024	0.0213169	0.000694835	0.0315207
KEGG_PATHWAY	ecm00400:Phenylalanine, tyrosine and tryptophan biosynthesis	6	1.98675	1.97318e-05	TRPC, TRPB, AROL, TRPE, TRPD, TRPA	114	22	7107	17.0024	0.0213169	0.000694835	0.0315207
KEGG_PATHWAY	ect00400:Phenylalanine, tyrosine and tryptophan biosynthesis	6	1.98675	1.97318e-05	TRPC, TRPB, AROL, TRPE, TRPD, TRPA	114	22	7107	17.0024	0.0213169	0.000694835	0.0315207
GOTERM_BP_FAT	GO:0009073~aromatic amino acid family biosynthetic process	8	2.64901	6.13027e-05	TRPC, TRPB, AROL, TRPE, TRPD, MTR, AROP, TRPA	220	76	16709	7.99474	0.0282233	0.00124398	0.0873951
GOTERM_BP_FAT	GO:0046417~chorismate metabolic process	8	2.64901	6.66912e-05	TRPC, TRPB, AROL, TRPE, TRPD, MTR, AROP, TRPA	220	77	16709	7.89091	0.0306658	0.00124506	0.0950738
GOTERM_BP_FAT	GO:0009072~aromatic amino acid family metabolic process	8	2.64901	9.22599e-05	TRPC, TRPB, AROL, TRPE, TRPD, MTR, AROP, TRPA	220	81	16709	7.50123	0.0421723	0.00165583	0.131502
KEGG_PATHWAY	ecc00400:Phenylalanine, tyrosine and tryptophan biosynthesis	5	1.65563	0.000241189	TRPB, AROL, TRPE, TRPD, TRPA	114	20	7107	15.5855	0.231574	0.0061071	0.384651
GOTERM_BP_FAT	GO:0018130~heterocycle biosynthetic process	16	5.29801	0.000319295	THIG, CYSG, XDHB, HEMY, THIQ, TRPA, TRPC, TRPB, BIOH, TRPE, TRPD, HEMD, MTR, PAOA, THID, YGGW	220	407	16709	2.98575	0.138547	0.00425193	0.45442
GOTERM_BP_FAT	GO:0043648~dicarboxylic acid metabolic process	10	3.31126	0.00033173	TRPC, TRPB, AROL, TRPE, TRPD, ASD, MTR, YJHH, AROP, TRPA	220	165	16709	4.60303	0.143537	0.00429474	0.472078
GOTERM_BP_FAT	GO:0019438~aromatic compound biosynthetic process	11	3.64238	0.000383518	TRPC, TRPB, AROL, TRPE, THIG, TRPD, MTR, AROP, THIQ, TRPA, THID	220	205	16709	4.07537	0.164009	0.00482984	0.545588
KEGG_PATHWAY	ecd02020:Two-component system	9	2.98013	0.000719061	TRPC, TRPB, TRPE, TRPD, UHPT, BASR, YQEF, CREC, TRPA	114	123	7107	4.56162	0.544107	0.017304	1.14267
KEGG_PATHWAY	ect02020:Two-component system	9	2.98013	0.000758625	TRPC, TRPB, TRPE, TRPD, UHPT, BASR, YQEF, CREC, TRPA	114	124	7107	4.52483	0.563398	0.0178546	1.20519
KEGG_PATHWAY	ecr02020:Two-component system	9	2.98013	0.000758625	TRPC, TRPB, TRPE, TRPD, UHPT, BASR, YQEF, CREC, TRPA	114	124	7107	4.52483	0.563398	0.0178546	1.20519
KEGG_PATHWAY	ecg02020:Two-component system	9	2.98013	0.000843017	TRPC, TRPB, TRPE, TRPD, UHPT, BASR, YQEF, CREC, TRPA	114	126	7107	4.45301	0.601864	0.0186196	1.33841
KEGG_PATHWAY	eck02020:Two-component system	9	2.98013	0.000843017	TRPC, TRPB, TRPE, TRPD, UHPT, BASR, YQEF, CREC, TRPA	114	126	7107	4.45301	0.601864	0.0186196	1.33841
KEGG_PATHWAY	ecq02020:Two-component system	9	2.98013	0.000934805	TRPC, TRPB, TRPE, TRPD, UHPT, BASR, YQEF, CREC, TRPA	114	128	7107	4.38343	0.639868	0.0202185	1.48312
KEGG_PATHWAY	ecz02020:Two-component system	9	2.98013	0.000983616	TRPC, TRPB, TRPE, TRPD, UHPT, BASR, YQEF, CREC, TRPA	114	129	7107	4.34945	0.658578	0.0208509	1.55999
KEGG_PATHWAY	eum02020:Two-component system	9	2.98013	0.000983616	TRPC, TRPB, TRPE, TRPD, UHPT, BASR, YQEF, CREC, TRPA	114	129	7107	4.34945	0.658578	0.0208509	1.55999
KEGG_PATHWAY	eci02020:Two-component system	9	2.98013	0.00103445	TRPC, TRPB, TRPE, TRPD, UHPT, BASR, YQEF, CREC, TRPA	114	130	7107	4.31599	0.677033	0.0215002	1.63999
KEGG_PATHWAY	ece02020:Two-component system	9	2.98013	0.00108737	TRPC, TRPB, TRPE, TRPD, UHPT, BASR, YQEF, CREC, TRPA	114	131	7107	4.28305	0.695187	0.0217608	1.72321
KEGG_PATHWAY	ecj02020:Two-component system	9	2.98013	0.00114244	TRPC, TRPB, TRPE, TRPD, UHPT, BASR, YQEF, CREC, TRPA	114	132	7107	4.2506	0.712995	0.0224399	1.80973
KEGG_PATHWAY	eco02020:Two-component system	9	2.98013	0.00119971	TRPC, TRPB, TRPE, TRPD, UHPT, BASR, YQEF, CREC, TRPA	114	133	7107	4.21864	0.730415	0.0231366	1.89964
KEGG_PATHWAY	ecv02020:Two-component system	9	2.98013	0.00138542	TRPC, TRPB, TRPE, TRPD, UHPT, BASR, YQEF, CREC, TRPA	114	136	7107	4.12558	0.779956	0.0262106	2.19066
KEGG_PATHWAY	ecw02020:Two-component system	8	2.64901	0.00332578	TRPC, TRPB, TRPE, TRPD, UHPT, BASR, CREC, TRPA	114	123	7107	4.05477	0.97369	0.0597953	5.18326
KEGG_PATHWAY	ecf02020:Two-component system	8	2.64901	0.00433012	TRPC, TRPB, TRPE, TRPD, UHPT, BASR, CREC, TRPA	114	129	7107	3.86618	0.991251	0.0735837	6.69833
KEGG_PATHWAY	ecx02020:Two-component system	8	2.64901	0.00491118	TRPC, TRPB, TRPE, TRPD, UHPT, BASR, CREC, TRPA	114	132	7107	3.77831	0.995375	0.0817971	7.56448
KEGG_PATHWAY	ecc02020:Two-component system	8	2.64901	0.00533003	TRPB, TRPE, TRPD, UHPT, BASR, YQEF, CREC, TRPA	114	134	7107	3.72192	0.997079	0.0858714	8.18414
KEGG_PATHWAY	ecm02020:Two-component system	8	2.64901	0.00554927	TRPC, TRPB, TRPE, TRPD, UHPT, BASR, CREC, TRPA	114	135	7107	3.69435	0.997704	0.0879595	8.50693
Annotation Cluster 8	Enrichment Score: 3.716755078524605
Category	Term	Count	%	PValue	Genes	List Total	Pop Hits	Pop Total	Fold Enrichment	Bonferroni	Benjamini	FDR
GOTERM_BP_FAT	GO:0006790~sulfur metabolic process	16	5.29801	2.28541e-06	CYSJ, THIG, CYSI, ASD, CYSH, CYSD, THIQ, METL, BIOH, SBP, CYSW, CYCA, METE, CYSP, CYSN, THID	220	265	16709	4.58566	0.00106672	9.70215e-05	0.00325943
GOTERM_BP_FAT	GO:0009070~serine family amino acid biosynthetic process	8	2.64901	1.29292e-05	CYSJ, CYSI, CYSH, ASD, CYCA, SSTT, SERA, METL	220	60	16709	10.1267	0.00601978	0.000317737	0.0184382
KEGG_PATHWAY	ect00920:Sulfur metabolism	5	1.65563	3.87915e-05	CYSJ, CYSI, CYSH, CYSD, CYSN	114	13	7107	23.9777	0.0414765	0.00128285	0.0619588
KEGG_PATHWAY	ecf00920:Sulfur metabolism	5	1.65563	3.87915e-05	CYSJ, CYSI, CYSH, CYSD, CYSN	114	13	7107	23.9777	0.0414765	0.00128285	0.0619588
KEGG_PATHWAY	ecj00920:Sulfur metabolism	5	1.65563	3.87915e-05	CYSJ, CYSI, CYSH, CYSD, CYSN	114	13	7107	23.9777	0.0414765	0.00128285	0.0619588
KEGG_PATHWAY	ece00920:Sulfur metabolism	5	1.65563	3.87915e-05	CYSJ, CYSI, CYSH, CYSD, CYSN	114	13	7107	23.9777	0.0414765	0.00128285	0.0619588
KEGG_PATHWAY	eum00920:Sulfur metabolism	5	1.65563	3.87915e-05	CYSJ, CYSI, CYSH, CYSD, CYSN	114	13	7107	23.9777	0.0414765	0.00128285	0.0619588
KEGG_PATHWAY	ecr00920:Sulfur metabolism	5	1.65563	3.87915e-05	CYSJ, CYSI, CYSH, CYSD, CYSN	114	13	7107	23.9777	0.0414765	0.00128285	0.0619588
KEGG_PATHWAY	ecw00920:Sulfur metabolism	5	1.65563	3.87915e-05	CYSJ, CYSI, CYSH, CYSD, CYSN	114	13	7107	23.9777	0.0414765	0.00128285	0.0619588
KEGG_PATHWAY	eck00920:Sulfur metabolism	5	1.65563	3.87915e-05	CYSJ, CYSI, CYSH, CYSD, CYSN	114	13	7107	23.9777	0.0414765	0.00128285	0.0619588
KEGG_PATHWAY	ecx00920:Sulfur metabolism	5	1.65563	3.87915e-05	CYSJ, CYSI, CYSH, CYSD, CYSN	114	13	7107	23.9777	0.0414765	0.00128285	0.0619588
KEGG_PATHWAY	eco00920:Sulfur metabolism	5	1.65563	3.87915e-05	CYSJ, CYSI, CYSH, CYSD, CYSN	114	13	7107	23.9777	0.0414765	0.00128285	0.0619588
KEGG_PATHWAY	ecc00920:Sulfur metabolism	5	1.65563	5.36439e-05	CYSJ, CYSI, CYSH, CYSD, CYSN	114	14	7107	22.265	0.0568978	0.00167233	0.0856718
KEGG_PATHWAY	ecq00920:Sulfur metabolism	5	1.65563	5.36439e-05	CYSJ, CYSI, CYSH, CYSD, CYSN	114	14	7107	22.265	0.0568978	0.00167233	0.0856718
KEGG_PATHWAY	ecv00920:Sulfur metabolism	5	1.65563	5.36439e-05	CYSJ, CYSI, CYSH, CYSD, CYSN	114	14	7107	22.265	0.0568978	0.00167233	0.0856718
KEGG_PATHWAY	ecz00920:Sulfur metabolism	5	1.65563	5.36439e-05	CYSJ, CYSI, CYSH, CYSD, CYSN	114	14	7107	22.265	0.0568978	0.00167233	0.0856718
KEGG_PATHWAY	eci00920:Sulfur metabolism	5	1.65563	5.36439e-05	CYSJ, CYSI, CYSH, CYSD, CYSN	114	14	7107	22.265	0.0568978	0.00167233	0.0856718
KEGG_PATHWAY	ecm00920:Sulfur metabolism	5	1.65563	5.36439e-05	CYSJ, CYSI, CYSH, CYSD, CYSN	114	14	7107	22.265	0.0568978	0.00167233	0.0856718
KEGG_PATHWAY	ecg00920:Sulfur metabolism	5	1.65563	5.36439e-05	CYSJ, CYSI, CYSH, CYSD, CYSN	114	14	7107	22.265	0.0568978	0.00167233	0.0856718
GOTERM_BP_FAT	GO:0000103~sulfate assimilation	5	1.65563	0.00017448	CYSJ, CYSI, CYSH, CYSD, CYSN	220	22	16709	17.2614	0.0782573	0.00262523	0.248557
GOTERM_BP_FAT	GO:0044272~sulfur compound biosynthetic process	11	3.64238	0.000208289	BIOH, CYSJ, THIG, CYSI, CYSH, ASD, CYCA, METE, THIQ, METL, THID	220	190	16709	4.39711	0.0926989	0.00303541	0.296654
GOTERM_BP_FAT	GO:0009069~serine family amino acid metabolic process	8	2.64901	0.000304263	CYSJ, CYSI, CYSH, ASD, CYCA, SSTT, SERA, METL	220	98	16709	6.2	0.132476	0.00429718	0.433069
KEGG_PATHWAY	ecd00920:Sulfur metabolism	4	1.3245	0.000775592	CYSJ, CYSH, CYSD, CYSN	114	12	7107	20.7807	0.571419	0.0178656	1.23198
GOTERM_BP_FAT	GO:0000097~sulfur amino acid biosynthetic process	6	1.98675	0.00285887	CYSJ, CYSI, CYSH, ASD, METE, METL	220	74	16709	6.15811	0.737369	0.0313321	4.00095
GOTERM_BP_FAT	GO:0000096~sulfur amino acid metabolic process	6	1.98675	0.00572074	CYSJ, CYSI, CYSH, ASD, METE, METL	220	87	16709	5.23793	0.931386	0.0578013	7.8566
GOTERM_MF_FAT	GO:0050661~NADP or NADPH binding	4	1.3245	0.0392148	CYSI, ASD, ILVC, METL	200	67	17785	5.30896	0.999999	0.410069	42.0441
GOTERM_BP_FAT	GO:0019344~cysteine biosynthetic process	3	0.993377	0.0452246	CYSJ, CYSI, CYSH	220	26	16709	8.76346	1	0.298336	48.3168
GOTERM_BP_FAT	GO:0006534~cysteine metabolic process	3	0.993377	0.0924278	CYSJ, CYSI, CYSH	220	39	16709	5.84231	1	0.444669	74.9218
GOTERM_MF_FAT	GO:0016667~oxidoreductase activity, acting on sulfur group of donors	4	1.3245	0.244339	CYSJ, CYSI, CYSH, TRXA	200	153	17785	2.32484	1	0.803824	97.8077
Annotation Cluster 9	Enrichment Score: 3.6686190465733137
Category	Term	Count	%	PValue	Genes	List Total	Pop Hits	Pop Total	Fold Enrichment	Bonferroni	Benjamini	FDR
GOTERM_MF_FAT	GO:0015415~phosphate transmembrane-transporting ATPase activity	5	1.65563	7.53901e-08	PSTB	200	5	17785	88.925	2.58585e-05	2.58585e-05	0.0001028
GOTERM_MF_FAT	GO:0005315~inorganic phosphate transmembrane transporter activity	7	2.31788	1.56775e-07	PSTC, PSTA, PSTB	200	23	17785	27.0641	5.37725e-05	2.68866e-05	0.000213774
GOTERM_MF_FAT	GO:0015114~phosphate transmembrane transporter activity	7	2.31788	6.97603e-07	PSTC, PSTA, PSTB	200	29	17785	21.4647	0.000239249	7.97561e-05	0.000951226
GOTERM_MF_FAT	GO:0008509~anion transmembrane transporter activity	13	4.30464	7.91528e-07	KDGT, SBP, CYSW, SSTT, PSTC, CYSP, PSTA, GLTP, PSTB	200	178	17785	6.49452	0.000271457	6.78712e-05	0.0010793
GOTERM_MF_FAT	GO:0015103~inorganic anion transmembrane transporter activity	10	3.31126	1.28452e-06	SBP, CYSW, PSTC, CYSP, PSTA, PSTB	200	96	17785	9.26302	0.000440494	8.81144e-05	0.00175152
GOTERM_BP_FAT	GO:0006817~phosphate transport	7	2.31788	6.6387e-06	PSTC, PSTA, PSTB	220	36	16709	14.7681	0.00309548	0.000258323	0.00946777
GOTERM_MF_FAT	GO:0043225~anion transmembrane-transporting ATPase activity	7	2.31788	1.91961e-05	SBP, CYSP, PSTB	200	50	17785	12.4495	0.00656271	0.00109679	0.0261721
GOTERM_BP_FAT	GO:0015698~inorganic anion transport	10	3.31126	6.46483e-05	SBP, CYSW, PSTC, CYSP, PSTA, PSTB	220	133	16709	5.71053	0.0297405	0.0012572	0.0921626
GOTERM_BP_FAT	GO:0006820~anion transport	12	3.97351	0.000146537	SBP, CYSW, GLTS, PSTC, CYSP, PSTA, PHNP, PSTB	220	218	16709	4.18073	0.0661484	0.00235714	0.20879
GOTERM_MF_FAT	GO:0042625~ATPase activity, coupled to transmembrane movement of ions	8	2.64901	0.000469866	SBP, YGHA, CYSP, PSTB	200	123	17785	5.78374	0.14888	0.0177519	0.638797
GOTERM_MF_FAT	GO:0042623~ATPase activity, coupled	14	4.63576	0.00292727	SBP, HRPB, UVRD, YGHA, DEAD, PRIA, CYSP, THIQ, UGPC, PSTB	200	479	17785	2.59906	0.634148	0.0648376	3.91855
GOTERM_BP_FAT	GO:0006811~ion transport	22	7.28477	0.00405657	YIHO, YIDK, FECR, GLTS, PSTC, PHOE, PSTA, YIHP, PSTB, KEFG, SBP, CYSW, GPR, EXBD, CYSP, PHNP, KEFB, PANF	220	851	16709	1.96345	0.850172	0.0431856	5.63245
GOTERM_MF_FAT	GO:0042626~ATPase activity, coupled to transmembrane movement of substances	10	3.31126	0.0140837	SBP, YGHA, CYSP, THIQ, UGPC, PSTB	200	338	17785	2.63092	0.992288	0.2259	17.5853
GOTERM_MF_FAT	GO:0043492~ATPase activity, coupled to movement of substances	10	3.31126	0.0140837	SBP, YGHA, CYSP, THIQ, UGPC, PSTB	200	338	17785	2.63092	0.992288	0.2259	17.5853
GOTERM_MF_FAT	GO:0015405~P-P-bond-hydrolysis-driven transmembrane transporter activity	10	3.31126	0.0170247	SBP, YGHA, CYSP, THIQ, UGPC, PSTB	200	349	17785	2.54799	0.997232	0.255087	20.8751
GOTERM_MF_FAT	GO:0015399~primary active transmembrane transporter activity	10	3.31126	0.0170247	SBP, YGHA, CYSP, THIQ, UGPC, PSTB	200	349	17785	2.54799	0.997232	0.255087	20.8751
GOTERM_MF_FAT	GO:0016820~hydrolase activity, acting on acid anhydrides, catalyzing transmembrane movement of substances	10	3.31126	0.02	SBP, YGHA, CYSP, THIQ, UGPC, PSTB	200	359	17785	2.47702	0.999022	0.28106	24.0791
GOTERM_MF_FAT	GO:0016887~ATPase activity	17	5.62914	0.0424202	DPPD, UVRD, DEAD, YGHA, THIQ, PSTB, UGPC, YTFR, SBP, HRPB, DDPF, PRIA, CYSP	200	891	17785	1.69666	1	0.411978	44.6258
GOTERM_CC_FAT	GO:0019898~extrinsic to membrane	8	2.64901	0.071819	DPPD, DDPF, BETA, THIQ, PSTB, UGPC	111	241	7281	2.17741	0.975921	0.33903	51.2183
Annotation Cluster 10	Enrichment Score: 2.8961601652505817
Category	Term	Count	%	PValue	Genes	List Total	Pop Hits	Pop Total	Fold Enrichment	Bonferroni	Benjamini	FDR
GOTERM_MF_FAT	GO:0001883~purine nucleoside binding	48	15.894	0.0002386	PURT, DNAB, PURM, XDHB, ILVI, PSTB, METL, ILVB, CYAA, DDPF, GLTD, BETA, FRLD, ASNA, NORR, NRDE, CREC, RTCA, DPPD, ARGB, YHCM, PURL, PURK, UVRD, DEAD, YGHA, CYSD, MNMG, PURD, THIQ, RECF, PURC, FADH, UGPC, AROL, YTFR, HRPB, YGHT, BAX, FIXB, GROS, PRIA, CYSN, THID	200	2523	17785	1.6918	0.0785895	0.0116247	0.324858
GOTERM_MF_FAT	GO:0030554~adenyl nucleotide binding	48	15.894	0.0002386	PURT, DNAB, PURM, XDHB, ILVI, PSTB, METL, ILVB, CYAA, DDPF, GLTD, BETA, FRLD, ASNA, NORR, NRDE, CREC, RTCA, DPPD, ARGB, YHCM, PURL, PURK, UVRD, DEAD, YGHA, CYSD, MNMG, PURD, THIQ, RECF, PURC, FADH, UGPC, AROL, YTFR, HRPB, YGHT, BAX, FIXB, GROS, PRIA, CYSN, THID	200	2523	17785	1.6918	0.0785895	0.0116247	0.324858
GOTERM_MF_FAT	GO:0001882~nucleoside binding	48	15.894	0.000349449	PURT, DNAB, PURM, XDHB, ILVI, PSTB, METL, ILVB, CYAA, DDPF, GLTD, BETA, FRLD, ASNA, NORR, NRDE, CREC, RTCA, DPPD, ARGB, YHCM, PURL, PURK, UVRD, DEAD, YGHA, CYSD, MNMG, PURD, THIQ, RECF, PURC, FADH, UGPC, AROL, YTFR, HRPB, YGHT, BAX, FIXB, GROS, PRIA, CYSN, THID	200	2565	17785	1.66409	0.112975	0.0148735	0.475448
GOTERM_MF_FAT	GO:0000166~nucleotide binding	55	18.2119	0.000722286	METL, PSTB, FRLD, GLTD, NORR, ARGB, YHCM, PURL, PURK, UVRD, YGHA, DEAD, MNMG, PURD, RECF, THIQ, PURC, FADH, UGPC, AROL, HRPB, YGHT, THID, PURT, DNAB, ASD, PURM, XDHB, ILVI, ILVC, CYAA, ILVB, XISE, DDPF, BETA, ASNA, NRDE, SERA, CREC, RTCA, DPPD, CYSJ, CYSI, CYSD, GPSA, YTFR, FIXB, BAX, GROS, PRIA, CYSN	200	3175	17785	1.54043	0.21951	0.0222784	0.980406
GOTERM_MF_FAT	GO:0017076~purine nucleotide binding	48	15.894	0.000905661	PURT, DNAB, PURM, XDHB, ILVI, PSTB, METL, ILVB, CYAA, DDPF, GLTD, BETA, FRLD, ASNA, NORR, NRDE, CREC, RTCA, DPPD, ARGB, YHCM, PURL, PURK, UVRD, DEAD, YGHA, CYSD, MNMG, PURD, THIQ, RECF, PURC, FADH, UGPC, AROL, YTFR, HRPB, YGHT, BAX, FIXB, GROS, PRIA, CYSN, THID	200	2677	17785	1.59447	0.267127	0.025566	1.22789
GOTERM_MF_FAT	GO:0005524~ATP binding	40	13.245	0.00279344	PURT, DNAB, PURM, PSTB, METL, CYAA, DDPF, FRLD, ASNA, NORR, NRDE, CREC, RTCA, DPPD, ARGB, YHCM, PURL, PURK, UVRD, YGHA, CYSD, DEAD, PURD, THIQ, RECF, PURC, UGPC, AROL, YTFR, HRPB, YGHT, BAX, GROS, PRIA, CYSN, THID	200	2225	17785	1.59865	0.616913	0.0662394	3.74256
GOTERM_MF_FAT	GO:0032559~adenyl ribonucleotide binding	40	13.245	0.00292928	PURT, DNAB, PURM, PSTB, METL, CYAA, DDPF, FRLD, ASNA, NORR, NRDE, CREC, RTCA, DPPD, ARGB, YHCM, PURL, PURK, UVRD, YGHA, CYSD, DEAD, PURD, THIQ, RECF, PURC, UGPC, AROL, YTFR, HRPB, YGHT, BAX, GROS, PRIA, CYSN, THID	200	2231	17785	1.59435	0.634401	0.060952	3.9212
GOTERM_MF_FAT	GO:0032553~ribonucleotide binding	40	13.245	0.00898728	PURT, DNAB, PURM, PSTB, METL, CYAA, DDPF, FRLD, ASNA, NORR, NRDE, CREC, RTCA, DPPD, ARGB, YHCM, PURL, PURK, UVRD, YGHA, CYSD, DEAD, PURD, THIQ, RECF, PURC, UGPC, AROL, YTFR, HRPB, YGHT, BAX, GROS, PRIA, CYSN, THID	200	2385	17785	1.4914	0.954796	0.158048	11.5826
GOTERM_MF_FAT	GO:0032555~purine ribonucleotide binding	40	13.245	0.00898728	PURT, DNAB, PURM, PSTB, METL, CYAA, DDPF, FRLD, ASNA, NORR, NRDE, CREC, RTCA, DPPD, ARGB, YHCM, PURL, PURK, UVRD, YGHA, CYSD, DEAD, PURD, THIQ, RECF, PURC, UGPC, AROL, YTFR, HRPB, YGHT, BAX, GROS, PRIA, CYSN, THID	200	2385	17785	1.4914	0.954796	0.158048	11.5826
Annotation Cluster 11	Enrichment Score: 1.9443491856125215
Category	Term	Count	%	PValue	Genes	List Total	Pop Hits	Pop Total	Fold Enrichment	Bonferroni	Benjamini	FDR
GOTERM_BP_FAT	GO:0006577~betaine metabolic process	6	1.98675	4.03112e-05	BETI, BETT, FIXB, FIXA, BETB, BETA	220	30	16709	15.19	0.0186496	0.000855348	0.0574769
GOTERM_BP_FAT	GO:0006578~betaine biosynthetic process	4	1.3245	0.00131851	BETI, BETT, BETB, BETA	220	17	16709	17.8706	0.459982	0.0152858	1.86413
GOTERM_BP_FAT	GO:0019285~glycine betaine biosynthetic process from choline	3	0.993377	0.0160482	BETI, BETB, BETA	220	15	16709	15.19	0.999477	0.130566	20.6053
GOTERM_BP_FAT	GO:0031455~glycine betaine metabolic process	3	0.993377	0.0160482	BETI, BETB, BETA	220	15	16709	15.19	0.999477	0.130566	20.6053
GOTERM_BP_FAT	GO:0031456~glycine betaine biosynthetic process	3	0.993377	0.0160482	BETI, BETB, BETA	220	15	16709	15.19	0.999477	0.130566	20.6053
GOTERM_BP_FAT	GO:0019695~choline metabolic process	3	0.993377	0.0160482	BETI, BETB, BETA	220	15	16709	15.19	0.999477	0.130566	20.6053
GOTERM_BP_FAT	GO:0006970~response to osmotic stress	3	0.993377	0.0517164	BETI, BETB, BETA	220	28	16709	8.1375	1	0.313215	53.1089
GOTERM_BP_FAT	GO:0042439~ethanolamine and derivative metabolic process	3	0.993377	0.126163	BETI, BETB, BETA	220	47	16709	4.84787	1	0.507195	85.3891
GOTERM_BP_FAT	GO:0009628~response to abiotic stimulus	4	1.3245	0.137747	BETI, BETB, BETA, CSPC	220	98	16709	3.1	1	0.524894	87.9214
Annotation Cluster 12	Enrichment Score: 1.9039798189559434
Category	Term	Count	%	PValue	Genes	List Total	Pop Hits	Pop Total	Fold Enrichment	Bonferroni	Benjamini	FDR
GOTERM_MF_FAT	GO:0004372~glycine hydroxymethyltransferase activity	4	1.3245	0.00056855	PURH, PURT, PURN, PURD	200	15	17785	23.7133	0.177221	0.0193178	0.77248
KEGG_PATHWAY	ecl00230:Purine metabolism	6	1.98675	0.00913402	CYAA, PURH, PURT, PURN, MAZG, CYSN	114	81	7107	4.61793	0.999956	0.129919	13.6364
KEGG_PATHWAY	ecy00230:Purine metabolism	6	1.98675	0.00960661	CYAA, PURH, PURT, PURN, MAZG, CYSN	114	82	7107	4.56162	0.999974	0.132767	14.2922
KEGG_PATHWAY	ecp00230:Purine metabolism	6	1.98675	0.0100958	CYAA, PURH, PURT, PURN, MAZG, CYSN	114	83	7107	4.50666	0.999985	0.135668	14.966
KEGG_PATHWAY	ecs00230:Purine metabolism	6	1.98675	0.0106018	CYAA, PURH, PURT, PURN, MAZG, CYSN	114	84	7107	4.45301	0.999991	0.13699	15.6579
KEGG_PATHWAY	ecd00670:One carbon pool by folate	3	0.993377	0.0125495	PURH, PURT, PURN	114	11	7107	17.0024	0.999999	0.156551	18.2717
KEGG_PATHWAY	ecz00670:One carbon pool by folate	3	0.993377	0.0149042	PURH, PURT, PURN	114	12	7107	15.5855	1	0.177341	21.3306
KEGG_PATHWAY	ecr00670:One carbon pool by folate	3	0.993377	0.0149042	PURH, PURT, PURN	114	12	7107	15.5855	1	0.177341	21.3306
KEGG_PATHWAY	eci00670:One carbon pool by folate	3	0.993377	0.0149042	PURH, PURT, PURN	114	12	7107	15.5855	1	0.177341	21.3306
KEGG_PATHWAY	ecp00670:One carbon pool by folate	3	0.993377	0.0149042	PURH, PURT, PURN	114	12	7107	15.5855	1	0.177341	21.3306
KEGG_PATHWAY	ecl00670:One carbon pool by folate	3	0.993377	0.0149042	PURH, PURT, PURN	114	12	7107	15.5855	1	0.177341	21.3306
KEGG_PATHWAY	ecq00670:One carbon pool by folate	3	0.993377	0.0149042	PURH, PURT, PURN	114	12	7107	15.5855	1	0.177341	21.3306
KEGG_PATHWAY	ecj00670:One carbon pool by folate	3	0.993377	0.0149042	PURH, PURT, PURN	114	12	7107	15.5855	1	0.177341	21.3306
KEGG_PATHWAY	ecf00670:One carbon pool by folate	3	0.993377	0.0149042	PURH, PURT, PURN	114	12	7107	15.5855	1	0.177341	21.3306
KEGG_PATHWAY	ecw00670:One carbon pool by folate	3	0.993377	0.0149042	PURH, PURT, PURN	114	12	7107	15.5855	1	0.177341	21.3306
KEGG_PATHWAY	ecs00670:One carbon pool by folate	3	0.993377	0.0149042	PURH, PURT, PURN	114	12	7107	15.5855	1	0.177341	21.3306
KEGG_PATHWAY	eum00670:One carbon pool by folate	3	0.993377	0.0149042	PURH, PURT, PURN	114	12	7107	15.5855	1	0.177341	21.3306
KEGG_PATHWAY	ecy00670:One carbon pool by folate	3	0.993377	0.0149042	PURH, PURT, PURN	114	12	7107	15.5855	1	0.177341	21.3306
KEGG_PATHWAY	ecg00670:One carbon pool by folate	3	0.993377	0.0149042	PURH, PURT, PURN	114	12	7107	15.5855	1	0.177341	21.3306
KEGG_PATHWAY	eck00670:One carbon pool by folate	3	0.993377	0.0149042	PURH, PURT, PURN	114	12	7107	15.5855	1	0.177341	21.3306
KEGG_PATHWAY	ecx00670:One carbon pool by folate	3	0.993377	0.0149042	PURH, PURT, PURN	114	12	7107	15.5855	1	0.177341	21.3306
KEGG_PATHWAY	ect00670:One carbon pool by folate	3	0.993377	0.0149042	PURH, PURT, PURN	114	12	7107	15.5855	1	0.177341	21.3306
KEGG_PATHWAY	ece00670:One carbon pool by folate	3	0.993377	0.0149042	PURH, PURT, PURN	114	12	7107	15.5855	1	0.177341	21.3306
KEGG_PATHWAY	ecm00670:One carbon pool by folate	3	0.993377	0.0174329	PURH, PURT, PURN	114	13	7107	14.3866	1	0.198077	24.4957
KEGG_PATHWAY	eco00670:One carbon pool by folate	3	0.993377	0.0174329	PURH, PURT, PURN	114	13	7107	14.3866	1	0.198077	24.4957
KEGG_PATHWAY	ecv00670:One carbon pool by folate	3	0.993377	0.0174329	PURH, PURT, PURN	114	13	7107	14.3866	1	0.198077	24.4957
Annotation Cluster 13	Enrichment Score: 1.900383278497005
Category	Term	Count	%	PValue	Genes	List Total	Pop Hits	Pop Total	Fold Enrichment	Bonferroni	Benjamini	FDR
GOTERM_BP_FAT	GO:0009079~pyruvate family amino acid biosynthetic process	3	0.993377	0.00870041	CYCA, AVTA, ILVE	220	11	16709	20.7136	0.983107	0.0799093	11.7176
GOTERM_BP_FAT	GO:0006523~alanine biosynthetic process	3	0.993377	0.00870041	CYCA, AVTA, ILVE	220	11	16709	20.7136	0.983107	0.0799093	11.7176
GOTERM_BP_FAT	GO:0009078~pyruvate family amino acid metabolic process	3	0.993377	0.0181842	CYCA, AVTA, ILVE	220	16	16709	14.2406	0.99981	0.144288	23.0283
GOTERM_BP_FAT	GO:0006522~alanine metabolic process	3	0.993377	0.0181842	CYCA, AVTA, ILVE	220	16	16709	14.2406	0.99981	0.144288	23.0283
Annotation Cluster 14	Enrichment Score: 1.8864385360746219
Category	Term	Count	%	PValue	Genes	List Total	Pop Hits	Pop Total	Fold Enrichment	Bonferroni	Benjamini	FDR
KEGG_PATHWAY	ece00280:Valine, leucine and isoleucine degradation	3	0.993377	0.00838639	FADA, ILVE, YQEF	114	9	7107	20.7807	0.999899	0.123115	12.5894
KEGG_PATHWAY	eum00280:Valine, leucine and isoleucine degradation	3	0.993377	0.0103747	FADA, ILVE, YQEF	114	10	7107	18.7026	0.999989	0.137484	15.3481
KEGG_PATHWAY	ect00280:Valine, leucine and isoleucine degradation	3	0.993377	0.0103747	FADA, ILVE, YQEF	114	10	7107	18.7026	0.999989	0.137484	15.3481
KEGG_PATHWAY	eck00280:Valine, leucine and isoleucine degradation	3	0.993377	0.0103747	FADA, ILVE, YQEF	114	10	7107	18.7026	0.999989	0.137484	15.3481
KEGG_PATHWAY	ecg00280:Valine, leucine and isoleucine degradation	3	0.993377	0.0103747	FADA, ILVE, YQEF	114	10	7107	18.7026	0.999989	0.137484	15.3481
KEGG_PATHWAY	ecz00280:Valine, leucine and isoleucine degradation	3	0.993377	0.0125495	FADA, ILVE, YQEF	114	11	7107	17.0024	0.999999	0.156551	18.2717
KEGG_PATHWAY	ecq00280:Valine, leucine and isoleucine degradation	3	0.993377	0.0125495	FADA, ILVE, YQEF	114	11	7107	17.0024	0.999999	0.156551	18.2717
KEGG_PATHWAY	ecd00280:Valine, leucine and isoleucine degradation	3	0.993377	0.0125495	FADA, ILVE, YQEF	114	11	7107	17.0024	0.999999	0.156551	18.2717
KEGG_PATHWAY	ecc00280:Valine, leucine and isoleucine degradation	3	0.993377	0.0149042	FADA, ILVE, YQEF	114	12	7107	15.5855	1	0.177341	21.3306
KEGG_PATHWAY	eco00280:Valine, leucine and isoleucine degradation	3	0.993377	0.0149042	FADA, ILVE, YQEF	114	12	7107	15.5855	1	0.177341	21.3306
KEGG_PATHWAY	ecj00280:Valine, leucine and isoleucine degradation	3	0.993377	0.0149042	FADA, ILVE, YQEF	114	12	7107	15.5855	1	0.177341	21.3306
KEGG_PATHWAY	eci00280:Valine, leucine and isoleucine degradation	3	0.993377	0.0174329	FADA, ILVE, YQEF	114	13	7107	14.3866	1	0.198077	24.4957
KEGG_PATHWAY	ecv00280:Valine, leucine and isoleucine degradation	3	0.993377	0.0174329	FADA, ILVE, YQEF	114	13	7107	14.3866	1	0.198077	24.4957
KEGG_PATHWAY	ecr00280:Valine, leucine and isoleucine degradation	3	0.993377	0.0201294	FADA, ILVE, YQEF	114	14	7107	13.359	1	0.218647	27.7391
Annotation Cluster 15	Enrichment Score: 1.8497156550087006
Category	Term	Count	%	PValue	Genes	List Total	Pop Hits	Pop Total	Fold Enrichment	Bonferroni	Benjamini	FDR
GOTERM_BP_FAT	GO:0009067~aspartate family amino acid biosynthetic process	8	2.64901	0.000758816	ASD, METE, SSTT, ASNA, GLTS, YJHH, GLTP, METL	220	114	16709	5.32982	0.298477	0.00928561	1.0768
KEGG_PATHWAY	eum00300:Lysine biosynthesis	3	0.993377	0.0229879	ASD, YJHH, METL	114	15	7107	12.4684	1	0.241219	31.0344
KEGG_PATHWAY	eco00300:Lysine biosynthesis	3	0.993377	0.0260026	ASD, YJHH, METL	114	16	7107	11.6891	1	0.261289	34.357
KEGG_PATHWAY	ecz00300:Lysine biosynthesis	3	0.993377	0.0260026	ASD, YJHH, METL	114	16	7107	11.6891	1	0.261289	34.357
KEGG_PATHWAY	ecd00300:Lysine biosynthesis	3	0.993377	0.0260026	ASD, YJHH, METL	114	16	7107	11.6891	1	0.261289	34.357
KEGG_PATHWAY	ecj00300:Lysine biosynthesis	3	0.993377	0.0260026	ASD, YJHH, METL	114	16	7107	11.6891	1	0.261289	34.357
Annotation Cluster 16	Enrichment Score: 1.7842456594568636
Category	Term	Count	%	PValue	Genes	List Total	Pop Hits	Pop Total	Fold Enrichment	Bonferroni	Benjamini	FDR
KEGG_PATHWAY	ecq00250:Alanine, aspartate and glutamate metabolism	4	1.3245	0.00867136	PYRI, GLTD, ASNA, ANSB	114	27	7107	9.23587	0.999926	0.125366	12.9899
KEGG_PATHWAY	ecd00250:Alanine, aspartate and glutamate metabolism	4	1.3245	0.00867136	PYRI, GLTD, ASNA, ANSB	114	27	7107	9.23587	0.999926	0.125366	12.9899
KEGG_PATHWAY	ecc00250:Alanine, aspartate and glutamate metabolism	4	1.3245	0.00960103	PYRI, GLTD, ASNA, ANSB	114	28	7107	8.90602	0.999973	0.134385	14.2844
KEGG_PATHWAY	ecv00250:Alanine, aspartate and glutamate metabolism	4	1.3245	0.00960103	PYRI, GLTD, ASNA, ANSB	114	28	7107	8.90602	0.999973	0.134385	14.2844
KEGG_PATHWAY	ecz00250:Alanine, aspartate and glutamate metabolism	4	1.3245	0.00960103	PYRI, GLTD, ASNA, ANSB	114	28	7107	8.90602	0.999973	0.134385	14.2844
KEGG_PATHWAY	eum00250:Alanine, aspartate and glutamate metabolism	4	1.3245	0.00960103	PYRI, GLTD, ASNA, ANSB	114	28	7107	8.90602	0.999973	0.134385	14.2844
KEGG_PATHWAY	eci00250:Alanine, aspartate and glutamate metabolism	4	1.3245	0.00960103	PYRI, GLTD, ASNA, ANSB	114	28	7107	8.90602	0.999973	0.134385	14.2844
KEGG_PATHWAY	ect00250:Alanine, aspartate and glutamate metabolism	4	1.3245	0.00960103	PYRI, GLTD, ASNA, ANSB	114	28	7107	8.90602	0.999973	0.134385	14.2844
KEGG_PATHWAY	ecg00250:Alanine, aspartate and glutamate metabolism	4	1.3245	0.00960103	PYRI, GLTD, ASNA, ANSB	114	28	7107	8.90602	0.999973	0.134385	14.2844
KEGG_PATHWAY	ecf00250:Alanine, aspartate and glutamate metabolism	4	1.3245	0.0105867	PYRI, GLTD, ASNA, ANSB	114	29	7107	8.59891	0.999991	0.138434	15.6372
KEGG_PATHWAY	ecj00250:Alanine, aspartate and glutamate metabolism	4	1.3245	0.0105867	PYRI, GLTD, ASNA, ANSB	114	29	7107	8.59891	0.999991	0.138434	15.6372
KEGG_PATHWAY	ecr00250:Alanine, aspartate and glutamate metabolism	4	1.3245	0.0105867	PYRI, GLTD, ASNA, ANSB	114	29	7107	8.59891	0.999991	0.138434	15.6372
KEGG_PATHWAY	ecw00250:Alanine, aspartate and glutamate metabolism	4	1.3245	0.0105867	PYRI, GLTD, ASNA, ANSB	114	29	7107	8.59891	0.999991	0.138434	15.6372
KEGG_PATHWAY	ecx00250:Alanine, aspartate and glutamate metabolism	4	1.3245	0.0105867	PYRI, GLTD, ASNA, ANSB	114	29	7107	8.59891	0.999991	0.138434	15.6372
KEGG_PATHWAY	eco00250:Alanine, aspartate and glutamate metabolism	4	1.3245	0.0105867	PYRI, GLTD, ASNA, ANSB	114	29	7107	8.59891	0.999991	0.138434	15.6372
KEGG_PATHWAY	ece00250:Alanine, aspartate and glutamate metabolism	4	1.3245	0.0105867	PYRI, GLTD, ASNA, ANSB	114	29	7107	8.59891	0.999991	0.138434	15.6372
KEGG_PATHWAY	eck00250:Alanine, aspartate and glutamate metabolism	4	1.3245	0.0105867	PYRI, GLTD, ASNA, ANSB	114	29	7107	8.59891	0.999991	0.138434	15.6372
KEGG_PATHWAY	ecd00910:Nitrogen metabolism	4	1.3245	0.0127281	NIRD, GLTD, ASNA, ANSB	114	31	7107	8.04414	0.999999	0.156832	18.5076
KEGG_PATHWAY	ecm00250:Alanine, aspartate and glutamate metabolism	4	1.3245	0.0138849	PYRI, GLTD, ASNA, ANSB	114	32	7107	7.79276	1	0.16803	20.0199
KEGG_PATHWAY	ecq00910:Nitrogen metabolism	4	1.3245	0.0163727	NIRD, GLTD, ASNA, ANSB	114	34	7107	7.33437	1	0.189104	23.1834
KEGG_PATHWAY	ecz00910:Nitrogen metabolism	4	1.3245	0.0163727	NIRD, GLTD, ASNA, ANSB	114	34	7107	7.33437	1	0.189104	23.1834
KEGG_PATHWAY	ecr00910:Nitrogen metabolism	4	1.3245	0.0163727	NIRD, GLTD, ASNA, ANSB	114	34	7107	7.33437	1	0.189104	23.1834
KEGG_PATHWAY	eck00910:Nitrogen metabolism	4	1.3245	0.0163727	NIRD, GLTD, ASNA, ANSB	114	34	7107	7.33437	1	0.189104	23.1834
KEGG_PATHWAY	ecg00910:Nitrogen metabolism	4	1.3245	0.0163727	NIRD, GLTD, ASNA, ANSB	114	34	7107	7.33437	1	0.189104	23.1834
KEGG_PATHWAY	ecj00910:Nitrogen metabolism	4	1.3245	0.0177042	NIRD, GLTD, ASNA, ANSB	114	35	7107	7.12481	1	0.198813	24.8281
KEGG_PATHWAY	eum00910:Nitrogen metabolism	4	1.3245	0.0177042	NIRD, GLTD, ASNA, ANSB	114	35	7107	7.12481	1	0.198813	24.8281
KEGG_PATHWAY	ecw00910:Nitrogen metabolism	4	1.3245	0.0177042	NIRD, GLTD, ASNA, ANSB	114	35	7107	7.12481	1	0.198813	24.8281
KEGG_PATHWAY	ecx00910:Nitrogen metabolism	4	1.3245	0.0177042	NIRD, GLTD, ASNA, ANSB	114	35	7107	7.12481	1	0.198813	24.8281
KEGG_PATHWAY	eco00910:Nitrogen metabolism	4	1.3245	0.0177042	NIRD, GLTD, ASNA, ANSB	114	35	7107	7.12481	1	0.198813	24.8281
KEGG_PATHWAY	ecf00910:Nitrogen metabolism	4	1.3245	0.0190945	NIRD, GLTD, ASNA, ANSB	114	36	7107	6.9269	1	0.210652	26.51
KEGG_PATHWAY	ecc00910:Nitrogen metabolism	4	1.3245	0.0190945	NIRD, GLTD, ASNA, ANSB	114	36	7107	6.9269	1	0.210652	26.51
KEGG_PATHWAY	ecv00910:Nitrogen metabolism	4	1.3245	0.0190945	NIRD, GLTD, ASNA, ANSB	114	36	7107	6.9269	1	0.210652	26.51
KEGG_PATHWAY	ece00910:Nitrogen metabolism	4	1.3245	0.0190945	NIRD, GLTD, ASNA, ANSB	114	36	7107	6.9269	1	0.210652	26.51
KEGG_PATHWAY	eci00910:Nitrogen metabolism	4	1.3245	0.0190945	NIRD, GLTD, ASNA, ANSB	114	36	7107	6.9269	1	0.210652	26.51
KEGG_PATHWAY	ect00910:Nitrogen metabolism	4	1.3245	0.0190945	NIRD, GLTD, ASNA, ANSB	114	36	7107	6.9269	1	0.210652	26.51
KEGG_PATHWAY	ecm00910:Nitrogen metabolism	4	1.3245	0.0236189	NIRD, GLTD, ASNA, ANSB	114	39	7107	6.39406	1	0.244714	31.7426
KEGG_PATHWAY	ecp00910:Nitrogen metabolism	3	0.993377	0.101219	NIRD, GLTD, ANSB	114	34	7107	5.50077	1	0.609291	81.8227
KEGG_PATHWAY	ecl00910:Nitrogen metabolism	3	0.993377	0.101219	NIRD, GLTD, ANSB	114	34	7107	5.50077	1	0.609291	81.8227
KEGG_PATHWAY	ecy00910:Nitrogen metabolism	3	0.993377	0.101219	NIRD, GLTD, ANSB	114	34	7107	5.50077	1	0.609291	81.8227
KEGG_PATHWAY	ecs00910:Nitrogen metabolism	3	0.993377	0.111409	NIRD, GLTD, ANSB	114	36	7107	5.19518	1	0.643665	84.85
Annotation Cluster 17	Enrichment Score: 1.765748953650948
Category	Term	Count	%	PValue	Genes	List Total	Pop Hits	Pop Total	Fold Enrichment	Bonferroni	Benjamini	FDR
GOTERM_BP_FAT	GO:0019395~fatty acid oxidation	4	1.3245	0.00694661	MHPR, FADA, FADH, MHPE	220	30	16709	10.1267	0.961434	0.0669193	9.46368
GOTERM_BP_FAT	GO:0034440~lipid oxidation	4	1.3245	0.00694661	MHPR, FADA, FADH, MHPE	220	30	16709	10.1267	0.961434	0.0669193	9.46368
GOTERM_BP_FAT	GO:0030258~lipid modification	4	1.3245	0.00832551	MHPR, FADA, FADH, MHPE	220	32	16709	9.49375	0.979845	0.0781192	11.2402
GOTERM_BP_FAT	GO:0006631~fatty acid metabolic process	4	1.3245	0.215302	MHPR, FADA, FADH, MHPE	220	122	16709	2.49016	1	0.666893	96.8505
Annotation Cluster 18	Enrichment Score: 1.6114736583733258
Category	Term	Count	%	PValue	Genes	List Total	Pop Hits	Pop Total	Fold Enrichment	Bonferroni	Benjamini	FDR
KEGG_PATHWAY	ecg00650:Butanoate metabolism	4	1.3245	0.0105867	ILVB, ILVI, YQEF, PFLD	114	29	7107	8.59891	0.999991	0.138434	15.6372
KEGG_PATHWAY	ece00650:Butanoate metabolism	4	1.3245	0.0116288	ILVB, ILVI, YQEF, PFLD	114	30	7107	8.31228	0.999997	0.14757	17.0458
KEGG_PATHWAY	ecz00650:Butanoate metabolism	4	1.3245	0.0127281	ILVB, ILVI, YQEF, PFLD	114	31	7107	8.04414	0.999999	0.156832	18.5076
KEGG_PATHWAY	ecq00650:Butanoate metabolism	4	1.3245	0.0127281	ILVB, ILVI, YQEF, PFLD	114	31	7107	8.04414	0.999999	0.156832	18.5076
KEGG_PATHWAY	eum00650:Butanoate metabolism	4	1.3245	0.0138849	ILVB, ILVI, YQEF, PFLD	114	32	7107	7.79276	1	0.16803	20.0199
KEGG_PATHWAY	ecc00650:Butanoate metabolism	4	1.3245	0.0138849	ILVB, ILVI, YQEF, PFLD	114	32	7107	7.79276	1	0.16803	20.0199
KEGG_PATHWAY	ecv00650:Butanoate metabolism	4	1.3245	0.0138849	ILVB, ILVI, YQEF, PFLD	114	32	7107	7.79276	1	0.16803	20.0199
KEGG_PATHWAY	eci00650:Butanoate metabolism	4	1.3245	0.0150997	ILVB, ILVI, YQEF, PFLD	114	33	7107	7.55662	1	0.177548	21.5796
KEGG_PATHWAY	eck00650:Butanoate metabolism	4	1.3245	0.0150997	ILVB, ILVI, YQEF, PFLD	114	33	7107	7.55662	1	0.177548	21.5796
KEGG_PATHWAY	ect00650:Butanoate metabolism	4	1.3245	0.0150997	ILVB, ILVI, YQEF, PFLD	114	33	7107	7.55662	1	0.177548	21.5796
KEGG_PATHWAY	ecj00650:Butanoate metabolism	4	1.3245	0.0177042	ILVB, ILVI, YQEF, PFLD	114	35	7107	7.12481	1	0.198813	24.8281
KEGG_PATHWAY	eco00650:Butanoate metabolism	4	1.3245	0.0177042	ILVB, ILVI, YQEF, PFLD	114	35	7107	7.12481	1	0.198813	24.8281
KEGG_PATHWAY	ecr00650:Butanoate metabolism	4	1.3245	0.0220518	ILVB, ILVI, YQEF, PFLD	114	38	7107	6.56233	1	0.234773	29.9711
KEGG_PATHWAY	ecf00650:Butanoate metabolism	3	0.993377	0.0770422	ILVB, ILVI, PFLD	114	29	7107	6.44918	1	0.526816	72.2212
KEGG_PATHWAY	ecd00650:Butanoate metabolism	3	0.993377	0.0770422	ILVB, YQEF, PFLD	114	29	7107	6.44918	1	0.526816	72.2212
KEGG_PATHWAY	ecm00650:Butanoate metabolism	3	0.993377	0.0962283	ILVB, ILVI, PFLD	114	33	7107	5.66746	1	0.592726	80.1411
KEGG_PATHWAY	ecx00650:Butanoate metabolism	3	0.993377	0.111409	ILVB, ILVI, PFLD	114	36	7107	5.19518	1	0.643665	84.85
KEGG_PATHWAY	ecw00650:Butanoate metabolism	3	0.993377	0.121855	ILVB, ILVI, PFLD	114	38	7107	4.92175	1	0.675728	87.458
Annotation Cluster 19	Enrichment Score: 1.567883427759725
Category	Term	Count	%	PValue	Genes	List Total	Pop Hits	Pop Total	Fold Enrichment	Bonferroni	Benjamini	FDR
KEGG_PATHWAY	ecc00051:Fructose and mannose metabolism	5	1.65563	0.00638751	WCAG, RHAA, RHAD, FRUB, XYLA	114	47	7107	6.63214	0.999086	0.0991719	9.73135
KEGG_PATHWAY	ece00051:Fructose and mannose metabolism	5	1.65563	0.00795306	WCAG, RHAA, RHAD, FRUB, XYLA	114	50	7107	6.23421	0.999837	0.11871	11.9771
KEGG_PATHWAY	ecx00051:Fructose and mannose metabolism	4	1.3245	0.0150997	RHAA, RHAD, FRUB, XYLA	114	33	7107	7.55662	1	0.177548	21.5796
KEGG_PATHWAY	eck00051:Fructose and mannose metabolism	4	1.3245	0.0177042	RHAA, RHAD, FRUB, XYLA	114	35	7107	7.12481	1	0.198813	24.8281
KEGG_PATHWAY	eco00051:Fructose and mannose metabolism	4	1.3245	0.0220518	RHAA, RHAD, FRUB, XYLA	114	38	7107	6.56233	1	0.234773	29.9711
KEGG_PATHWAY	ecj00051:Fructose and mannose metabolism	4	1.3245	0.0220518	RHAA, RHAD, FRUB, XYLA	114	38	7107	6.56233	1	0.234773	29.9711
KEGG_PATHWAY	ecr00051:Fructose and mannose metabolism	4	1.3245	0.0220518	RHAA, RHAD, FRUB, XYLA	114	38	7107	6.56233	1	0.234773	29.9711
KEGG_PATHWAY	ecw00051:Fructose and mannose metabolism	4	1.3245	0.025245	RHAA, RHAD, FRUB, XYLA	114	40	7107	6.23421	1	0.256984	33.5364
KEGG_PATHWAY	eum00051:Fructose and mannose metabolism	4	1.3245	0.0286741	RHAA, RHAD, FRUB, XYLA	114	42	7107	5.93734	1	0.281748	37.1751
KEGG_PATHWAY	ecf00051:Fructose and mannose metabolism	4	1.3245	0.0304767	RHAA, RHAD, FRUB, XYLA	114	43	7107	5.79927	1	0.291694	39.0122
KEGG_PATHWAY	ecq00051:Fructose and mannose metabolism	4	1.3245	0.0342571	RHAA, RHAD, FRUB, XYLA	114	45	7107	5.54152	1	0.319203	42.7027
KEGG_PATHWAY	ecg00051:Fructose and mannose metabolism	4	1.3245	0.0342571	RHAA, RHAD, FRUB, XYLA	114	45	7107	5.54152	1	0.319203	42.7027
KEGG_PATHWAY	ect00051:Fructose and mannose metabolism	4	1.3245	0.0362345	RHAA, RHAD, FRUB, XYLA	114	46	7107	5.42105	1	0.329034	44.5486
KEGG_PATHWAY	ecm00051:Fructose and mannose metabolism	4	1.3245	0.0382695	RHAA, RHAD, FRUB, XYLA	114	47	7107	5.30571	1	0.341476	46.39
KEGG_PATHWAY	ecz00051:Fructose and mannose metabolism	4	1.3245	0.0425111	RHAA, RHAD, FRUB, XYLA	114	49	7107	5.08915	1	0.36907	50.0454
KEGG_PATHWAY	ecv00051:Fructose and mannose metabolism	4	1.3245	0.0492964	WCAG, RHAA, RHAD, XYLA	114	52	7107	4.79555	1	0.408889	55.4109
KEGG_PATHWAY	eci00051:Fructose and mannose metabolism	4	1.3245	0.0540964	WCAG, RHAA, RHAD, XYLA	114	54	7107	4.61793	1	0.430118	58.8748
KEGG_PATHWAY	ecd00051:Fructose and mannose metabolism	3	0.993377	0.101219	RHAA, RHAD, XYLA	114	34	7107	5.50077	1	0.609291	81.8227
Annotation Cluster 20	Enrichment Score: 1.5431441290658032
Category	Term	Count	%	PValue	Genes	List Total	Pop Hits	Pop Total	Fold Enrichment	Bonferroni	Benjamini	FDR
KEGG_PATHWAY	ecj03070:Bacterial secretion system	6	1.98675	8.14202e-05	YGHD, GSPL, GSPM, GSPJ, GSPI, GSPD	114	29	7107	12.8984	0.0850761	0.00227726	0.130005
KEGG_PATHWAY	eco03070:Bacterial secretion system	6	1.98675	0.000113578	YGHD, GSPL, GSPM, GSPJ, GSPI, GSPD	114	31	7107	12.0662	0.116651	0.00302066	0.181309
KEGG_PATHWAY	ecm03070:Bacterial secretion system	5	1.65563	0.000801841	GSPL, GSPM, GSPJ, GSPI, GSPD	114	27	7107	11.5448	0.583538	0.0180837	1.27343
KEGG_PATHWAY	ecd03070:Bacterial secretion system	5	1.65563	0.00105894	YGHD, GSPL, GSPJ, GSPI, GSPD	114	29	7107	10.7486	0.685563	0.0215931	1.6785
KEGG_PATHWAY	ecw03070:Bacterial secretion system	5	1.65563	0.00504162	GSPL, GSPM, GSPJ, GSPI, GSPD	114	44	7107	7.08433	0.995992	0.0826262	7.75787
KEGG_PATHWAY	ecv03070:Bacterial secretion system	5	1.65563	0.00740594	GSPL, GSPM, GSPJ, GSPI, GSPD	114	49	7107	6.36144	0.999702	0.112523	11.1983
KEGG_PATHWAY	eci03070:Bacterial secretion system	5	1.65563	0.00975191	GSPL, GSPM, GSPJ, GSPI, GSPD	114	53	7107	5.88133	0.999977	0.132973	14.4928
KEGG_PATHWAY	ecg03070:Bacterial secretion system	4	1.3245	0.0190945	GSPL, GSPJ, GSPI, GSPD	114	36	7107	6.9269	1	0.210652	26.51
KEGG_PATHWAY	ecz03070:Bacterial secretion system	4	1.3245	0.0425111	GSPL, GSPJ, GSPI, GSPD	114	49	7107	5.08915	1	0.36907	50.0454
GOTERM_BP_FAT	GO:0045184~establishment of protein localization	13	4.30464	0.0480908	DPPB, DDPA, DPPD, DPPC, AAEA, DDPB, GSPL, DDPF, GSPJ, GSPI, EXBD, YIBH, GSPD	220	533	16709	1.85244	1	0.306039	50.4862
GOTERM_BP_FAT	GO:0015031~protein transport	13	4.30464	0.0480908	DPPB, DDPA, DPPD, DPPC, AAEA, DDPB, GSPL, DDPF, GSPJ, GSPI, EXBD, YIBH, GSPD	220	533	16709	1.85244	1	0.306039	50.4862
GOTERM_BP_FAT	GO:0008104~protein localization	13	4.30464	0.0539493	DPPB, DDPA, DPPD, DPPC, AAEA, DDPB, GSPL, DDPF, GSPJ, GSPI, EXBD, YIBH, GSPD	220	542	16709	1.82168	1	0.30926	54.6593
KEGG_PATHWAY	ecf03070:Bacterial secretion system	4	1.3245	0.0754092	GSPL, GSPJ, GSPI, GSPD	114	62	7107	4.02207	1	0.521969	71.4254
KEGG_PATHWAY	ecq03070:Bacterial secretion system	3	0.993377	0.177046	GSPJ, GSPI, GSPD	114	48	7107	3.89638	1	0.795649	95.554
GOTERM_MF_FAT	GO:0008565~protein transporter activity	6	1.98675	0.335349	AAEA, GSPL, GSPJ, GSPI, YIBH, GSPD	200	341	17785	1.56466	1	0.888002	99.619
GOTERM_BP_FAT	GO:0015628~protein secretion by the type II secretion system	3	0.993377	0.463808	GSPJ, GSPI, GSPD	220	119	16709	1.91471	1	0.89892	99.9862
GOTERM_CC_FAT	GO:0015627~type II protein secretion system complex	3	0.993377	0.540263	GSPJ, GSPI, GSPD	111	119	7281	1.65365	1	0.937673	99.9438
GOTERM_BP_FAT	GO:0046903~secretion	5	1.65563	0.750137	AAEA, GSPJ, GSPI, YIBH, GSPD	220	387	16709	0.981266	1	0.989881	100
GOTERM_BP_FAT	GO:0032940~secretion by cell	5	1.65563	0.750137	AAEA, GSPJ, GSPI, YIBH, GSPD	220	387	16709	0.981266	1	0.989881	100
GOTERM_BP_FAT	GO:0009306~protein secretion	5	1.65563	0.750137	AAEA, GSPJ, GSPI, YIBH, GSPD	220	387	16709	0.981266	1	0.989881	100
Annotation Cluster 21	Enrichment Score: 1.5429633269842637
Category	Term	Count	%	PValue	Genes	List Total	Pop Hits	Pop Total	Fold Enrichment	Bonferroni	Benjamini	FDR
GOTERM_BP_FAT	GO:0009067~aspartate family amino acid biosynthetic process	8	2.64901	0.000758816	ASD, METE, SSTT, ASNA, GLTS, YJHH, GLTP, METL	220	114	16709	5.32982	0.298477	0.00928561	1.0768
GOTERM_MF_FAT	GO:0005343~organic acid:sodium symporter activity	3	0.993377	0.137398	SSTT, GLTS, GLTP	200	58	17785	4.59957	1	0.684053	86.673
GOTERM_MF_FAT	GO:0015370~solute:sodium symporter activity	3	0.993377	0.225421	SSTT, GLTS, GLTP	200	80	17785	3.33469	1	0.784995	96.9286
Annotation Cluster 22	Enrichment Score: 1.330346756014358
Category	Term	Count	%	PValue	Genes	List Total	Pop Hits	Pop Total	Fold Enrichment	Bonferroni	Benjamini	FDR
GOTERM_BP_FAT	GO:0046942~carboxylic acid transport	12	3.97351	0.0193118	YJEH, IDNT, GNTT, CYCA, MTR, DCUD, SSTT, GLTS, AROP, FRLA, YHDX, GLTP	220	409	16709	2.22836	0.999889	0.150087	24.2795
GOTERM_BP_FAT	GO:0015849~organic acid transport	12	3.97351	0.0193118	YJEH, IDNT, GNTT, CYCA, MTR, DCUD, SSTT, GLTS, AROP, FRLA, YHDX, GLTP	220	409	16709	2.22836	0.999889	0.150087	24.2795
GOTERM_MF_FAT	GO:0015171~amino acid transmembrane transporter activity	6	1.98675	0.0509744	YJEH, CYCA, SSTT, GLTS, AROP, FRLA	200	179	17785	2.98073	1	0.450192	51.0031
GOTERM_MF_FAT	GO:0005275~amine transmembrane transporter activity	6	1.98675	0.0695551	YJEH, CYCA, SSTT, GLTS, AROP, FRLA	200	196	17785	2.72219	1	0.506635	62.5825
GOTERM_BP_FAT	GO:0006865~amino acid transport	8	2.64901	0.077453	YJEH, CYCA, MTR, SSTT, GLTS, AROP, FRLA, YHDX	220	281	16709	2.16228	1	0.390655	68.329
GOTERM_BP_FAT	GO:0015837~amine transport	8	2.64901	0.101755	YJEH, CYCA, MTR, SSTT, GLTS, AROP, FRLA, YHDX	220	301	16709	2.0186	1	0.465507	78.3574
Annotation Cluster 23	Enrichment Score: 1.311196823628718
Category	Term	Count	%	PValue	Genes	List Total	Pop Hits	Pop Total	Fold Enrichment	Bonferroni	Benjamini	FDR
GOTERM_BP_FAT	GO:0009067~aspartate family amino acid biosynthetic process	8	2.64901	0.000758816	ASD, METE, SSTT, ASNA, GLTS, YJHH, GLTP, METL	220	114	16709	5.32982	0.298477	0.00928561	1.0768
GOTERM_BP_FAT	GO:0000097~sulfur amino acid biosynthetic process	6	1.98675	0.00285887	CYSJ, CYSI, CYSH, ASD, METE, METL	220	74	16709	6.15811	0.737369	0.0313321	4.00095
GOTERM_BP_FAT	GO:0000096~sulfur amino acid metabolic process	6	1.98675	0.00572074	CYSJ, CYSI, CYSH, ASD, METE, METL	220	87	16709	5.23793	0.931386	0.0578013	7.8566
KEGG_PATHWAY	ecf00270:Cysteine and methionine metabolism	3	0.993377	0.0679692	ASD, METE, METL	114	27	7107	6.9269	1	0.490465	67.5219
KEGG_PATHWAY	eck00270:Cysteine and methionine metabolism	3	0.993377	0.0679692	ASD, METE, METL	114	27	7107	6.9269	1	0.490465	67.5219
KEGG_PATHWAY	ecw00270:Cysteine and methionine metabolism	3	0.993377	0.0679692	ASD, METE, METL	114	27	7107	6.9269	1	0.490465	67.5219
KEGG_PATHWAY	ecx00270:Cysteine and methionine metabolism	3	0.993377	0.0679692	ASD, METE, METL	114	27	7107	6.9269	1	0.490465	67.5219
KEGG_PATHWAY	eco00270:Cysteine and methionine metabolism	3	0.993377	0.0724591	ASD, METE, METL	114	28	7107	6.67951	1	0.51044	69.9334
KEGG_PATHWAY	ece00270:Cysteine and methionine metabolism	3	0.993377	0.0724591	ASD, METE, METL	114	28	7107	6.67951	1	0.51044	69.9334
KEGG_PATHWAY	ecq00270:Cysteine and methionine metabolism	3	0.993377	0.0724591	ASD, METE, METL	114	28	7107	6.67951	1	0.51044	69.9334
KEGG_PATHWAY	ecj00270:Cysteine and methionine metabolism	3	0.993377	0.0724591	ASD, METE, METL	114	28	7107	6.67951	1	0.51044	69.9334
KEGG_PATHWAY	ect00270:Cysteine and methionine metabolism	3	0.993377	0.0724591	ASD, METE, METL	114	28	7107	6.67951	1	0.51044	69.9334
KEGG_PATHWAY	ecr00270:Cysteine and methionine metabolism	3	0.993377	0.0724591	ASD, METE, METL	114	28	7107	6.67951	1	0.51044	69.9334
KEGG_PATHWAY	ecd00270:Cysteine and methionine metabolism	3	0.993377	0.0724591	ASD, METE, METL	114	28	7107	6.67951	1	0.51044	69.9334
KEGG_PATHWAY	ecm00270:Cysteine and methionine metabolism	3	0.993377	0.0770422	ASD, METE, METL	114	29	7107	6.44918	1	0.526816	72.2212
KEGG_PATHWAY	eum00270:Cysteine and methionine metabolism	3	0.993377	0.0770422	ASD, METE, METL	114	29	7107	6.44918	1	0.526816	72.2212
KEGG_PATHWAY	ecg00270:Cysteine and methionine metabolism	3	0.993377	0.0770422	ASD, METE, METL	114	29	7107	6.44918	1	0.526816	72.2212
KEGG_PATHWAY	eci00270:Cysteine and methionine metabolism	3	0.993377	0.0817146	ASD, METE, METL	114	30	7107	6.23421	1	0.545654	74.3848
KEGG_PATHWAY	ecc00270:Cysteine and methionine metabolism	3	0.993377	0.0817146	ASD, METE, METL	114	30	7107	6.23421	1	0.545654	74.3848
KEGG_PATHWAY	ecv00270:Cysteine and methionine metabolism	3	0.993377	0.0864723	ASD, METE, METL	114	31	7107	6.03311	1	0.560896	76.4248
KEGG_PATHWAY	ecz00270:Cysteine and methionine metabolism	3	0.993377	0.0864723	ASD, METE, METL	114	31	7107	6.03311	1	0.560896	76.4248
GOTERM_BP_FAT	GO:0006555~methionine metabolic process	3	0.993377	0.104743	ASD, METE, METL	220	42	16709	5.425	1	0.463422	79.3618
GOTERM_BP_FAT	GO:0009086~methionine biosynthetic process	3	0.993377	0.104743	ASD, METE, METL	220	42	16709	5.425	1	0.463422	79.3618
Annotation Cluster 24	Enrichment Score: 1.2913057385401452
Category	Term	Count	%	PValue	Genes	List Total	Pop Hits	Pop Total	Fold Enrichment	Bonferroni	Benjamini	FDR
KEGG_PATHWAY	ecv00240:Pyrimidine metabolism	4	1.3245	0.0492964	PYRI, MAZG, NRDE, CDD	114	52	7107	4.79555	1	0.408889	55.4109
KEGG_PATHWAY	ecc00240:Pyrimidine metabolism	4	1.3245	0.0492964	PYRI, MAZG, NRDE, CDD	114	52	7107	4.79555	1	0.408889	55.4109
KEGG_PATHWAY	ect00240:Pyrimidine metabolism	4	1.3245	0.0492964	PYRI, MAZG, NRDE, CDD	114	52	7107	4.79555	1	0.408889	55.4109
KEGG_PATHWAY	ecd00240:Pyrimidine metabolism	4	1.3245	0.0492964	PYRI, MAZG, NRDE, CDD	114	52	7107	4.79555	1	0.408889	55.4109
KEGG_PATHWAY	ecq00240:Pyrimidine metabolism	4	1.3245	0.0516691	PYRI, MAZG, NRDE, CDD	114	53	7107	4.70506	1	0.418082	57.156
KEGG_PATHWAY	ecx00240:Pyrimidine metabolism	4	1.3245	0.0516691	PYRI, MAZG, NRDE, CDD	114	53	7107	4.70506	1	0.418082	57.156
KEGG_PATHWAY	ecm00240:Pyrimidine metabolism	4	1.3245	0.0516691	PYRI, MAZG, NRDE, CDD	114	53	7107	4.70506	1	0.418082	57.156
KEGG_PATHWAY	ecz00240:Pyrimidine metabolism	4	1.3245	0.0516691	PYRI, MAZG, NRDE, CDD	114	53	7107	4.70506	1	0.418082	57.156
KEGG_PATHWAY	eci00240:Pyrimidine metabolism	4	1.3245	0.0516691	PYRI, MAZG, NRDE, CDD	114	53	7107	4.70506	1	0.418082	57.156
KEGG_PATHWAY	ece00240:Pyrimidine metabolism	4	1.3245	0.0516691	PYRI, MAZG, NRDE, CDD	114	53	7107	4.70506	1	0.418082	57.156
KEGG_PATHWAY	eco00240:Pyrimidine metabolism	4	1.3245	0.0516691	PYRI, MAZG, NRDE, CDD	114	53	7107	4.70506	1	0.418082	57.156
KEGG_PATHWAY	eum00240:Pyrimidine metabolism	4	1.3245	0.0516691	PYRI, MAZG, NRDE, CDD	114	53	7107	4.70506	1	0.418082	57.156
KEGG_PATHWAY	ecf00240:Pyrimidine metabolism	4	1.3245	0.0516691	PYRI, MAZG, NRDE, CDD	114	53	7107	4.70506	1	0.418082	57.156
KEGG_PATHWAY	ecj00240:Pyrimidine metabolism	4	1.3245	0.0516691	PYRI, MAZG, NRDE, CDD	114	53	7107	4.70506	1	0.418082	57.156
KEGG_PATHWAY	ecg00240:Pyrimidine metabolism	4	1.3245	0.0516691	PYRI, MAZG, NRDE, CDD	114	53	7107	4.70506	1	0.418082	57.156
KEGG_PATHWAY	ecr00240:Pyrimidine metabolism	4	1.3245	0.0516691	PYRI, MAZG, NRDE, CDD	114	53	7107	4.70506	1	0.418082	57.156
KEGG_PATHWAY	ecw00240:Pyrimidine metabolism	4	1.3245	0.0516691	PYRI, MAZG, NRDE, CDD	114	53	7107	4.70506	1	0.418082	57.156
KEGG_PATHWAY	eck00240:Pyrimidine metabolism	4	1.3245	0.0516691	PYRI, MAZG, NRDE, CDD	114	53	7107	4.70506	1	0.418082	57.156
Annotation Cluster 25	Enrichment Score: 1.2014396840343147
Category	Term	Count	%	PValue	Genes	List Total	Pop Hits	Pop Total	Fold Enrichment	Bonferroni	Benjamini	FDR
GOTERM_BP_FAT	GO:0006811~ion transport	22	7.28477	0.00405657	YIHO, YIDK, FECR, GLTS, PSTC, PHOE, PSTA, YIHP, PSTB, KEFG, SBP, CYSW, GPR, EXBD, CYSP, PHNP, KEFB, PANF	220	851	16709	1.96345	0.850172	0.0431856	5.63245
GOTERM_MF_FAT	GO:0031402~sodium ion binding	3	0.993377	0.0270121	YIDK, GLTS, PANF	200	23	17785	11.5989	0.999917	0.347495	31.1607
GOTERM_MF_FAT	GO:0031420~alkali metal ion binding	4	1.3245	0.0681156	YIDK, GLTS, PANF, KEFB	200	84	17785	4.23452	1	0.509186	61.7854
GOTERM_BP_FAT	GO:0015672~monovalent inorganic cation transport	8	2.64901	0.0927054	YIHO, KEFG, YIDK, GPR, GLTS, YIHP, PANF, KEFB	220	294	16709	2.06667	1	0.441489	75.031
GOTERM_BP_FAT	GO:0006814~sodium ion transport	5	1.65563	0.108032	YIHO, YIDK, GLTS, YIHP, PANF	220	138	16709	2.75181	1	0.466404	80.4172
GOTERM_BP_FAT	GO:0030001~metal ion transport	10	3.31126	0.160029	YIHO, KEFG, YIDK, GPR, FECR, GLTS, EXBD, YIHP, PANF, KEFB	220	466	16709	1.62983	1	0.57187	91.6853
GOTERM_BP_FAT	GO:0006812~cation transport	10	3.31126	0.325162	YIHO, KEFG, YIDK, GPR, FECR, GLTS, EXBD, YIHP, PANF, KEFB	220	564	16709	1.34663	1	0.791907	99.6335
Annotation Cluster 26	Enrichment Score: 1.1628769238210994
Category	Term	Count	%	PValue	Genes	List Total	Pop Hits	Pop Total	Fold Enrichment	Bonferroni	Benjamini	FDR
GOTERM_BP_FAT	GO:0033554~cellular response to stress	17	5.62914	0.0014086	IRAM, YICR, UVRD, YQGF, IRAD, SSB, CSTA, RECF, MUTH	220	520	16709	2.48298	0.482259	0.0159274	1.99031
KEGG_PATHWAY	ecv03430:Mismatch repair	3	0.993377	0.035929	UVRD, SSB, MUTH	114	19	7107	9.84349	1	0.329389	44.2671
KEGG_PATHWAY	ecj03430:Mismatch repair	3	0.993377	0.047068	UVRD, SSB, MUTH	114	22	7107	8.5012	1	0.397232	53.7114
KEGG_PATHWAY	ect03430:Mismatch repair	3	0.993377	0.047068	UVRD, SSB, MUTH	114	22	7107	8.5012	1	0.397232	53.7114
KEGG_PATHWAY	ecd03430:Mismatch repair	3	0.993377	0.047068	UVRD, SSB, MUTH	114	22	7107	8.5012	1	0.397232	53.7114
KEGG_PATHWAY	ecr03430:Mismatch repair	3	0.993377	0.047068	UVRD, SSB, MUTH	114	22	7107	8.5012	1	0.397232	53.7114
KEGG_PATHWAY	eck03430:Mismatch repair	3	0.993377	0.047068	UVRD, SSB, MUTH	114	22	7107	8.5012	1	0.397232	53.7114
KEGG_PATHWAY	ece03430:Mismatch repair	3	0.993377	0.047068	UVRD, SSB, MUTH	114	22	7107	8.5012	1	0.397232	53.7114
KEGG_PATHWAY	ecz03430:Mismatch repair	3	0.993377	0.047068	UVRD, SSB, MUTH	114	22	7107	8.5012	1	0.397232	53.7114
KEGG_PATHWAY	eco03430:Mismatch repair	3	0.993377	0.047068	UVRD, SSB, MUTH	114	22	7107	8.5012	1	0.397232	53.7114
KEGG_PATHWAY	ecf03430:Mismatch repair	3	0.993377	0.0510271	UVRD, SSB, MUTH	114	23	7107	8.13158	1	0.416996	56.6902
KEGG_PATHWAY	ecw03430:Mismatch repair	3	0.993377	0.0510271	UVRD, SSB, MUTH	114	23	7107	8.13158	1	0.416996	56.6902
KEGG_PATHWAY	eum03430:Mismatch repair	3	0.993377	0.0510271	UVRD, SSB, MUTH	114	23	7107	8.13158	1	0.416996	56.6902
KEGG_PATHWAY	ecq03430:Mismatch repair	3	0.993377	0.0510271	UVRD, SSB, MUTH	114	23	7107	8.13158	1	0.416996	56.6902
KEGG_PATHWAY	ecc03430:Mismatch repair	3	0.993377	0.0510271	UVRD, SSB, MUTH	114	23	7107	8.13158	1	0.416996	56.6902
KEGG_PATHWAY	ecx03430:Mismatch repair	3	0.993377	0.0510271	UVRD, SSB, MUTH	114	23	7107	8.13158	1	0.416996	56.6902
KEGG_PATHWAY	eci03430:Mismatch repair	3	0.993377	0.0510271	UVRD, SSB, MUTH	114	23	7107	8.13158	1	0.416996	56.6902
KEGG_PATHWAY	ecg03430:Mismatch repair	3	0.993377	0.0551013	UVRD, SSB, MUTH	114	24	7107	7.79276	1	0.433238	59.5673
GOTERM_BP_FAT	GO:0031668~cellular response to extracellular stimulus	5	1.65563	0.0552008	IRAM, UVRD, SSB, CSTA, RECF	220	109	16709	3.48394	1	0.31167	55.5073
GOTERM_BP_FAT	GO:0009432~SOS response	3	0.993377	0.195161	UVRD, SSB, RECF	220	62	16709	3.675	1	0.640901	95.4792
GOTERM_BP_FAT	GO:0006260~DNA replication	8	2.64901	0.371391	YICR, DNAB, HRPB, UVRD, NRDE, SSB, PRIA, RECF	220	447	16709	1.35928	1	0.835803	99.8668
GOTERM_BP_FAT	GO:0006974~response to DNA damage stimulus	6	1.98675	0.713654	YICR, UVRD, YQGF, SSB, RECF, MUTH	220	454	16709	1.00374	1	0.985476	100
GOTERM_BP_FAT	GO:0006281~DNA repair	6	1.98675	0.713654	YICR, UVRD, YQGF, SSB, RECF, MUTH	220	454	16709	1.00374	1	0.985476	100
GOTERM_BP_FAT	GO:0006259~DNA metabolic process	14	4.63576	1	YICR, DNAB, UVRD, YQGF, INSG, SSB, RECF, INTE, MUTH, FIMB, HRPB, XISE, NRDE, PRIA	220	3022	16709	0.351853	1	1	100
Annotation Cluster 27	Enrichment Score: 1.1335895679574342
Category	Term	Count	%	PValue	Genes	List Total	Pop Hits	Pop Total	Fold Enrichment	Bonferroni	Benjamini	FDR
KEGG_PATHWAY	ecd03440:Homologous recombination	3	0.993377	0.059286	SSB, PRIA, RECF	114	25	7107	7.48105	1	0.454862	62.3353
KEGG_PATHWAY	ecc03440:Homologous recombination	3	0.993377	0.059286	SSB, PRIA, RECF	114	25	7107	7.48105	1	0.454862	62.3353
KEGG_PATHWAY	ecv03440:Homologous recombination	3	0.993377	0.059286	SSB, PRIA, RECF	114	25	7107	7.48105	1	0.454862	62.3353
KEGG_PATHWAY	ect03440:Homologous recombination	3	0.993377	0.0635768	SSB, PRIA, RECF	114	26	7107	7.19332	1	0.472948	64.9883
KEGG_PATHWAY	ecj03440:Homologous recombination	3	0.993377	0.0679692	SSB, PRIA, RECF	114	27	7107	6.9269	1	0.490465	67.5219
KEGG_PATHWAY	ecf03440:Homologous recombination	3	0.993377	0.0679692	SSB, PRIA, RECF	114	27	7107	6.9269	1	0.490465	67.5219
KEGG_PATHWAY	eum03440:Homologous recombination	3	0.993377	0.0679692	SSB, PRIA, RECF	114	27	7107	6.9269	1	0.490465	67.5219
KEGG_PATHWAY	ecr03440:Homologous recombination	3	0.993377	0.0679692	SSB, PRIA, RECF	114	27	7107	6.9269	1	0.490465	67.5219
KEGG_PATHWAY	eck03440:Homologous recombination	3	0.993377	0.0679692	SSB, PRIA, RECF	114	27	7107	6.9269	1	0.490465	67.5219
KEGG_PATHWAY	ecx03440:Homologous recombination	3	0.993377	0.0679692	SSB, PRIA, RECF	114	27	7107	6.9269	1	0.490465	67.5219
KEGG_PATHWAY	ecz03440:Homologous recombination	3	0.993377	0.0679692	SSB, PRIA, RECF	114	27	7107	6.9269	1	0.490465	67.5219
KEGG_PATHWAY	ece03440:Homologous recombination	3	0.993377	0.0679692	SSB, PRIA, RECF	114	27	7107	6.9269	1	0.490465	67.5219
KEGG_PATHWAY	eci03440:Homologous recombination	3	0.993377	0.0679692	SSB, PRIA, RECF	114	27	7107	6.9269	1	0.490465	67.5219
KEGG_PATHWAY	eco03440:Homologous recombination	3	0.993377	0.0679692	SSB, PRIA, RECF	114	27	7107	6.9269	1	0.490465	67.5219
KEGG_PATHWAY	ecw03440:Homologous recombination	3	0.993377	0.0724591	SSB, PRIA, RECF	114	28	7107	6.67951	1	0.51044	69.9334
KEGG_PATHWAY	ecg03440:Homologous recombination	3	0.993377	0.0724591	SSB, PRIA, RECF	114	28	7107	6.67951	1	0.51044	69.9334
KEGG_PATHWAY	ecq03440:Homologous recombination	3	0.993377	0.0724591	SSB, PRIA, RECF	114	28	7107	6.67951	1	0.51044	69.9334
GOTERM_BP_FAT	GO:0006260~DNA replication	8	2.64901	0.371391	YICR, DNAB, HRPB, UVRD, NRDE, SSB, PRIA, RECF	220	447	16709	1.35928	1	0.835803	99.8668
Annotation Cluster 28	Enrichment Score: 1.102820378288026
Category	Term	Count	%	PValue	Genes	List Total	Pop Hits	Pop Total	Fold Enrichment	Bonferroni	Benjamini	FDR
GOTERM_BP_FAT	GO:0009991~response to extracellular stimulus	6	1.98675	0.0237127	IRAM, UVRD, RSPA, SSB, CSTA, RECF	220	124	16709	3.675	0.999986	0.175706	28.9842
GOTERM_BP_FAT	GO:0031667~response to nutrient levels	3	0.993377	0.143972	IRAM, RSPA, CSTA	220	51	16709	4.46765	1	0.538051	89.1073
GOTERM_BP_FAT	GO:0042594~response to starvation	3	0.993377	0.143972	IRAM, RSPA, CSTA	220	51	16709	4.46765	1	0.538051	89.1073
Annotation Cluster 29	Enrichment Score: 1.0833734981209175
Category	Term	Count	%	PValue	Genes	List Total	Pop Hits	Pop Total	Fold Enrichment	Bonferroni	Benjamini	FDR
KEGG_PATHWAY	ecd00860:Porphyrin and chlorophyll metabolism	3	0.993377	0.047068	HEMD, CYSG, YGGW	114	22	7107	8.5012	1	0.397232	53.7114
KEGG_PATHWAY	ecr00860:Porphyrin and chlorophyll metabolism	3	0.993377	0.0510271	HEMD, CYSG, YGGW	114	23	7107	8.13158	1	0.416996	56.6902
KEGG_PATHWAY	ecj00860:Porphyrin and chlorophyll metabolism	3	0.993377	0.0510271	HEMD, CYSG, YGGW	114	23	7107	8.13158	1	0.416996	56.6902
KEGG_PATHWAY	eck00860:Porphyrin and chlorophyll metabolism	3	0.993377	0.0510271	HEMD, CYSG, YGGW	114	23	7107	8.13158	1	0.416996	56.6902
KEGG_PATHWAY	eco00860:Porphyrin and chlorophyll metabolism	3	0.993377	0.0510271	HEMD, CYSG, YGGW	114	23	7107	8.13158	1	0.416996	56.6902
KEGG_PATHWAY	ecc00860:Porphyrin and chlorophyll metabolism	3	0.993377	0.0551013	HEMD, CYSG, YGGW	114	24	7107	7.79276	1	0.433238	59.5673
KEGG_PATHWAY	ecv00860:Porphyrin and chlorophyll metabolism	3	0.993377	0.0551013	HEMD, CYSG, YGGW	114	24	7107	7.79276	1	0.433238	59.5673
KEGG_PATHWAY	ecq00860:Porphyrin and chlorophyll metabolism	3	0.993377	0.0551013	HEMD, CYSG, YGGW	114	24	7107	7.79276	1	0.433238	59.5673
KEGG_PATHWAY	ecz00860:Porphyrin and chlorophyll metabolism	3	0.993377	0.0551013	HEMD, CYSG, YGGW	114	24	7107	7.79276	1	0.433238	59.5673
KEGG_PATHWAY	eci00860:Porphyrin and chlorophyll metabolism	3	0.993377	0.0551013	HEMD, CYSG, YGGW	114	24	7107	7.79276	1	0.433238	59.5673
KEGG_PATHWAY	eum00860:Porphyrin and chlorophyll metabolism	3	0.993377	0.059286	HEMD, CYSG, YGGW	114	25	7107	7.48105	1	0.454862	62.3353
KEGG_PATHWAY	ece00860:Porphyrin and chlorophyll metabolism	3	0.993377	0.059286	HEMD, CYSG, YGGW	114	25	7107	7.48105	1	0.454862	62.3353
KEGG_PATHWAY	ect00860:Porphyrin and chlorophyll metabolism	3	0.993377	0.059286	HEMD, CYSG, YGGW	114	25	7107	7.48105	1	0.454862	62.3353
GOTERM_BP_FAT	GO:0033014~tetrapyrrole biosynthetic process	4	1.3245	0.198385	HEMD, CYSG, HEMY, YGGW	220	117	16709	2.59658	1	0.643942	95.7308
GOTERM_BP_FAT	GO:0006779~porphyrin biosynthetic process	4	1.3245	0.198385	HEMD, CYSG, HEMY, YGGW	220	117	16709	2.59658	1	0.643942	95.7308
GOTERM_BP_FAT	GO:0033013~tetrapyrrole metabolic process	4	1.3245	0.208497	HEMD, CYSG, HEMY, YGGW	220	120	16709	2.53167	1	0.657175	96.4378
GOTERM_BP_FAT	GO:0006778~porphyrin metabolic process	4	1.3245	0.208497	HEMD, CYSG, HEMY, YGGW	220	120	16709	2.53167	1	0.657175	96.4378
GOTERM_BP_FAT	GO:0051188~cofactor biosynthetic process	7	2.31788	0.54634	HEMD, MELA, CYSG, CYCA, HEMY, YGGW, PANF	220	452	16709	1.17622	1	0.941538	99.9987
Annotation Cluster 30	Enrichment Score: 1.0406622249809871
Category	Term	Count	%	PValue	Genes	List Total	Pop Hits	Pop Total	Fold Enrichment	Bonferroni	Benjamini	FDR
GOTERM_BP_FAT	GO:0009119~ribonucleoside metabolic process	5	1.65563	0.0507739	METE, XDHB, CDD, PAOA, PANF	220	106	16709	3.58255	1	0.316294	52.4398
GOTERM_BP_FAT	GO:0046128~purine ribonucleoside metabolic process	4	1.3245	0.103454	METE, XDHB, PAOA, PANF	220	86	16709	3.53256	1	0.4631	78.934
GOTERM_BP_FAT	GO:0042278~purine nucleoside metabolic process	4	1.3245	0.106168	METE, XDHB, PAOA, PANF	220	87	16709	3.49195	1	0.464196	79.8253
GOTERM_BP_FAT	GO:0009116~nucleoside metabolic process	5	1.65563	0.123301	METE, XDHB, CDD, PAOA, PANF	220	145	16709	2.61897	1	0.506564	84.6918
Annotation Cluster 31	Enrichment Score: 1.0371263732747498
Category	Term	Count	%	PValue	Genes	List Total	Pop Hits	Pop Total	Fold Enrichment	Bonferroni	Benjamini	FDR
GOTERM_BP_FAT	GO:0006767~water-soluble vitamin metabolic process	9	2.98013	0.0294047	PATA, BIOH, THIG, MELA, CYSG, FIXB, FIXA, THIQ, THID	220	276	16709	2.47663	0.999999	0.210406	34.6663
GOTERM_BP_FAT	GO:0006766~vitamin metabolic process	9	2.98013	0.0539136	PATA, BIOH, THIG, MELA, CYSG, FIXB, FIXA, THIQ, THID	220	312	16709	2.19087	1	0.312778	54.6349
GOTERM_BP_FAT	GO:0042364~water-soluble vitamin biosynthetic process	7	2.31788	0.102143	PATA, BIOH, THIG, MELA, CYSG, THIQ, THID	220	244	16709	2.17889	1	0.462696	78.4902
GOTERM_BP_FAT	GO:0006772~thiamin metabolic process	3	0.993377	0.117472	THIG, THIQ, THID	220	45	16709	5.06333	1	0.492667	83.1743
GOTERM_BP_FAT	GO:0042724~thiamin and derivative biosynthetic process	3	0.993377	0.117472	THIG, THIQ, THID	220	45	16709	5.06333	1	0.492667	83.1743
GOTERM_BP_FAT	GO:0009228~thiamin biosynthetic process	3	0.993377	0.117472	THIG, THIQ, THID	220	45	16709	5.06333	1	0.492667	83.1743
GOTERM_BP_FAT	GO:0042723~thiamin and derivative metabolic process	3	0.993377	0.117472	THIG, THIQ, THID	220	45	16709	5.06333	1	0.492667	83.1743
GOTERM_BP_FAT	GO:0009110~vitamin biosynthetic process	7	2.31788	0.163655	PATA, BIOH, THIG, MELA, CYSG, THIQ, THID	220	280	16709	1.89875	1	0.577009	92.1827
Annotation Cluster 32	Enrichment Score: 0.9994605689276165
Category	Term	Count	%	PValue	Genes	List Total	Pop Hits	Pop Total	Fold Enrichment	Bonferroni	Benjamini	FDR
GOTERM_BP_FAT	GO:0006537~glutamate biosynthetic process	3	0.993377	0.0452246	GLTD, GLTS, GLTP	220	26	16709	8.76346	1	0.298336	48.3168
GOTERM_BP_FAT	GO:0009084~glutamine family amino acid biosynthetic process	5	1.65563	0.0646589	ARGB, PATA, GLTD, GLTS, GLTP	220	115	16709	3.30217	1	0.344161	61.4547
GOTERM_BP_FAT	GO:0009064~glutamine family amino acid metabolic process	7	2.31788	0.130786	ARGB, PATA, TRPD, PURL, GLTD, GLTS, GLTP	220	262	16709	2.0292	1	0.512914	86.4539
GOTERM_BP_FAT	GO:0006536~glutamate metabolic process	3	0.993377	0.26278	GLTD, GLTS, GLTP	220	76	16709	2.99803	1	0.729148	98.7068
Annotation Cluster 33	Enrichment Score: 0.9749348868039643
Category	Term	Count	%	PValue	Genes	List Total	Pop Hits	Pop Total	Fold Enrichment	Bonferroni	Benjamini	FDR
KEGG_PATHWAY	ecd00052:Galactose metabolism	3	0.993377	0.0864723	MELA, SGCC, SGCB	114	31	7107	6.03311	1	0.560896	76.4248
KEGG_PATHWAY	ecj00052:Galactose metabolism	3	0.993377	0.0913114	MELA, SGCC, SGCB	114	32	7107	5.84457	1	0.575595	78.3428
KEGG_PATHWAY	eco00052:Galactose metabolism	3	0.993377	0.0962283	MELA, SGCC, SGCB	114	33	7107	5.66746	1	0.592726	80.1411
KEGG_PATHWAY	eum00052:Galactose metabolism	3	0.993377	0.132529	MELA, SGCC, SGCB	114	40	7107	4.67566	1	0.705496	89.6841
KEGG_PATHWAY	ecz00052:Galactose metabolism	3	0.993377	0.132529	MELA, SGCC, SGCB	114	40	7107	4.67566	1	0.705496	89.6841
Annotation Cluster 34	Enrichment Score: 0.9690027838656953
Category	Term	Count	%	PValue	Genes	List Total	Pop Hits	Pop Total	Fold Enrichment	Bonferroni	Benjamini	FDR
GOTERM_MF_FAT	GO:0015293~symporter activity	16	5.29801	0.00210523	YIHO, FRWC, FRVA, YIDK, FRVB, FRUB, GLTS, GLTP, YIHP, UGPC, KDGT, YTFR, SSTT, YTFT, PANF, SGCB	200	575	17785	2.47443	0.514636	0.0540867	2.83276
GOTERM_MF_FAT	GO:0015294~solute:cation symporter activity	12	3.97351	0.0404523	KDGT, YTFR, FRWC, FRVA, SSTT, FRVB, FRUB, GLTS, YTFT, GLTP, SGCB, UGPC	200	539	17785	1.97978	0.999999	0.408195	43.0538
GOTERM_MF_FAT	GO:0051119~sugar transmembrane transporter activity	11	3.64238	0.0746566	KDGT, YTFR, IDNT, FRWC, GNTT, FRVA, FRVB, FRUB, YTFT, SGCB, UGPC	200	530	17785	1.84561	1	0.512899	65.285
GOTERM_MF_FAT	GO:0015295~solute:hydrogen symporter activity	9	2.98013	0.142549	KDGT, YTFR, FRWC, FRVA, FRVB, FRUB, YTFT, SGCB, UGPC	200	458	17785	1.74743	1	0.690325	87.7183
GOTERM_MF_FAT	GO:0005351~sugar:hydrogen symporter activity	9	2.98013	0.142549	KDGT, YTFR, FRWC, FRVA, FRVB, FRUB, YTFT, SGCB, UGPC	200	458	17785	1.74743	1	0.690325	87.7183
GOTERM_MF_FAT	GO:0005402~cation:sugar symporter activity	9	2.98013	0.144014	KDGT, YTFR, FRWC, FRVA, FRVB, FRUB, YTFT, SGCB, UGPC	200	459	17785	1.74363	1	0.686357	88.0013
GOTERM_BP_FAT	GO:0008643~carbohydrate transport	14	4.63576	0.223281	FRWC, FRVA, GNTT, UHPT, FRVB, FRUB, UGPC, KDGT, YTFR, IDNT, SGCC, RBSD, YTFT, SGCB	220	779	16709	1.36496	1	0.671496	97.2777
GOTERM_MF_FAT	GO:0008982~protein-N(PI)-phosphohistidine-sugar phosphotransferase activity	5	1.65563	0.527788	FRWC, FRVA, FRVB, FRUB, SGCB	200	339	17785	1.31158	1	0.964647	99.9964
GOTERM_BP_FAT	GO:0009401~phosphoenolpyruvate-dependent sugar phosphotransferase system	6	1.98675	0.866995	FRWC, FRVA, SGCC, FRVB, FRUB, SGCB	220	565	16709	0.806549	1	0.998205	100
Annotation Cluster 35	Enrichment Score: 0.9143624015021617
Category	Term	Count	%	PValue	Genes	List Total	Pop Hits	Pop Total	Fold Enrichment	Bonferroni	Benjamini	FDR
GOTERM_BP_FAT	GO:0006261~DNA-dependent DNA replication	6	1.98675	0.0402031	YICR, DNAB, HRPB, UVRD, PRIA, RECF	220	143	16709	3.18671	1	0.273399	44.302
GOTERM_MF_FAT	GO:0008026~ATP-dependent helicase activity	4	1.3245	0.154074	HRPB, UVRD, DEAD, PRIA	200	121	17785	2.93967	1	0.705095	89.7876
GOTERM_MF_FAT	GO:0070035~purine NTP-dependent helicase activity	4	1.3245	0.154074	HRPB, UVRD, DEAD, PRIA	200	121	17785	2.93967	1	0.705095	89.7876
GOTERM_MF_FAT	GO:0004386~helicase activity	5	1.65563	0.230587	DNAB, HRPB, UVRD, DEAD, PRIA	200	219	17785	2.03025	1	0.787787	97.1965
Annotation Cluster 36	Enrichment Score: 0.8951815375177374
Category	Term	Count	%	PValue	Genes	List Total	Pop Hits	Pop Total	Fold Enrichment	Bonferroni	Benjamini	FDR
GOTERM_MF_FAT	GO:0042879~aldonate transmembrane transporter activity	3	0.993377	0.0736638	KDGT, IDNT, GNTT	200	40	17785	6.66937	1	0.517632	64.7737
GOTERM_MF_FAT	GO:0015128~gluconate transmembrane transporter activity	3	0.993377	0.0736638	KDGT, IDNT, GNTT	200	40	17785	6.66937	1	0.517632	64.7737
GOTERM_MF_FAT	GO:0015149~hexose transmembrane transporter activity	3	0.993377	0.126068	KDGT, IDNT, GNTT	200	55	17785	4.85045	1	0.667289	84.0777
GOTERM_MF_FAT	GO:0008028~monocarboxylic acid transmembrane transporter activity	3	0.993377	0.160671	KDGT, IDNT, GNTT	200	64	17785	4.16836	1	0.706555	90.8216
GOTERM_MF_FAT	GO:0015145~monosaccharide transmembrane transporter activity	3	0.993377	0.304118	KDGT, IDNT, GNTT	200	99	17785	2.6947	1	0.865455	99.2874
Annotation Cluster 37	Enrichment Score: 0.7977048465741096
Category	Term	Count	%	PValue	Genes	List Total	Pop Hits	Pop Total	Fold Enrichment	Bonferroni	Benjamini	FDR
KEGG_PATHWAY	ece00620:Pyruvate metabolism	3	0.993377	0.143408	LEUA, YQEF, PFLD	114	42	7107	4.45301	1	0.733019	91.5678
KEGG_PATHWAY	eum00620:Pyruvate metabolism	3	0.993377	0.148916	LEUA, YQEF, PFLD	114	43	7107	4.34945	1	0.744608	92.3937
KEGG_PATHWAY	eck00620:Pyruvate metabolism	3	0.993377	0.148916	LEUA, YQEF, PFLD	114	43	7107	4.34945	1	0.744608	92.3937
KEGG_PATHWAY	ect00620:Pyruvate metabolism	3	0.993377	0.148916	LEUA, YQEF, PFLD	114	43	7107	4.34945	1	0.744608	92.3937
KEGG_PATHWAY	ecr00620:Pyruvate metabolism	3	0.993377	0.154468	LEUA, YQEF, PFLD	114	44	7107	4.2506	1	0.755717	93.1488
KEGG_PATHWAY	ecj00620:Pyruvate metabolism	3	0.993377	0.154468	LEUA, YQEF, PFLD	114	44	7107	4.2506	1	0.755717	93.1488
KEGG_PATHWAY	eco00620:Pyruvate metabolism	3	0.993377	0.154468	LEUA, YQEF, PFLD	114	44	7107	4.2506	1	0.755717	93.1488
KEGG_PATHWAY	eci00620:Pyruvate metabolism	3	0.993377	0.165687	LEUA, YQEF, PFLD	114	46	7107	4.06579	1	0.776553	94.4655
KEGG_PATHWAY	ecc00620:Pyruvate metabolism	3	0.993377	0.165687	LEUA, YQEF, PFLD	114	46	7107	4.06579	1	0.776553	94.4655
KEGG_PATHWAY	ecg00620:Pyruvate metabolism	3	0.993377	0.165687	LEUA, YQEF, PFLD	114	46	7107	4.06579	1	0.776553	94.4655
KEGG_PATHWAY	ecv00620:Pyruvate metabolism	3	0.993377	0.17135	LEUA, YQEF, PFLD	114	47	7107	3.97928	1	0.786311	95.0361
KEGG_PATHWAY	ecz00620:Pyruvate metabolism	3	0.993377	0.177046	LEUA, YQEF, PFLD	114	48	7107	3.89638	1	0.795649	95.554
KEGG_PATHWAY	ecq00620:Pyruvate metabolism	3	0.993377	0.177046	LEUA, YQEF, PFLD	114	48	7107	3.89638	1	0.795649	95.554
Annotation Cluster 38	Enrichment Score: 0.630165090373894
Category	Term	Count	%	PValue	Genes	List Total	Pop Hits	Pop Total	Fold Enrichment	Bonferroni	Benjamini	FDR
GOTERM_BP_FAT	GO:0006071~glycerol metabolic process	3	0.993377	0.148504	GPSA, UGPQ, UGPC	220	52	16709	4.38173	1	0.546276	89.9015
GOTERM_BP_FAT	GO:0019400~alditol metabolic process	3	0.993377	0.291947	GPSA, UGPQ, UGPC	220	82	16709	2.77866	1	0.762957	99.2729
GOTERM_BP_FAT	GO:0019751~polyol metabolic process	3	0.993377	0.296798	GPSA, UGPQ, UGPC	220	83	16709	2.74518	1	0.766643	99.3408
Annotation Cluster 39	Enrichment Score: 0.6296729483794691
Category	Term	Count	%	PValue	Genes	List Total	Pop Hits	Pop Total	Fold Enrichment	Bonferroni	Benjamini	FDR
GOTERM_MF_FAT	GO:0019842~vitamin binding	9	2.98013	0.189805	YIIM, ILVB, TRPB, PATA, ILVA, YGEX, YJIR, AVTA, ILVI	200	494	17785	1.62009	1	0.757216	94.3304
GOTERM_MF_FAT	GO:0030170~pyridoxal phosphate binding	7	2.31788	0.214942	YIIM, TRPB, PATA, ILVA, YGEX, YJIR, AVTA	200	359	17785	1.73391	1	0.785004	96.311
GOTERM_MF_FAT	GO:0070279~vitamin B6 binding	7	2.31788	0.214942	YIIM, TRPB, PATA, ILVA, YGEX, YJIR, AVTA	200	359	17785	1.73391	1	0.785004	96.311
GOTERM_MF_FAT	GO:0008483~transaminase activity	4	1.3245	0.215637	PATA, YJIR, AVTA, ILVE	200	143	17785	2.48741	1	0.780127	96.3552
GOTERM_MF_FAT	GO:0016769~transferase activity, transferring nitrogenous groups	4	1.3245	0.375804	PATA, YJIR, AVTA, ILVE	200	196	17785	1.8148	1	0.907194	99.8382
Annotation Cluster 40	Enrichment Score: 0.6080745191455585
Category	Term	Count	%	PValue	Genes	List Total	Pop Hits	Pop Total	Fold Enrichment	Bonferroni	Benjamini	FDR
GOTERM_BP_FAT	GO:0009061~anaerobic respiration	6	1.98675	0.058492	NAPG, FDHD, NIRD, FDHE, PFLD, UGPC	220	159	16709	2.86604	1	0.319943	57.6674
GOTERM_BP_FAT	GO:0015980~energy derivation by oxidation of organic compounds	8	2.64901	0.309087	GPSA, TTDA, NAPG, FDHD, NIRD, FDHE, PFLD, UGPC	220	418	16709	1.45359	1	0.780113	99.4873
GOTERM_BP_FAT	GO:0006091~generation of precursor metabolites and energy	12	3.97351	0.388269	GPSA, TTDA, CYSJ, NAPG, TRXA, FDHD, FIXB, NIRD, FDHE, FIXA, PFLD, UGPC	220	746	16709	1.22172	1	0.847601	99.9097
GOTERM_BP_FAT	GO:0045333~cellular respiration	6	1.98675	0.526493	NAPG, FDHD, NIRD, FDHE, PFLD, UGPC	220	371	16709	1.2283	1	0.933222	99.9977
Annotation Cluster 41	Enrichment Score: 0.5935906152629661
Category	Term	Count	%	PValue	Genes	List Total	Pop Hits	Pop Total	Fold Enrichment	Bonferroni	Benjamini	FDR
KEGG_PATHWAY	ecj02060:Phosphotransferase system (PTS)	3	0.993377	0.148916	SGCC, FRUB, SGCB	114	43	7107	4.34945	1	0.744608	92.3937
KEGG_PATHWAY	eco02060:Phosphotransferase system (PTS)	3	0.993377	0.160059	SGCC, FRUB, SGCB	114	45	7107	4.15614	1	0.76636	93.8379
KEGG_PATHWAY	eum02060:Phosphotransferase system (PTS)	3	0.993377	0.205921	SGCC, FRUB, SGCB	114	53	7107	3.5288	1	0.845115	97.4873
KEGG_PATHWAY	ecz02060:Phosphotransferase system (PTS)	3	0.993377	0.252992	SGCC, FRUB, SGCB	114	61	7107	3.06601	1	0.903867	99.0535
GOTERM_BP_FAT	GO:0009401~phosphoenolpyruvate-dependent sugar phosphotransferase system	6	1.98675	0.866995	FRWC, FRVA, SGCC, FRVB, FRUB, SGCB	220	565	16709	0.806549	1	0.998205	100
Annotation Cluster 42	Enrichment Score: 0.5741649902974792
Category	Term	Count	%	PValue	Genes	List Total	Pop Hits	Pop Total	Fold Enrichment	Bonferroni	Benjamini	FDR
GOTERM_BP_FAT	GO:0009252~peptidoglycan biosynthetic process	4	1.3245	0.095485	CYCA, FTSI, AMIB, SLT	220	83	16709	3.66024	1	0.447469	76.1001
GOTERM_BP_FAT	GO:0006023~aminoglycan biosynthetic process	4	1.3245	0.095485	CYCA, FTSI, AMIB, SLT	220	83	16709	3.66024	1	0.447469	76.1001
GOTERM_BP_FAT	GO:0006024~glycosaminoglycan biosynthetic process	4	1.3245	0.095485	CYCA, FTSI, AMIB, SLT	220	83	16709	3.66024	1	0.447469	76.1001
GOTERM_BP_FAT	GO:0044038~cell wall macromolecule biosynthetic process	4	1.3245	0.103454	CYCA, FTSI, AMIB, SLT	220	86	16709	3.53256	1	0.4631	78.934
GOTERM_BP_FAT	GO:0070589~cellular component macromolecule biosynthetic process	4	1.3245	0.103454	CYCA, FTSI, AMIB, SLT	220	86	16709	3.53256	1	0.4631	78.934
GOTERM_BP_FAT	GO:0010382~cellular cell wall macromolecule metabolic process	4	1.3245	0.106168	CYCA, FTSI, AMIB, SLT	220	87	16709	3.49195	1	0.464196	79.8253
GOTERM_BP_FAT	GO:0009273~peptidoglycan-based cell wall biogenesis	4	1.3245	0.125914	CYCA, FTSI, AMIB, SLT	220	94	16709	3.23191	1	0.510403	85.3297
GOTERM_BP_FAT	GO:0042546~cell wall biogenesis	4	1.3245	0.125914	CYCA, FTSI, AMIB, SLT	220	94	16709	3.23191	1	0.510403	85.3297
GOTERM_BP_FAT	GO:0000270~peptidoglycan metabolic process	5	1.65563	0.317891	BAX, CYCA, FTSI, AMIB, SLT	220	217	16709	1.75	1	0.785653	99.573
GOTERM_BP_FAT	GO:0030203~glycosaminoglycan metabolic process	5	1.65563	0.317891	BAX, CYCA, FTSI, AMIB, SLT	220	217	16709	1.75	1	0.785653	99.573
GOTERM_BP_FAT	GO:0006022~aminoglycan metabolic process	5	1.65563	0.332266	BAX, CYCA, FTSI, AMIB, SLT	220	222	16709	1.71059	1	0.79777	99.6849
GOTERM_BP_FAT	GO:0044036~cell wall macromolecule metabolic process	4	1.3245	0.631406	CYCA, FTSI, AMIB, SLT	220	247	16709	1.22996	1	0.96914	99.9999
GOTERM_BP_FAT	GO:0016051~carbohydrate biosynthetic process	7	2.31788	0.823503	GPSA, AGAR, WCAF, CYCA, FTSI, AMIB, SLT	220	617	16709	0.861669	1	0.99625	100
GOTERM_BP_FAT	GO:0007047~cell wall organization	3	0.993377	0.84728	FTSI, AMIB, SLT	220	253	16709	0.900593	1	0.997445	100
GOTERM_BP_FAT	GO:0045229~external encapsulating structure organization	3	0.993377	0.887146	FTSI, AMIB, SLT	220	282	16709	0.807979	1	0.998826	100
GOTERM_BP_FAT	GO:0005976~polysaccharide metabolic process	7	2.31788	0.909344	BAX, WCAF, CYCA, FTSI, AMIB, MALS, SLT	220	712	16709	0.746699	1	0.999374	100
GOTERM_BP_FAT	GO:0000271~polysaccharide biosynthetic process	5	1.65563	0.926794	WCAF, CYCA, FTSI, AMIB, SLT	220	540	16709	0.703241	1	0.999658	100
Annotation Cluster 43	Enrichment Score: 0.5490750755440472
Category	Term	Count	%	PValue	Genes	List Total	Pop Hits	Pop Total	Fold Enrichment	Bonferroni	Benjamini	FDR
GOTERM_MF_FAT	GO:0046872~metal ion binding	37	12.2517	0.200626	PURT, NAPG, YIDK, ILVI, TATD, ILVB, METE, GLTD, CDD, MALS, YGGW, PANF, YIIM, TTDA, ZINT, CYSJ, CYSI, MELA, IDND, RHAA, RHAD, FECR, GLTS, PURD, NSRR, FADH, AROL, PYRI, UGPQ, YDEP, PAOA, PRIA, SODA, HSLO, XYLA, CCME, KEFB	200	2793	17785	1.17803	1	0.77169	95.2801
GOTERM_MF_FAT	GO:0043169~cation binding	37	12.2517	0.256155	PURT, NAPG, YIDK, ILVI, TATD, ILVB, METE, GLTD, CDD, MALS, YGGW, PANF, YIIM, TTDA, ZINT, CYSJ, CYSI, MELA, IDND, RHAA, RHAD, FECR, GLTS, PURD, NSRR, FADH, AROL, PYRI, UGPQ, YDEP, PAOA, PRIA, SODA, HSLO, XYLA, CCME, KEFB	200	2876	17785	1.14403	1	0.815792	98.2316
GOTERM_MF_FAT	GO:0043167~ion binding	37	12.2517	0.266879	PURT, NAPG, YIDK, ILVI, TATD, ILVB, METE, GLTD, CDD, MALS, YGGW, PANF, YIIM, TTDA, ZINT, CYSJ, CYSI, MELA, IDND, RHAA, RHAD, FECR, GLTS, PURD, NSRR, FADH, AROL, PYRI, UGPQ, YDEP, PAOA, PRIA, SODA, HSLO, XYLA, CCME, KEFB	200	2891	17785	1.13809	1	0.825462	98.5493
GOTERM_MF_FAT	GO:0046914~transition metal ion binding	25	8.27815	0.463977	NAPG, METE, GLTD, CDD, YGGW, YIIM, ZINT, TTDA, CYSJ, CYSI, MELA, IDND, RHAA, RHAD, FECR, PURD, NSRR, FADH, PYRI, YDEP, PAOA, PRIA, SODA, HSLO, CCME	200	2075	17785	1.07139	1	0.944444	99.9797
Annotation Cluster 44	Enrichment Score: 0.5315674876475545
Category	Term	Count	%	PValue	Genes	List Total	Pop Hits	Pop Total	Fold Enrichment	Bonferroni	Benjamini	FDR
GOTERM_BP_FAT	GO:0006261~DNA-dependent DNA replication	6	1.98675	0.0402031	YICR, DNAB, HRPB, UVRD, PRIA, RECF	220	143	16709	3.18671	1	0.273399	44.302
GOTERM_CC_FAT	GO:0005694~chromosome	3	0.993377	0.319234	DNAB, PRIA, RECF	111	76	7281	2.58926	1	0.772131	97.5366
GOTERM_CC_FAT	GO:0043232~intracellular non-membrane-bounded organelle	4	1.3245	0.763275	DNAB, RNG, PRIA, RECF	111	262	7281	1.00144	1	0.991794	99.9999
GOTERM_CC_FAT	GO:0043228~non-membrane-bounded organelle	4	1.3245	0.763275	DNAB, RNG, PRIA, RECF	111	262	7281	1.00144	1	0.991794	99.9999
Annotation Cluster 45	Enrichment Score: 0.5283540567399163
Category	Term	Count	%	PValue	Genes	List Total	Pop Hits	Pop Total	Fold Enrichment	Bonferroni	Benjamini	FDR
GOTERM_BP_FAT	GO:0019299~rhamnose metabolic process	4	1.3245	0.00694661	RHAR, RHAA, RHAD, RHAS	220	30	16709	10.1267	0.961434	0.0669193	9.46368
GOTERM_BP_FAT	GO:0046496~nicotinamide nucleotide metabolic process	4	1.3245	0.185099	FSAB, MELA, RPIB, XYLA	220	113	16709	2.6885	1	0.622959	94.6028
GOTERM_BP_FAT	GO:0006769~nicotinamide metabolic process	4	1.3245	0.185099	FSAB, MELA, RPIB, XYLA	220	113	16709	2.6885	1	0.622959	94.6028
GOTERM_BP_FAT	GO:0009820~alkaloid metabolic process	4	1.3245	0.185099	FSAB, MELA, RPIB, XYLA	220	113	16709	2.6885	1	0.622959	94.6028
GOTERM_BP_FAT	GO:0019362~pyridine nucleotide metabolic process	4	1.3245	0.201742	FSAB, MELA, RPIB, XYLA	220	118	16709	2.57458	1	0.647197	95.9788
GOTERM_BP_FAT	GO:0043603~cellular amide metabolic process	5	1.65563	0.219565	FSAB, BIOH, MELA, RPIB, XYLA	220	183	16709	2.07514	1	0.667987	97.086
GOTERM_BP_FAT	GO:0006098~pentose-phosphate shunt	3	0.993377	0.243336	FSAB, RPIB, XYLA	220	72	16709	3.16458	1	0.703876	98.1254
GOTERM_BP_FAT	GO:0006739~NADP metabolic process	3	0.993377	0.272509	FSAB, RPIB, XYLA	220	78	16709	2.92115	1	0.740943	98.93
GOTERM_BP_FAT	GO:0006733~oxidoreduction coenzyme metabolic process	4	1.3245	0.317585	FSAB, MELA, RPIB, XYLA	220	151	16709	2.01192	1	0.788119	99.5703
GOTERM_BP_FAT	GO:0046164~alcohol catabolic process	5	1.65563	0.332266	GPSA, FSAB, RPIB, RBSD, XYLA	220	222	16709	1.71059	1	0.79777	99.6849
GOTERM_BP_FAT	GO:0044275~cellular carbohydrate catabolic process	5	1.65563	0.363351	GPSA, FSAB, RPIB, RBSD, XYLA	220	232	16709	1.63685	1	0.830007	99.8403
GOTERM_BP_FAT	GO:0019318~hexose metabolic process	8	2.64901	0.371391	FSAB, RHAR, RHAA, RHAD, RHAS, RPIB, XYLA, PFLD	220	447	16709	1.35928	1	0.835803	99.8668
GOTERM_BP_FAT	GO:0019321~pentose metabolic process	3	0.993377	0.373309	RPIB, RBSD, XYLA	220	99	16709	2.30152	1	0.835287	99.8725
GOTERM_BP_FAT	GO:0051186~cofactor metabolic process	11	3.64238	0.407814	FSAB, BIOH, HEMD, MELA, CYSG, CYCA, RPIB, HEMY, XYLA, YGGW, PANF	220	684	16709	1.22142	1	0.86099	99.9431
GOTERM_BP_FAT	GO:0019748~secondary metabolic process	4	1.3245	0.421464	FSAB, MELA, RPIB, XYLA	220	180	16709	1.68778	1	0.870561	99.9592
GOTERM_BP_FAT	GO:0005996~monosaccharide metabolic process	10	3.31126	0.444239	FSAB, AGAR, RHAR, RHAA, RHAD, RHAS, RPIB, RBSD, XYLA, PFLD	220	632	16709	1.20174	1	0.886639	99.977
GOTERM_BP_FAT	GO:0046365~monosaccharide catabolic process	4	1.3245	0.509162	FSAB, RPIB, RBSD, XYLA	220	205	16709	1.48195	1	0.925457	99.9961
GOTERM_BP_FAT	GO:0006007~glucose catabolic process	3	0.993377	0.692034	FSAB, RPIB, XYLA	220	182	16709	1.25192	1	0.982994	100
GOTERM_BP_FAT	GO:0019320~hexose catabolic process	3	0.993377	0.697778	FSAB, RPIB, XYLA	220	184	16709	1.23832	1	0.983574	100
GOTERM_BP_FAT	GO:0006732~coenzyme metabolic process	6	1.98675	0.738138	FSAB, MELA, CYCA, RPIB, XYLA, PANF	220	468	16709	0.973718	1	0.988549	100
GOTERM_BP_FAT	GO:0006006~glucose metabolic process	4	1.3245	0.842139	FSAB, RPIB, XYLA, PFLD	220	351	16709	0.865527	1	0.997274	100
Annotation Cluster 46	Enrichment Score: 0.393919822230416
Category	Term	Count	%	PValue	Genes	List Total	Pop Hits	Pop Total	Fold Enrichment	Bonferroni	Benjamini	FDR
GOTERM_MF_FAT	GO:0051540~metal cluster binding	11	3.64238	0.36213	TTDA, CYSI, YHCC, NAPG, NIRD, YDEP, GLTD, PAOA, NSRR, FADH, YGGW	200	771	17785	1.26871	1	0.89992	99.7825
GOTERM_MF_FAT	GO:0051536~iron-sulfur cluster binding	11	3.64238	0.36213	TTDA, CYSI, YHCC, NAPG, NIRD, YDEP, GLTD, PAOA, NSRR, FADH, YGGW	200	771	17785	1.26871	1	0.89992	99.7825
GOTERM_MF_FAT	GO:0005506~iron ion binding	12	3.97351	0.420191	TTDA, CYSJ, CYSI, NAPG, YDEP, GLTD, FECR, PAOA, NSRR, CCME, FADH, YGGW	200	896	17785	1.19096	1	0.928149	99.9408
GOTERM_MF_FAT	GO:0051539~4 iron, 4 sulfur cluster binding	7	2.31788	0.48211	TTDA, CYSI, NAPG, YDEP, GLTD, FADH, YGGW	200	496	17785	1.25499	1	0.948677	99.9873
Annotation Cluster 47	Enrichment Score: 0.21085262260807788
Category	Term	Count	%	PValue	Genes	List Total	Pop Hits	Pop Total	Fold Enrichment	Bonferroni	Benjamini	FDR
GOTERM_MF_FAT	GO:0016407~acetyltransferase activity	5	1.65563	0.429696	RIMI, YJHQ, YQEF, YIID, PFLD	200	299	17785	1.48704	1	0.931116	99.9528
GOTERM_MF_FAT	GO:0008080~N-acetyltransferase activity	3	0.993377	0.726754	RIMI, YJHQ, YIID	200	228	17785	1.17007	1	0.995888	100
GOTERM_MF_FAT	GO:0016410~N-acyltransferase activity	3	0.993377	0.746266	RIMI, YJHQ, YIID	200	237	17785	1.12563	1	0.996544	100
Annotation Cluster 48	Enrichment Score: 0.11895772801244366
Category	Term	Count	%	PValue	Genes	List Total	Pop Hits	Pop Total	Fold Enrichment	Bonferroni	Benjamini	FDR
GOTERM_BP_FAT	GO:0000272~polysaccharide catabolic process	3	0.993377	0.594886	BAX, AMIB, MALS	220	152	16709	1.49901	1	0.960092	99.9997
GOTERM_BP_FAT	GO:0009057~macromolecule catabolic process	3	0.993377	0.812764	BAX, AMIB, MALS	220	233	16709	0.977897	1	0.995795	100
GOTERM_BP_FAT	GO:0005976~polysaccharide metabolic process	7	2.31788	0.909344	BAX, WCAF, CYCA, FTSI, AMIB, MALS, SLT	220	712	16709	0.746699	1	0.999374	100
Annotation Cluster 49	Enrichment Score: 0.021050266410318527
Category	Term	Count	%	PValue	Genes	List Total	Pop Hits	Pop Total	Fold Enrichment	Bonferroni	Benjamini	FDR
GOTERM_BP_FAT	GO:0006350~transcription	22	7.28477	0.816662	SOXS, MHPR, SFSB, DEAD, FECR, GLCC, NSRR, BGLJ, YHAJ, CSPC, YHJC, BETI, AGAR, FIMB, DCTR, EBGR, RHAR, YJIR, RHAS, NORR, BASR, LACI	220	1886	16709	0.885949	1	0.99592	100
GOTERM_MF_FAT	GO:0003700~transcription factor activity	15	4.96689	0.912219	SOXS, GLCC, NSRR, BGLJ, YHAJ, YHJC, BETI, AGAR, DCTR, EBGR, RHAR, YJIR, RHAS, NORR, LACI	200	1694	17785	0.787411	1	0.999932	100
GOTERM_MF_FAT	GO:0030528~transcription regulator activity	17	5.62914	0.969963	SOXS, QORB, GLCC, NSRR, BGLJ, YHAJ, YHJC, BETI, AGAR, DCTR, EBGR, RHAR, YJIR, RHAS, NORR, BASR, LACI	200	2118	17785	0.713751	1	0.999998	100
GOTERM_BP_FAT	GO:0051252~regulation of RNA metabolic process	20	6.62252	0.993137	SOXS, MHPR, YJJU, RRAA, GLCC, NSRR, BGLJ, YHAJ, CSPC, YHJC, BETI, AGAR, DCTR, EBGR, RHAR, YJIR, RHAS, NORR, BASR, LACI	220	2317	16709	0.655589	1	1	100
GOTERM_BP_FAT	GO:0045449~regulation of transcription	22	7.28477	0.996224	SOXS, MHPR, YJJU, SFSB, DEAD, GLCC, NSRR, BGLJ, YHAJ, CSPC, YHJC, BETI, AGAR, FIMB, DCTR, EBGR, RHAR, YJIR, RHAS, NORR, BASR, LACI	220	2591	16709	0.644886	1	1	100
GOTERM_BP_FAT	GO:0006355~regulation of transcription, DNA-dependent	19	6.29139	0.996289	SOXS, MHPR, YJJU, GLCC, NSRR, BGLJ, YHAJ, YHJC, CSPC, BETI, AGAR, DCTR, EBGR, RHAR, YJIR, RHAS, NORR, BASR, LACI	220	2311	16709	0.624427	1	1	100
GOTERM_MF_FAT	GO:0003677~DNA binding	32	10.596	0.999999	YIDF, MHPR, DNAB, YQGF, SFSB, BGLJ, INTE, CSPC, MUTH, BETI, RHAR, YJIR, XISE, NORR, RHAS, LACI, SOXS, UVRD, INSG, SSB, GLCC, NSRR, RECF, YHAJ, YHJC, FIMB, AGAR, DCTR, EBGR, PRIA, YMFL, BASR	200	5283	17785	0.538633	1	1	100
Annotation Cluster 50	Enrichment Score: 1.5753470416908746E-4
Category	Term	Count	%	PValue	Genes	List Total	Pop Hits	Pop Total	Fold Enrichment	Bonferroni	Benjamini	FDR
GOTERM_CC_FAT	GO:0009279~cell outer membrane	3	0.993377	0.99914	YRAJ, PHOE, GSPD	111	595	7281	0.330729	1	1	100
GOTERM_CC_FAT	GO:0044462~external encapsulating structure part	5	1.65563	0.999795	SBP, YRAJ, CYSP, PHOE, GSPD	111	937	7281	0.350025	1	1	100
GOTERM_CC_FAT	GO:0019867~outer membrane	3	0.993377	0.999977	YRAJ, PHOE, GSPD	111	830	7281	0.237089	1	1	100

## Sheet: FAC_c4
Annotation Cluster 1	Enrichment Score: 8.118908724638484
Category	Term	Count	%	PValue	Genes	List Total	Pop Hits	Pop Total	Fold Enrichment	Bonferroni	Benjamini	FDR
GOTERM_BP_FAT	GO:0006412~translation	23	14.0244	6.83007e-17	RPSB, RPSA, LEUS, ASPS, RPLD, ASNS, ALAS, RPLY, PHET, PHES, RPSR, ARGS, RPLX, PRFB, YEIP, METG, GLNS, HINT, CYSS, RPLN, RPSG	135	253	16709	11.2519	4.54081e-14	2.26485e-14	1.55431e-13
KEGG_PATHWAY	eco00970:Aminoacyl-tRNA biosynthesis	10	6.09756	3.03585e-12	ALAS, PHET, PHES, ARGS, METG, ASPS, LEUS, GLNS, CYSS, ASNS	77	26	7107	35.4995	2.99947e-09	2.99947e-09	4.78926e-09
KEGG_PATHWAY	ecj00970:Aminoacyl-tRNA biosynthesis	10	6.09756	3.03585e-12	ALAS, PHET, PHES, ARGS, METG, ASPS, LEUS, GLNS, CYSS, ASNS	77	26	7107	35.4995	2.99947e-09	2.99947e-09	4.78926e-09
GOTERM_MF_FAT	GO:0004812~aminoacyl-tRNA ligase activity	12	7.31707	2.92411e-11	ALAS, PHET, ARGS, PHES, METG, ASPS, LEUS, GLNS, CYSS, ASNS	127	88	17785	19.0963	8.07053e-09	8.07053e-09	3.85777e-08
GOTERM_BP_FAT	GO:0006418~tRNA aminoacylation for protein translation	12	7.31707	3.3107e-11	ALAS, PHET, ARGS, PHES, METG, ASPS, LEUS, GLNS, CYSS, ASNS	135	79	16709	18.8006	1.35407e-08	4.51358e-09	4.63273e-08
GOTERM_BP_FAT	GO:0043038~amino acid activation	12	7.31707	3.3107e-11	ALAS, PHET, ARGS, PHES, METG, ASPS, LEUS, GLNS, CYSS, ASNS	135	79	16709	18.8006	1.35407e-08	4.51358e-09	4.63273e-08
GOTERM_BP_FAT	GO:0043039~tRNA aminoacylation	12	7.31707	3.3107e-11	ALAS, PHET, ARGS, PHES, METG, ASPS, LEUS, GLNS, CYSS, ASNS	135	79	16709	18.8006	1.35407e-08	4.51358e-09	4.63273e-08
GOTERM_MF_FAT	GO:0016875~ligase activity, forming carbon-oxygen bonds	12	7.31707	3.31668e-11	ALAS, PHET, ARGS, PHES, METG, ASPS, LEUS, GLNS, CYSS, ASNS	127	89	17785	18.8817	9.15404e-09	4.57702e-09	4.3757e-08
GOTERM_MF_FAT	GO:0016876~ligase activity, forming aminoacyl-tRNA and related compounds	12	7.31707	3.31668e-11	ALAS, PHET, ARGS, PHES, METG, ASPS, LEUS, GLNS, CYSS, ASNS	127	89	17785	18.8817	9.15404e-09	4.57702e-09	4.3757e-08
KEGG_PATHWAY	ecd00970:Aminoacyl-tRNA biosynthesis	9	5.4878	7.52191e-11	ALAS, PHET, PHES, ARGS, METG, ASPS, LEUS, GLNS, CYSS	77	24	7107	34.612	7.43164e-08	3.71582e-08	1.18661e-07
KEGG_PATHWAY	ecv00970:Aminoacyl-tRNA biosynthesis	9	5.4878	1.09674e-10	ALAS, PHET, PHES, ARGS, METG, ASPS, LEUS, GLNS, CYSS	77	25	7107	33.2275	1.08358e-07	3.61193e-08	1.73015e-07
KEGG_PATHWAY	ece00970:Aminoacyl-tRNA biosynthesis	9	5.4878	1.09674e-10	ALAS, PHET, PHES, ARGS, METG, ASPS, LEUS, GLNS, CYSS	77	25	7107	33.2275	1.08358e-07	3.61193e-08	1.73015e-07
KEGG_PATHWAY	ecq00970:Aminoacyl-tRNA biosynthesis	9	5.4878	1.57069e-10	ALAS, PHET, PHES, ARGS, METG, ASPS, LEUS, GLNS, CYSS	77	26	7107	31.9496	1.55184e-07	3.8796e-08	2.47782e-07
KEGG_PATHWAY	eci00970:Aminoacyl-tRNA biosynthesis	9	5.4878	1.57069e-10	ALAS, PHET, PHES, ARGS, METG, ASPS, LEUS, GLNS, CYSS	77	26	7107	31.9496	1.55184e-07	3.8796e-08	2.47782e-07
KEGG_PATHWAY	ecx00970:Aminoacyl-tRNA biosynthesis	9	5.4878	1.57069e-10	ALAS, PHET, PHES, ARGS, METG, ASPS, LEUS, GLNS, CYSS	77	26	7107	31.9496	1.55184e-07	3.8796e-08	2.47782e-07
KEGG_PATHWAY	ecg00970:Aminoacyl-tRNA biosynthesis	9	5.4878	1.57069e-10	ALAS, PHET, PHES, ARGS, METG, ASPS, LEUS, GLNS, CYSS	77	26	7107	31.9496	1.55184e-07	3.8796e-08	2.47782e-07
KEGG_PATHWAY	ect00970:Aminoacyl-tRNA biosynthesis	9	5.4878	1.57069e-10	ALAS, PHET, PHES, ARGS, METG, ASPS, LEUS, GLNS, CYSS	77	26	7107	31.9496	1.55184e-07	3.8796e-08	2.47782e-07
KEGG_PATHWAY	ecm00970:Aminoacyl-tRNA biosynthesis	9	5.4878	1.57069e-10	ALAS, PHET, PHES, ARGS, METG, ASPS, LEUS, GLNS, CYSS	77	26	7107	31.9496	1.55184e-07	3.8796e-08	2.47782e-07
KEGG_PATHWAY	ecf00970:Aminoacyl-tRNA biosynthesis	9	5.4878	1.57069e-10	ALAS, PHET, PHES, ARGS, METG, ASPS, LEUS, GLNS, CYSS	77	26	7107	31.9496	1.55184e-07	3.8796e-08	2.47782e-07
KEGG_PATHWAY	eum00970:Aminoacyl-tRNA biosynthesis	9	5.4878	1.57069e-10	ALAS, PHET, PHES, ARGS, METG, ASPS, LEUS, GLNS, CYSS	77	26	7107	31.9496	1.55184e-07	3.8796e-08	2.47782e-07
KEGG_PATHWAY	ecz00970:Aminoacyl-tRNA biosynthesis	9	5.4878	1.57069e-10	ALAS, PHET, PHES, ARGS, METG, ASPS, LEUS, GLNS, CYSS	77	26	7107	31.9496	1.55184e-07	3.8796e-08	2.47782e-07
KEGG_PATHWAY	eck00970:Aminoacyl-tRNA biosynthesis	9	5.4878	1.57069e-10	ALAS, PHET, PHES, ARGS, METG, ASPS, LEUS, GLNS, CYSS	77	26	7107	31.9496	1.55184e-07	3.8796e-08	2.47782e-07
GOTERM_BP_FAT	GO:0034660~ncRNA metabolic process	20	12.1951	1.73206e-10	MIAB, LEUS, ASPS, ASNS, ALAS, RLML, PHET, ARGS, PHES, TRMD, RLUE, RIMM, METG, GLNS, CYSS, CMOA, RSUA, RLMI	135	377	16709	6.56607	7.08413e-08	1.77103e-08	2.42371e-07
KEGG_PATHWAY	ecw00970:Aminoacyl-tRNA biosynthesis	9	5.4878	2.21302e-10	ALAS, PHET, PHES, ARGS, METG, ASPS, LEUS, GLNS, CYSS	77	27	7107	30.7662	2.18646e-07	4.37293e-08	3.49113e-07
KEGG_PATHWAY	ecr00970:Aminoacyl-tRNA biosynthesis	9	5.4878	2.21302e-10	ALAS, PHET, PHES, ARGS, METG, ASPS, LEUS, GLNS, CYSS	77	27	7107	30.7662	2.18646e-07	4.37293e-08	3.49113e-07
KEGG_PATHWAY	ecs00970:Aminoacyl-tRNA biosynthesis	8	4.87805	4.97416e-09	ALAS, PHET, PHES, ARGS, METG, ASPS, LEUS, CYSS	77	25	7107	29.5356	4.91446e-06	8.19079e-07	7.84694e-06
KEGG_PATHWAY	ecy00970:Aminoacyl-tRNA biosynthesis	8	4.87805	6.74888e-09	ALAS, PHET, PHES, ARGS, METG, ASPS, LEUS, CYSS	77	26	7107	28.3996	6.66788e-06	9.52556e-07	1.06466e-05
KEGG_PATHWAY	ecp00970:Aminoacyl-tRNA biosynthesis	8	4.87805	6.74888e-09	ALAS, PHET, PHES, ARGS, METG, ASPS, LEUS, CYSS	77	26	7107	28.3996	6.66788e-06	9.52556e-07	1.06466e-05
KEGG_PATHWAY	ecl00970:Aminoacyl-tRNA biosynthesis	8	4.87805	6.74888e-09	ALAS, PHET, ARGS, PHES, METG, ASPS, LEUS, CYSS	77	26	7107	28.3996	6.66788e-06	9.52556e-07	1.06466e-05
GOTERM_BP_FAT	GO:0006399~tRNA metabolic process	15	9.14634	3.11545e-08	MIAB, LEUS, ASPS, ASNS, ALAS, PHET, PHES, ARGS, TRMD, METG, GLNS, CYSS, CMOA	135	267	16709	6.95339	1.27421e-05	2.54844e-06	4.35952e-05
KEGG_PATHWAY	ecc00970:Aminoacyl-tRNA biosynthesis	7	4.26829	1.06978e-07	PHES, ARGS, METG, ASPS, LEUS, GLNS, CYSS	77	23	7107	28.0909	0.000105688	1.32117e-05	0.000168761
GOTERM_MF_FAT	GO:0000166~nucleotide binding	37	22.561	0.00200338	ASPS, GND, MUKB, GYRA, ASNS, YBHA, YHBJ, ALAS, FABG, PROV, METG, UGD, GLNS, FTSZ, LLDD, PDXH, ENTE, ACKA, LEUS, NUSA, CMK, TYRR, PHET, ARGS, CARA, PHES, CARB, SAPD, GAPA, ADK, CYSS, FLDA, PCNB, RIBA, UDK	127	3175	17785	1.63195	0.425059	0.0287108	2.61102
GOTERM_MF_FAT	GO:0032555~purine ribonucleotide binding	29	17.6829	0.00443789	ASPS, MUKB, GYRA, ASNS, YBHA, YHBJ, ALAS, PROV, METG, FTSZ, GLNS, ENTE, ACKA, LEUS, CMK, TYRR, PHET, ARGS, CARA, PHES, CARB, SAPD, ADK, CYSS, PCNB, RIBA, UDK	127	2385	17785	1.70278	0.707	0.0567806	5.6991
GOTERM_MF_FAT	GO:0032553~ribonucleotide binding	29	17.6829	0.00443789	ASPS, MUKB, GYRA, ASNS, YBHA, YHBJ, ALAS, PROV, METG, FTSZ, GLNS, ENTE, ACKA, LEUS, CMK, TYRR, PHET, ARGS, CARA, PHES, CARB, SAPD, ADK, CYSS, PCNB, RIBA, UDK	127	2385	17785	1.70278	0.707	0.0567806	5.6991
GOTERM_MF_FAT	GO:0005524~ATP binding	27	16.4634	0.0066124	ASPS, MUKB, GYRA, ASNS, YBHA, YHBJ, ALAS, PROV, METG, GLNS, ENTE, ACKA, LEUS, CMK, TYRR, PHET, PHES, ARGS, CARA, CARB, SAPD, ADK, CYSS, PCNB, UDK	127	2225	17785	1.69935	0.83976	0.0798614	8.38059
GOTERM_MF_FAT	GO:0032559~adenyl ribonucleotide binding	27	16.4634	0.00684578	ASPS, MUKB, GYRA, ASNS, YBHA, YHBJ, ALAS, PROV, METG, GLNS, ENTE, ACKA, LEUS, CMK, TYRR, PHET, PHES, ARGS, CARA, CARB, SAPD, ADK, CYSS, PCNB, UDK	127	2231	17785	1.69478	0.849822	0.0791258	8.66416
GOTERM_MF_FAT	GO:0017076~purine nucleotide binding	29	17.6829	0.0201526	ASPS, MUKB, GYRA, ASNS, YBHA, YHBJ, ALAS, PROV, METG, FTSZ, GLNS, ENTE, ACKA, LEUS, CMK, TYRR, PHET, ARGS, CARA, PHES, CARB, SAPD, ADK, CYSS, PCNB, RIBA, UDK	127	2677	17785	1.51705	0.996371	0.194355	23.5542
GOTERM_MF_FAT	GO:0001882~nucleoside binding	28	17.0732	0.0209338	ASPS, MUKB, GYRA, ASNS, YBHA, YHBJ, ALAS, PROV, METG, GLNS, ENTE, ACKA, LEUS, CMK, TYRR, PHET, PHES, ARGS, CARA, CARB, SAPD, ADK, NUPC, CYSS, PCNB, UDK	127	2565	17785	1.52869	0.997088	0.194476	24.3545
GOTERM_MF_FAT	GO:0030554~adenyl nucleotide binding	27	16.4634	0.0297586	ASPS, MUKB, GYRA, ASNS, YBHA, YHBJ, ALAS, PROV, METG, GLNS, ENTE, ACKA, LEUS, CMK, TYRR, PHET, PHES, ARGS, CARA, CARB, SAPD, ADK, CYSS, PCNB, UDK	127	2523	17785	1.49864	0.999761	0.257541	32.8718
GOTERM_MF_FAT	GO:0001883~purine nucleoside binding	27	16.4634	0.0297586	ASPS, MUKB, GYRA, ASNS, YBHA, YHBJ, ALAS, PROV, METG, GLNS, ENTE, ACKA, LEUS, CMK, TYRR, PHET, PHES, ARGS, CARA, CARB, SAPD, ADK, CYSS, PCNB, UDK	127	2523	17785	1.49864	0.999761	0.257541	32.8718
Annotation Cluster 2	Enrichment Score: 7.829580283560127
Category	Term	Count	%	PValue	Genes	List Total	Pop Hits	Pop Total	Fold Enrichment	Bonferroni	Benjamini	FDR
GOTERM_BP_FAT	GO:0018339~peptidyl-L-beta-methylthioaspartic acid biosynthetic process from peptidyl-aspartic acid	10	6.09756	1.03714e-18	RIMO	135	10	16709	123.77	4.24191e-16	4.24191e-16	1.45129e-15
GOTERM_BP_FAT	GO:0018198~peptidyl-cysteine modification	10	6.09756	1.03714e-18	RIMO	135	10	16709	123.77	4.24191e-16	4.24191e-16	1.45129e-15
GOTERM_BP_FAT	GO:0018197~peptidyl-aspartic acid modification	10	6.09756	1.03714e-18	RIMO	135	10	16709	123.77	4.24191e-16	4.24191e-16	1.45129e-15
GOTERM_MF_FAT	GO:0046872~metal ion binding	42	25.6098	1.95114e-06	MIAB, CIRA, ENO, YCDX, MANA, XTHA, GLOA, YBHA, ALAS, NHAB, SPEA, YFCE, METG, SDAB, PPA, NUDB, ENTE, GARL, GALU, PHET, PHES, ZNUA, CARB, FNR, PLDA, PYRC, PEPN, CYSS, RIBA, FDOG, RIMO	127	2793	17785	2.10586	0.000538371	7.69279e-05	0.00257411
GOTERM_MF_FAT	GO:0043169~cation binding	42	25.6098	4.15686e-06	MIAB, CIRA, ENO, YCDX, MANA, XTHA, GLOA, YBHA, ALAS, NHAB, SPEA, YFCE, METG, SDAB, PPA, NUDB, ENTE, GARL, GALU, PHET, PHES, ZNUA, CARB, FNR, PLDA, PYRC, PEPN, CYSS, RIBA, FDOG, RIMO	127	2876	17785	2.04508	0.00114664	0.000143402	0.00548401
GOTERM_MF_FAT	GO:0043167~ion binding	42	25.6098	4.74682e-06	MIAB, CIRA, ENO, YCDX, MANA, XTHA, GLOA, YBHA, ALAS, NHAB, SPEA, YFCE, METG, SDAB, PPA, NUDB, ENTE, GARL, GALU, PHET, PHES, ZNUA, CARB, FNR, PLDA, PYRC, PEPN, CYSS, RIBA, FDOG, RIMO	127	2891	17785	2.03447	0.00130927	0.000145559	0.0062623
GOTERM_MF_FAT	GO:0051539~4 iron, 4 sulfur cluster binding	14	8.53659	5.11128e-05	MIAB, FNR, SDAB, FDOG, RIMO	127	496	17785	3.95272	0.0140085	0.00117493	0.0674121
GOTERM_MF_FAT	GO:0046914~transition metal ion binding	29	17.6829	0.000545933	MIAB, ENTE, CIRA, YCDX, MANA, GARL, GLOA, ALAS, ZNUA, CARB, YFCE, FNR, METG, PYRC, PEPN, CYSS, SDAB, RIBA, RIMO, FDOG	127	2075	17785	1.95718	0.13991	0.0107079	0.717857
GOTERM_MF_FAT	GO:0005506~iron ion binding	17	10.3659	0.000593519	MIAB, ENTE, CIRA, FNR, GARL, SDAB, FDOG, RIMO	127	896	17785	2.657	0.151139	0.0108645	0.780203
GOTERM_MF_FAT	GO:0051536~iron-sulfur cluster binding	14	8.53659	0.00324542	MIAB, FNR, SDAB, FDOG, RIMO	127	771	17785	2.54287	0.592288	0.0438683	4.19799
GOTERM_MF_FAT	GO:0051540~metal cluster binding	14	8.53659	0.00324542	MIAB, FNR, SDAB, FDOG, RIMO	127	771	17785	2.54287	0.592288	0.0438683	4.19799
Annotation Cluster 3	Enrichment Score: 5.302275511157837
Category	Term	Count	%	PValue	Genes	List Total	Pop Hits	Pop Total	Fold Enrichment	Bonferroni	Benjamini	FDR
GOTERM_MF_FAT	GO:0003723~RNA binding	17	10.3659	3.8366e-08	RPSA, NUSA, THII, RPLD, RPLY, PHET, RLML, RPSR, RPLX, TRMD, RLUE, METG, PCNB, RPLN, RSUA, RPSG, RLMI	127	414	17785	5.75041	1.0589e-05	2.64725e-06	5.06163e-05
GOTERM_CC_FAT	GO:0005840~ribosome	9	5.4878	4.15634e-07	RPLY, RPSB, RPSA, RPLX, RPSR, RIMM, RPLD, RPLN, RPSG	63	83	7281	12.5318	1.66252e-05	1.66252e-05	0.000380264
GOTERM_CC_FAT	GO:0030529~ribonucleoprotein complex	9	5.4878	7.15147e-07	RPLY, RPSB, RPSA, RPLX, RPSR, RIMM, RPLD, RPLN, RPSG	63	89	7281	11.687	2.86055e-05	1.43028e-05	0.000654289
KEGG_PATHWAY	ecc03010:Ribosome	9	5.4878	9.03967e-07	RPLY, RPSB, RPSA, RPLX, RPSR, RPLD, RPLN, RRLE, RPSG	77	73	7107	11.3793	0.000892721	9.92306e-05	0.00142603
GOTERM_MF_FAT	GO:0003735~structural constituent of ribosome	8	4.87805	1.20742e-06	RPLY, RPSB, RPSA, RPLX, RPSR, RPLD, RPLN, RPSG	127	77	17785	14.5495	0.000333192	6.66472e-05	0.00159293
KEGG_PATHWAY	ecq03010:Ribosome	8	4.87805	1.43075e-06	RPLY, RPSB, RPSA, RPLX, RPSR, RPLD, RPLN, RPSG	77	54	7107	13.6739	0.00141258	0.000117792	0.00225704
KEGG_PATHWAY	ecw03010:Ribosome	8	4.87805	1.43075e-06	RPLY, RPSB, RPSA, RPLX, RPSR, RPLD, RPLN, RPSG	77	54	7107	13.6739	0.00141258	0.000117792	0.00225704
KEGG_PATHWAY	eck03010:Ribosome	8	4.87805	1.43075e-06	RPLY, RPSB, RPSA, RPLX, RPSR, RPLD, RPLN, RPSG	77	54	7107	13.6739	0.00141258	0.000117792	0.00225704
KEGG_PATHWAY	ecd03010:Ribosome	8	4.87805	1.43075e-06	RPLY, RPSB, RPSA, RPLX, RPSR, RPLD, RPLN, RPSG	77	54	7107	13.6739	0.00141258	0.000117792	0.00225704
KEGG_PATHWAY	eum03010:Ribosome	8	4.87805	1.43075e-06	RPLY, RPSB, RPSA, RPLX, RPSR, RPLD, RPLN, RPSG	77	54	7107	13.6739	0.00141258	0.000117792	0.00225704
KEGG_PATHWAY	ecr03010:Ribosome	8	4.87805	1.43075e-06	RPLY, RPSB, RPSA, RPLX, RPSR, RPLD, RPLN, RPSG	77	54	7107	13.6739	0.00141258	0.000117792	0.00225704
KEGG_PATHWAY	ecz03010:Ribosome	8	4.87805	1.43075e-06	RPLY, RPSB, RPSA, RPLX, RPSR, RPLD, RPLN, RPSG	77	54	7107	13.6739	0.00141258	0.000117792	0.00225704
KEGG_PATHWAY	ece03010:Ribosome	9	5.4878	1.51072e-06	RPLY, RPSB, RPSA, RPLX, RPSR, RPLD, RPLN, RRLE, RPSG	77	78	7107	10.6499	0.00149148	0.000114809	0.0023832
GOTERM_CC_FAT	GO:0043228~non-membrane-bounded organelle	13	7.92683	1.59073e-06	RPLY, RPSB, RPSA, RPLX, RPSR, ENO, RIMM, MUKB, GYRA, RPLD, RPLN, YEJK, RPSG	63	262	7281	5.73446	6.36272e-05	1.59072e-05	0.00145536
GOTERM_CC_FAT	GO:0043232~intracellular non-membrane-bounded organelle	13	7.92683	1.59073e-06	RPLY, RPSB, RPSA, RPLX, RPSR, ENO, RIMM, MUKB, GYRA, RPLD, RPLN, YEJK, RPSG	63	262	7281	5.73446	6.36272e-05	1.59072e-05	0.00145536
KEGG_PATHWAY	eci03010:Ribosome	8	4.87805	1.62547e-06	RPLY, RPSB, RPSA, RPLX, RPSR, RPLD, RPLN, RPSG	77	55	7107	13.4253	0.00160468	0.000114705	0.00256422
KEGG_PATHWAY	ect03010:Ribosome	8	4.87805	1.62547e-06	RPLY, RPSB, RPSA, RPLX, RPSR, RPLD, RPLN, RPSG	77	55	7107	13.4253	0.00160468	0.000114705	0.00256422
KEGG_PATHWAY	eco03010:Ribosome	9	5.4878	1.66662e-06	RPLY, RPSB, RPSA, RPLX, RPSR, RPLD, RPLN, RRLE, RPSG	77	79	7107	10.515	0.00164527	0.000109769	0.00262913
KEGG_PATHWAY	ecx03010:Ribosome	8	4.87805	1.8419e-06	RPLY, RPSB, RPSA, RPLX, RPSR, RPLD, RPLN, RPSG	77	56	7107	13.1855	0.00181814	0.000113731	0.00290563
KEGG_PATHWAY	ecg03010:Ribosome	8	4.87805	1.8419e-06	RPLY, RPSB, RPSA, RPLX, RPSR, RPLD, RPLN, RPSG	77	56	7107	13.1855	0.00181814	0.000113731	0.00290563
KEGG_PATHWAY	ecm03010:Ribosome	8	4.87805	1.8419e-06	RPLY, RPSB, RPSA, RPLX, RPSR, RPLD, RPLN, RPSG	77	56	7107	13.1855	0.00181814	0.000113731	0.00290563
KEGG_PATHWAY	ecj03010:Ribosome	8	4.87805	2.08192e-06	RPLY, RPSB, RPSA, RPLX, RPSR, RPLD, RPLN, RPSG	77	57	7107	12.9542	0.00205483	0.000120989	0.00328427
KEGG_PATHWAY	ecf03010:Ribosome	7	4.26829	2.60193e-05	RPSB, RPSA, RPLX, RPSR, RPLD, RPLN, RPSG	77	56	7107	11.5373	0.0253798	0.00142717	0.0410387
GOTERM_MF_FAT	GO:0019843~rRNA binding	6	3.65854	2.98209e-05	RPLY, RPLX, RPSR, RPLD, RPLN, RPSG	127	51	17785	16.4752	0.00819691	0.000747964	0.0393355
KEGG_PATHWAY	ecv03010:Ribosome	6	3.65854	3.56332e-05	RPSB, RPSA, RPLX, RPLD, RPLN, RPSG	77	36	7107	15.3831	0.0345937	0.00185124	0.0561979
GOTERM_MF_FAT	GO:0005198~structural molecule activity	8	4.87805	9.24322e-05	RPLY, RPSB, RPSA, RPLX, RPSR, RPLD, RPLN, RPSG	127	149	17785	7.51889	0.0251898	0.00196057	0.121877
KEGG_PATHWAY	ecs03010:Ribosome	7	4.26829	0.00017091	RPSB, RPSA, RPLX, RPSR, RPLD, RPLN, RRLE	77	78	7107	8.28322	0.155385	0.00840815	0.269278
KEGG_PATHWAY	ecp03010:Ribosome	6	3.65854	0.000280722	RPSB, RPSA, RPLX, RPSR, RPLD, RPLN	77	55	7107	10.0689	0.242243	0.0131223	0.441932
KEGG_PATHWAY	ecy03010:Ribosome	6	3.65854	0.000305693	RPSB, RPSA, RPLX, RPSR, RPLD, RPLN	77	56	7107	9.88915	0.260714	0.0136366	0.481155
KEGG_PATHWAY	ecl03010:Ribosome	6	3.65854	0.000305693	RPSB, RPSA, RPLX, RPSR, RPLD, RPLN	77	56	7107	9.88915	0.260714	0.0136366	0.481155
GOTERM_CC_FAT	GO:0033279~ribosomal subunit	3	1.82927	0.0111149	RPSB, RPLN, RPSG	63	19	7281	18.2481	0.360511	0.0484624	9.72051
Annotation Cluster 4	Enrichment Score: 4.932863591711051
Category	Term	Count	%	PValue	Genes	List Total	Pop Hits	Pop Total	Fold Enrichment	Bonferroni	Benjamini	FDR
KEGG_PATHWAY	ecd00240:Pyrimidine metabolism	8	4.87805	1.09941e-06	PYRF, CARA, CARB, PYRC, HOLB, RPOA, CMK, UDK	77	52	7107	14.1998	0.00108563	0.000108616	0.00173436
KEGG_PATHWAY	ecv00240:Pyrimidine metabolism	8	4.87805	1.09941e-06	PYRF, CARA, CARB, PYRC, HOLB, RPOA, CMK, UDK	77	52	7107	14.1998	0.00108563	0.000108616	0.00173436
KEGG_PATHWAY	ect00240:Pyrimidine metabolism	8	4.87805	1.09941e-06	PYRF, CARA, CARB, PYRC, HOLB, RPOA, CMK, UDK	77	52	7107	14.1998	0.00108563	0.000108616	0.00173436
KEGG_PATHWAY	ecc00240:Pyrimidine metabolism	8	4.87805	1.09941e-06	PYRF, CARA, CARB, PYRC, HOLB, RPOA, CMK, UDK	77	52	7107	14.1998	0.00108563	0.000108616	0.00173436
KEGG_PATHWAY	eci00240:Pyrimidine metabolism	8	4.87805	1.25595e-06	PYRF, CARA, CARB, PYRC, HOLB, RPOA, CMK, UDK	77	53	7107	13.9319	0.00124011	0.000112801	0.0019813
KEGG_PATHWAY	ece00240:Pyrimidine metabolism	8	4.87805	1.25595e-06	PYRF, CARA, CARB, PYRC, HOLB, RPOA, CMK, UDK	77	53	7107	13.9319	0.00124011	0.000112801	0.0019813
KEGG_PATHWAY	ecq00240:Pyrimidine metabolism	8	4.87805	1.25595e-06	PYRF, CARA, CARB, PYRC, HOLB, RPOA, CMK, UDK	77	53	7107	13.9319	0.00124011	0.000112801	0.0019813
KEGG_PATHWAY	ecz00240:Pyrimidine metabolism	8	4.87805	1.25595e-06	PYRF, CARA, CARB, PYRC, HOLB, RPOA, CMK, UDK	77	53	7107	13.9319	0.00124011	0.000112801	0.0019813
KEGG_PATHWAY	ecr00240:Pyrimidine metabolism	8	4.87805	1.25595e-06	PYRF, CARA, CARB, PYRC, HOLB, RPOA, CMK, UDK	77	53	7107	13.9319	0.00124011	0.000112801	0.0019813
KEGG_PATHWAY	ecm00240:Pyrimidine metabolism	8	4.87805	1.25595e-06	PYRF, CARA, CARB, PYRC, HOLB, RPOA, CMK, UDK	77	53	7107	13.9319	0.00124011	0.000112801	0.0019813
KEGG_PATHWAY	ecj00240:Pyrimidine metabolism	8	4.87805	1.25595e-06	PYRF, CARA, CARB, PYRC, HOLB, RPOA, CMK, UDK	77	53	7107	13.9319	0.00124011	0.000112801	0.0019813
KEGG_PATHWAY	eum00240:Pyrimidine metabolism	8	4.87805	1.25595e-06	PYRF, CARA, CARB, PYRC, HOLB, RPOA, CMK, UDK	77	53	7107	13.9319	0.00124011	0.000112801	0.0019813
KEGG_PATHWAY	eco00240:Pyrimidine metabolism	8	4.87805	1.25595e-06	PYRF, CARA, CARB, PYRC, HOLB, RPOA, CMK, UDK	77	53	7107	13.9319	0.00124011	0.000112801	0.0019813
KEGG_PATHWAY	ecg00240:Pyrimidine metabolism	8	4.87805	1.25595e-06	PYRF, CARA, CARB, PYRC, HOLB, RPOA, CMK, UDK	77	53	7107	13.9319	0.00124011	0.000112801	0.0019813
KEGG_PATHWAY	ecf00240:Pyrimidine metabolism	8	4.87805	1.25595e-06	PYRF, CARA, CARB, PYRC, HOLB, RPOA, CMK, UDK	77	53	7107	13.9319	0.00124011	0.000112801	0.0019813
KEGG_PATHWAY	ecx00240:Pyrimidine metabolism	8	4.87805	1.25595e-06	PYRF, CARA, CARB, PYRC, HOLB, RPOA, CMK, UDK	77	53	7107	13.9319	0.00124011	0.000112801	0.0019813
KEGG_PATHWAY	ecw00240:Pyrimidine metabolism	8	4.87805	1.25595e-06	PYRF, CARA, CARB, PYRC, HOLB, RPOA, CMK, UDK	77	53	7107	13.9319	0.00124011	0.000112801	0.0019813
KEGG_PATHWAY	eck00240:Pyrimidine metabolism	8	4.87805	1.25595e-06	PYRF, CARA, CARB, PYRC, HOLB, RPOA, CMK, UDK	77	53	7107	13.9319	0.00124011	0.000112801	0.0019813
GOTERM_BP_FAT	GO:0006220~pyrimidine nucleotide metabolic process	5	3.04878	0.000684383	PYRF, CARA, CARB, PYRC, CMK	135	50	16709	12.377	0.244223	0.0198019	0.953425
GOTERM_BP_FAT	GO:0006221~pyrimidine nucleotide biosynthetic process	4	2.43902	0.00670395	PYRF, CARA, CARB, PYRC	135	48	16709	10.3142	0.936146	0.0799876	8.98317
GOTERM_BP_FAT	GO:0034654~nucleobase, nucleoside, nucleotide and nucleic acid biosynthetic process	8	4.87805	0.0171422	PYRF, CARA, CARB, ADK, PYRC, YBHA, PURU, UDK	135	330	16709	3.00049	0.999151	0.165841	21.4908
GOTERM_BP_FAT	GO:0034404~nucleobase, nucleoside and nucleotide biosynthetic process	8	4.87805	0.0171422	PYRF, CARA, CARB, ADK, PYRC, YBHA, PURU, UDK	135	330	16709	3.00049	0.999151	0.165841	21.4908
GOTERM_BP_FAT	GO:0009165~nucleotide biosynthetic process	7	4.26829	0.0184465	PYRF, CARA, CARB, ADK, PYRC, YBHA, PURU	135	260	16709	3.33228	0.999507	0.173353	22.9362
GOTERM_BP_FAT	GO:0044271~nitrogen compound biosynthetic process	16	9.7561	0.046272	THII, YBHA, PURU, CARA, PYRF, PAND, CARB, CYSZ, PROV, SPEA, TNAB, PYRC, ADK, RIBA, NUDB, UDK	135	1164	16709	1.70131	1	0.332149	48.4673
Annotation Cluster 5	Enrichment Score: 2.252706660098733
Category	Term	Count	%	PValue	Genes	List Total	Pop Hits	Pop Total	Fold Enrichment	Bonferroni	Benjamini	FDR
GOTERM_BP_FAT	GO:0009451~RNA modification	10	6.09756	2.45552e-05	RLML, MIAB, TRMD, RLUE, RIMM, THII, PCNB, RSUA, CMOA, RLMI	135	192	16709	6.44637	0.00999292	0.00125461	0.0343551
GOTERM_BP_FAT	GO:0006396~RNA processing	10	6.09756	0.00263367	PHET, RLML, MIAB, TRMD, RLUE, RIMM, PCNB, RSUA, CMOA, RLMI	135	363	16709	3.40965	0.659927	0.0458128	3.62296
GOTERM_BP_FAT	GO:0034470~ncRNA processing	9	5.4878	0.00291086	PHET, RLML, MIAB, TRMD, RLUE, RIMM, RSUA, CMOA, RLMI	135	300	16709	3.71311	0.696471	0.0431977	3.9971
GOTERM_BP_FAT	GO:0022613~ribonucleoprotein complex biogenesis	6	3.65854	0.00291148	RLML, RLUE, RIMM, RIMP, RSUA, RLMI	135	121	16709	6.13737	0.696548	0.0416961	3.99792
GOTERM_BP_FAT	GO:0042254~ribosome biogenesis	6	3.65854	0.00291148	RLML, RLUE, RIMM, RIMP, RSUA, RLMI	135	121	16709	6.13737	0.696548	0.0416961	3.99792
GOTERM_BP_FAT	GO:0006364~rRNA processing	5	3.04878	0.0130001	RLML, RLUE, RIMM, RSUA, RLMI	135	113	16709	5.47657	0.995261	0.138142	16.732
GOTERM_BP_FAT	GO:0016072~rRNA metabolic process	5	3.04878	0.0130001	RLML, RLUE, RIMM, RSUA, RLMI	135	113	16709	5.47657	0.995261	0.138142	16.732
GOTERM_MF_FAT	GO:0008173~RNA methyltransferase activity	4	2.43902	0.100618	RLML, TRMD, CMOA, RLMI	127	157	17785	3.56788	1	0.635516	75.3175
GOTERM_BP_FAT	GO:0008033~tRNA processing	4	2.43902	0.195938	PHET, MIAB, TRMD, CMOA	135	190	16709	2.60569	1	0.762744	95.2718
Annotation Cluster 6	Enrichment Score: 2.2311555989361826
Category	Term	Count	%	PValue	Genes	List Total	Pop Hits	Pop Total	Fold Enrichment	Bonferroni	Benjamini	FDR
GOTERM_MF_FAT	GO:0046538~2,3-bisphosphoglycerate-dependent phosphoglycerate mutase activity	5	3.04878	1.19431e-08	GPMA	127	5	17785	140.039	3.2963e-06	1.09877e-06	1.57566e-05
GOTERM_MF_FAT	GO:0004619~phosphoglycerate mutase activity	5	3.04878	1.59145e-05	GPMA	127	22	17785	31.8271	0.00438281	0.000439147	0.020994
GOTERM_BP_FAT	GO:0006096~glycolysis	7	4.26829	0.000270319	ENO, GAPA, GPMA	135	111	16709	7.80534	0.104681	0.0109967	0.3776
GOTERM_BP_FAT	GO:0019319~hexose biosynthetic process	5	3.04878	0.000456677	ENO, GAPA, GPMA, SDAB, RFBC	135	45	16709	13.7523	0.17041	0.0168406	0.637146
GOTERM_BP_FAT	GO:0006006~glucose metabolic process	11	6.70732	0.000535832	ENO, GAPA, GND, GPMA, SDAB, GALU, PFLB	135	351	16709	3.87884	0.19685	0.018102	0.747196
GOTERM_BP_FAT	GO:0006007~glucose catabolic process	8	4.87805	0.000665555	ENO, GAPA, GND, GPMA	135	182	16709	5.44046	0.238376	0.0207285	0.92731
GOTERM_BP_FAT	GO:0019320~hexose catabolic process	8	4.87805	0.000709965	ENO, GAPA, GND, GPMA	135	184	16709	5.38132	0.252095	0.019179	0.988901
GOTERM_BP_FAT	GO:0006090~pyruvate metabolic process	5	3.04878	0.00079463	ENO, ACKA, GAPA, GPMA, SDAB	135	52	16709	11.901	0.277569	0.0201157	1.10622
GOTERM_MF_FAT	GO:0016866~intramolecular transferase activity	7	4.26829	0.000916229	RLUE, GPMA, RSUA	127	158	17785	6.20428	0.223528	0.0147719	1.20205
GOTERM_MF_FAT	GO:0016868~intramolecular transferase activity, phosphotransferases	5	3.04878	0.000917399	GPMA	127	61	17785	11.4786	0.223779	0.0139747	1.20358
GOTERM_BP_FAT	GO:0019318~hexose metabolic process	12	7.31707	0.000954424	ENO, GAPA, GND, GPMA, SDAB, GALU, PFLB, RFBC	135	447	16709	3.32269	0.323313	0.0227114	1.3273
GOTERM_BP_FAT	GO:0046365~monosaccharide catabolic process	8	4.87805	0.00133315	ENO, GAPA, GND, GPMA	135	205	16709	4.83006	0.420519	0.0298575	1.84943
GOTERM_BP_FAT	GO:0046164~alcohol catabolic process	8	4.87805	0.00209882	ENO, GAPA, GND, GPMA	135	222	16709	4.46019	0.57655	0.038307	2.89721
GOTERM_BP_FAT	GO:0006091~generation of precursor metabolites and energy	15	9.14634	0.00266669	ENO, FNR, GRXD, GAPA, GPMA, FLDA, LLDD, FDOG, PFLB, CYOC, NUOJ	135	746	16709	2.48868	0.6645	0.0444857	3.6676
GOTERM_BP_FAT	GO:0044275~cellular carbohydrate catabolic process	8	4.87805	0.0026865	ENO, GAPA, GND, GPMA	135	232	16709	4.26794	0.667215	0.0430559	3.69437
GOTERM_BP_FAT	GO:0046364~monosaccharide biosynthetic process	5	3.04878	0.00324811	ENO, GAPA, GPMA, SDAB, RFBC	135	76	16709	8.14279	0.735691	0.0448473	4.45047
GOTERM_BP_FAT	GO:0046165~alcohol biosynthetic process	5	3.04878	0.0034051	ENO, GAPA, GPMA, SDAB, RFBC	135	77	16709	8.03704	0.752183	0.0454375	4.66085
GOTERM_BP_FAT	GO:0016052~carbohydrate catabolic process	13	7.92683	0.00431004	ENO, ACKA, GAPA, MANA, GND, GPMA, GARL, GALU, MAA	135	622	16709	2.58684	0.82909	0.0553943	5.86514
GOTERM_BP_FAT	GO:0006094~gluconeogenesis	4	2.43902	0.00492436	ENO, GAPA, GPMA, SDAB	135	43	16709	11.5135	0.867217	0.0611457	6.6746
GOTERM_BP_FAT	GO:0005996~monosaccharide metabolic process	12	7.31707	0.0128417	ENO, GAPA, GND, GPMA, SDAB, GALU, PFLB, RFBC	135	632	16709	2.35007	0.994939	0.140184	16.5448
KEGG_PATHWAY	ecd00010:Glycolysis / Gluconeogenesis	3	1.82927	0.0562805	ENO, GAPA, GPMA	77	36	7107	7.69156	1	0.769491	59.9007
KEGG_PATHWAY	ecg00010:Glycolysis / Gluconeogenesis	3	1.82927	0.0590946	ENO, GAPA, GPMA	77	37	7107	7.48368	1	0.777881	61.746
KEGG_PATHWAY	ecq00010:Glycolysis / Gluconeogenesis	3	1.82927	0.0590946	ENO, GAPA, GPMA	77	37	7107	7.48368	1	0.777881	61.746
KEGG_PATHWAY	ecj00010:Glycolysis / Gluconeogenesis	3	1.82927	0.0619566	ENO, GAPA, GPMA	77	38	7107	7.28674	1	0.785888	63.5409
KEGG_PATHWAY	eco00010:Glycolysis / Gluconeogenesis	3	1.82927	0.0619566	ENO, GAPA, GPMA	77	38	7107	7.28674	1	0.785888	63.5409
KEGG_PATHWAY	ecf00010:Glycolysis / Gluconeogenesis	3	1.82927	0.0619566	ENO, GAPA, GPMA	77	38	7107	7.28674	1	0.785888	63.5409
KEGG_PATHWAY	ect00010:Glycolysis / Gluconeogenesis	3	1.82927	0.0619566	ENO, GAPA, GPMA	77	38	7107	7.28674	1	0.785888	63.5409
KEGG_PATHWAY	eum00010:Glycolysis / Gluconeogenesis	3	1.82927	0.0619566	ENO, GAPA, GPMA	77	38	7107	7.28674	1	0.785888	63.5409
KEGG_PATHWAY	ecr00010:Glycolysis / Gluconeogenesis	3	1.82927	0.0648651	ENO, GAPA, GPMA	77	39	7107	7.0999	1	0.793533	65.284
KEGG_PATHWAY	ecx00010:Glycolysis / Gluconeogenesis	3	1.82927	0.0648651	ENO, GAPA, GPMA	77	39	7107	7.0999	1	0.793533	65.284
KEGG_PATHWAY	ecw00010:Glycolysis / Gluconeogenesis	3	1.82927	0.0648651	ENO, GAPA, GPMA	77	39	7107	7.0999	1	0.793533	65.284
KEGG_PATHWAY	eck00010:Glycolysis / Gluconeogenesis	3	1.82927	0.0648651	ENO, GAPA, GPMA	77	39	7107	7.0999	1	0.793533	65.284
KEGG_PATHWAY	ece00010:Glycolysis / Gluconeogenesis	3	1.82927	0.067819	ENO, GAPA, GPMA	77	40	7107	6.9224	1	0.800834	66.9741
KEGG_PATHWAY	ecm00010:Glycolysis / Gluconeogenesis	3	1.82927	0.0708168	ENO, GAPA, GPMA	77	41	7107	6.75356	1	0.80781	68.6104
KEGG_PATHWAY	ecz00010:Glycolysis / Gluconeogenesis	3	1.82927	0.0738575	ENO, GAPA, GPMA	77	42	7107	6.59276	1	0.814479	70.1922
KEGG_PATHWAY	ecc00010:Glycolysis / Gluconeogenesis	3	1.82927	0.0738575	ENO, GAPA, GPMA	77	42	7107	6.59276	1	0.814479	70.1922
KEGG_PATHWAY	eci00010:Glycolysis / Gluconeogenesis	3	1.82927	0.092932	ENO, GAPA, GPMA	77	48	7107	5.76867	1	0.854466	78.534
KEGG_PATHWAY	ecv00010:Glycolysis / Gluconeogenesis	3	1.82927	0.092932	ENO, GAPA, GPMA	77	48	7107	5.76867	1	0.854466	78.534
Annotation Cluster 7	Enrichment Score: 2.1290911409966955
Category	Term	Count	%	PValue	Genes	List Total	Pop Hits	Pop Total	Fold Enrichment	Bonferroni	Benjamini	FDR
GOTERM_CC_FAT	GO:0009274~peptidoglycan-based cell wall	22	13.4146	1.8596e-05	ENTE, CIRA, YQAA, PNTA, NUOJ, LDCA, NHAB, PLDA, CYSZ, MRDA, OPGC, TNAB, YFIB, NUPC, SLYB, LOLB, ACRA, OMPX, LLDD, EXBB, BAMA, CYOC	63	946	7281	2.68771	0.000743569	0.000148758	0.0170122
GOTERM_CC_FAT	GO:0005618~cell wall	22	13.4146	2.37112e-05	ENTE, CIRA, YQAA, PNTA, NUOJ, LDCA, NHAB, PLDA, CYSZ, MRDA, OPGC, TNAB, YFIB, NUPC, SLYB, LOLB, ACRA, OMPX, LLDD, EXBB, BAMA, CYOC	63	961	7281	2.64576	0.000948008	0.000158064	0.0216913
GOTERM_CC_FAT	GO:0019866~organelle inner membrane	14	8.53659	0.000786085	PNTA, NUOJ, NHAB, CYSZ, MRDA, OPGC, TNAB, YFIB, NUPC, SLYB, LLDD, ACRA, EXBB, CYOC	63	566	7281	2.85866	0.0309662	0.0044836	0.716892
GOTERM_CC_FAT	GO:0031967~organelle envelope	14	8.53659	0.000786085	PNTA, NUOJ, NHAB, CYSZ, MRDA, OPGC, TNAB, YFIB, NUPC, SLYB, LLDD, ACRA, EXBB, CYOC	63	566	7281	2.85866	0.0309662	0.0044836	0.716892
GOTERM_CC_FAT	GO:0031090~organelle membrane	14	8.53659	0.000988124	PNTA, NUOJ, NHAB, CYSZ, MRDA, OPGC, TNAB, YFIB, NUPC, SLYB, LLDD, ACRA, EXBB, CYOC	63	580	7281	2.78966	0.0387728	0.00493087	0.900407
GOTERM_CC_FAT	GO:0030312~external encapsulating structure	23	14.0244	0.0407147	ENTE, CIRA, YQAA, PNTA, NUOJ, LDCA, NHAB, PLDA, CYSZ, MRDA, OPGC, TNAB, YFIB, NUPC, SLYB, LOLB, ACRA, OMPX, LLDD, RCSF, EXBB, BAMA, CYOC	63	1814	7281	1.46535	0.810368	0.140283	31.634
GOTERM_CC_FAT	GO:0031975~envelope	20	12.1951	0.12227	CIRA, PNTA, NUOJ, NHAB, PLDA, CYSZ, MRDA, OPGC, TNAB, YFIB, NUPC, SLYB, LOLB, ACRA, OMPX, LLDD, RCSF, EXBB, BAMA, CYOC	63	1715	7281	1.34777	0.994574	0.352554	69.6745
GOTERM_CC_FAT	GO:0005886~plasma membrane	28	17.0732	0.381855	CIRA, YQAA, YECN, PNTA, FABI, NHAB, PROV, OPGC, YFIB, SLYB, ACRA, RCSF, NUOJ, YNIB, FLK, CYSZ, PLDA, SAPD, MRDA, TNAB, NUPC, PEPN, LOLB, OMPX, YAJG, EXBB, BAMA, CYOC	63	2979	7281	1.08627	1	0.722727	98.7735
GOTERM_CC_FAT	GO:0031224~intrinsic to membrane	21	12.8049	0.999998	YQAA, YECN, PNTA, MZRA, NUOJ, FLK, YNIB, NHAB, CYSZ, OPGC, TNAB, YFIB, NUPC, SLYB, LOLB, YFGG, ACRA, OMPX, YAJG, EXBB, CYOC	63	4417	7281	0.549468	1	1	100
GOTERM_CC_FAT	GO:0016021~integral to membrane	17	10.3659	1	YQAA, YECN, PNTA, MZRA, NUOJ, FLK, YNIB, NHAB, CYSZ, OPGC, TNAB, YFIB, NUPC, YFGG, OMPX, EXBB, CYOC	63	4269	7281	0.460228	1	1	100
Annotation Cluster 8	Enrichment Score: 1.9958043023247027
Category	Term	Count	%	PValue	Genes	List Total	Pop Hits	Pop Total	Fold Enrichment	Bonferroni	Benjamini	FDR
KEGG_PATHWAY	ecz00061:Fatty acid biosynthesis	3	1.82927	0.00694949	FABI, FABG, FABF	77	12	7107	23.0747	0.998982	0.258862	10.4178
KEGG_PATHWAY	ecv00061:Fatty acid biosynthesis	3	1.82927	0.00694949	FABI, FABG, FABF	77	12	7107	23.0747	0.998982	0.258862	10.4178
KEGG_PATHWAY	ecm00061:Fatty acid biosynthesis	3	1.82927	0.00694949	FABI, FABG, FABF	77	12	7107	23.0747	0.998982	0.258862	10.4178
KEGG_PATHWAY	ecj00061:Fatty acid biosynthesis	3	1.82927	0.00694949	FABI, FABG, FABF	77	12	7107	23.0747	0.998982	0.258862	10.4178
KEGG_PATHWAY	ecr00061:Fatty acid biosynthesis	3	1.82927	0.00694949	FABI, FABG, FABF	77	12	7107	23.0747	0.998982	0.258862	10.4178
KEGG_PATHWAY	ecd00061:Fatty acid biosynthesis	3	1.82927	0.00694949	FABI, FABG, FABF	77	12	7107	23.0747	0.998982	0.258862	10.4178
KEGG_PATHWAY	ecx00061:Fatty acid biosynthesis	3	1.82927	0.00694949	FABI, FABG, FABF	77	12	7107	23.0747	0.998982	0.258862	10.4178
KEGG_PATHWAY	eco00061:Fatty acid biosynthesis	3	1.82927	0.00694949	FABI, FABG, FABF	77	12	7107	23.0747	0.998982	0.258862	10.4178
KEGG_PATHWAY	ecq00061:Fatty acid biosynthesis	3	1.82927	0.00694949	FABI, FABG, FABF	77	12	7107	23.0747	0.998982	0.258862	10.4178
KEGG_PATHWAY	ecw00061:Fatty acid biosynthesis	3	1.82927	0.00694949	FABI, FABG, FABF	77	12	7107	23.0747	0.998982	0.258862	10.4178
KEGG_PATHWAY	ect00061:Fatty acid biosynthesis	3	1.82927	0.00694949	FABI, FABG, FABF	77	12	7107	23.0747	0.998982	0.258862	10.4178
KEGG_PATHWAY	ecg00061:Fatty acid biosynthesis	3	1.82927	0.00815644	FABI, FABG, FABF	77	13	7107	21.2997	0.999694	0.286199	12.1201
KEGG_PATHWAY	eck00061:Fatty acid biosynthesis	3	1.82927	0.00815644	FABI, FABG, FABF	77	13	7107	21.2997	0.999694	0.286199	12.1201
KEGG_PATHWAY	eci00061:Fatty acid biosynthesis	3	1.82927	0.00815644	FABI, FABG, FABF	77	13	7107	21.2997	0.999694	0.286199	12.1201
KEGG_PATHWAY	ece00061:Fatty acid biosynthesis	3	1.82927	0.00945034	FABI, FABG, FABF	77	14	7107	19.7783	0.999916	0.302896	13.9113
KEGG_PATHWAY	ecf00061:Fatty acid biosynthesis	3	1.82927	0.00945034	FABI, FABG, FABF	77	14	7107	19.7783	0.999916	0.302896	13.9113
KEGG_PATHWAY	eum00061:Fatty acid biosynthesis	3	1.82927	0.00945034	FABI, FABG, FABF	77	14	7107	19.7783	0.999916	0.302896	13.9113
KEGG_PATHWAY	ecc00061:Fatty acid biosynthesis	3	1.82927	0.0108292	FABI, FABG, FABF	77	15	7107	18.4597	0.999979	0.309924	15.7825
GOTERM_BP_FAT	GO:0006631~fatty acid metabolic process	5	3.04878	0.01679	FABI, FABG, PLSX, SDAB, FABF	135	122	16709	5.07256	0.999017	0.166605	21.0962
GOTERM_MF_FAT	GO:0004312~fatty-acid synthase activity	3	1.82927	0.0178433	FABI, FABG, FABF	127	29	17785	14.4868	0.993051	0.180261	21.1429
GOTERM_BP_FAT	GO:0006633~fatty acid biosynthetic process	4	2.43902	0.021623	FABI, FABG, PLSX, FABF	135	74	16709	6.69029	0.999869	0.191744	26.3536
GOTERM_BP_FAT	GO:0008610~lipid biosynthetic process	7	4.26829	0.210834	FABI, FABG, PLSX, FABF, WZZB, RFBC, ELBB	135	498	16709	1.73974	1	0.779789	96.3604
Annotation Cluster 9	Enrichment Score: 1.6633826244913934
Category	Term	Count	%	PValue	Genes	List Total	Pop Hits	Pop Total	Fold Enrichment	Bonferroni	Benjamini	FDR
GOTERM_BP_FAT	GO:0022411~cellular component disassembly	3	1.82927	0.0132768	PRFB, NUSA, RPLD	135	22	16709	16.8778	0.995774	0.137349	17.0581
GOTERM_BP_FAT	GO:0034623~cellular macromolecular complex disassembly	3	1.82927	0.0132768	PRFB, NUSA, RPLD	135	22	16709	16.8778	0.995774	0.137349	17.0581
GOTERM_BP_FAT	GO:0043241~protein complex disassembly	3	1.82927	0.0132768	PRFB, NUSA, RPLD	135	22	16709	16.8778	0.995774	0.137349	17.0581
GOTERM_BP_FAT	GO:0043624~cellular protein complex disassembly	3	1.82927	0.0132768	PRFB, NUSA, RPLD	135	22	16709	16.8778	0.995774	0.137349	17.0581
GOTERM_BP_FAT	GO:0032984~macromolecular complex disassembly	3	1.82927	0.0132768	PRFB, NUSA, RPLD	135	22	16709	16.8778	0.995774	0.137349	17.0581
GOTERM_BP_FAT	GO:0034621~cellular macromolecular complex subunit organization	4	2.43902	0.0453526	PRFB, NUSA, FTSZ, RPLD	135	99	16709	5.00082	1	0.332285	47.7678
GOTERM_BP_FAT	GO:0043933~macromolecular complex subunit organization	4	2.43902	0.121409	PRFB, NUSA, FTSZ, RPLD	135	151	16709	3.27869	1	0.604956	83.6546
Annotation Cluster 10	Enrichment Score: 1.6576414405976312
Category	Term	Count	%	PValue	Genes	List Total	Pop Hits	Pop Total	Fold Enrichment	Bonferroni	Benjamini	FDR
KEGG_PATHWAY	ecd00620:Pyruvate metabolism	4	2.43902	0.00936055	ACKA, LLDD, GLOA, PFLB	77	41	7107	9.00475	0.999908	0.310419	13.7881
KEGG_PATHWAY	ece00620:Pyruvate metabolism	4	2.43902	0.0100042	ACKA, LLDD, GLOA, PFLB	77	42	7107	8.79035	0.999951	0.307829	14.6675
KEGG_PATHWAY	eum00620:Pyruvate metabolism	4	2.43902	0.010673	ACKA, LLDD, GLOA, PFLB	77	43	7107	8.58593	0.999975	0.315199	15.5724
KEGG_PATHWAY	ect00620:Pyruvate metabolism	4	2.43902	0.010673	ACKA, LLDD, GLOA, PFLB	77	43	7107	8.58593	0.999975	0.315199	15.5724
KEGG_PATHWAY	eck00620:Pyruvate metabolism	4	2.43902	0.010673	ACKA, LLDD, GLOA, PFLB	77	43	7107	8.58593	0.999975	0.315199	15.5724
KEGG_PATHWAY	eco00620:Pyruvate metabolism	4	2.43902	0.0113672	ACKA, LLDD, GLOA, PFLB	77	44	7107	8.39079	0.999988	0.313742	16.5021
KEGG_PATHWAY	ecj00620:Pyruvate metabolism	4	2.43902	0.0113672	ACKA, LLDD, GLOA, PFLB	77	44	7107	8.39079	0.999988	0.313742	16.5021
KEGG_PATHWAY	ecr00620:Pyruvate metabolism	4	2.43902	0.0113672	ACKA, LLDD, GLOA, PFLB	77	44	7107	8.39079	0.999988	0.313742	16.5021
KEGG_PATHWAY	ecg00620:Pyruvate metabolism	4	2.43902	0.0128323	ACKA, LLDD, GLOA, PFLB	77	46	7107	8.02597	0.999997	0.337427	18.4329
KEGG_PATHWAY	ecv00620:Pyruvate metabolism	4	2.43902	0.0136035	ACKA, LLDD, GLOA, PFLB	77	47	7107	7.85521	0.999999	0.344851	19.4325
KEGG_PATHWAY	ecq00620:Pyruvate metabolism	4	2.43902	0.0144007	ACKA, LLDD, GLOA, PFLB	77	48	7107	7.69156	0.999999	0.352272	20.4535
KEGG_PATHWAY	ecz00620:Pyruvate metabolism	4	2.43902	0.0144007	ACKA, LLDD, GLOA, PFLB	77	48	7107	7.69156	0.999999	0.352272	20.4535
KEGG_PATHWAY	ecf00620:Pyruvate metabolism	3	1.82927	0.0708168	ACKA, LLDD, GLOA	77	41	7107	6.75356	1	0.80781	68.6104
KEGG_PATHWAY	ecx00620:Pyruvate metabolism	3	1.82927	0.0738575	ACKA, LLDD, GLOA	77	42	7107	6.59276	1	0.814479	70.1922
KEGG_PATHWAY	ecw00620:Pyruvate metabolism	3	1.82927	0.0738575	ACKA, LLDD, GLOA	77	42	7107	6.59276	1	0.814479	70.1922
KEGG_PATHWAY	ecm00620:Pyruvate metabolism	3	1.82927	0.0832238	ACKA, LLDD, GLOA	77	45	7107	6.15325	1	0.839037	74.6085
KEGG_PATHWAY	eci00620:Pyruvate metabolism	3	1.82927	0.0864234	LLDD, GLOA, PFLB	77	46	7107	6.01948	1	0.844403	75.971
KEGG_PATHWAY	ecc00620:Pyruvate metabolism	3	1.82927	0.0864234	ACKA, LLDD, GLOA	77	46	7107	6.01948	1	0.844403	75.971
Annotation Cluster 11	Enrichment Score: 1.5823947379399297
Category	Term	Count	%	PValue	Genes	List Total	Pop Hits	Pop Total	Fold Enrichment	Bonferroni	Benjamini	FDR
GOTERM_BP_FAT	GO:0009628~response to abiotic stimulus	8	4.87805	1.37486e-05	NHAB, OPGC, MANA, OPGG, UGD, XTHA, GALU, PROQ	135	98	16709	10.1037	0.00560744	0.000802994	0.019237
GOTERM_BP_FAT	GO:0016051~carbohydrate biosynthetic process	14	8.53659	0.00138319	ENO, MANA, OPGG, GALU, WZZB, RFBC, LDCA, GAPA, MRDA, OPGC, GPMA, UGD, SDAB, RCSF	135	617	16709	2.8084	0.432274	0.0293561	1.91823
GOTERM_BP_FAT	GO:0046377~colanic acid metabolic process	4	2.43902	0.00142669	MANA, UGD, GALU, RCSF	135	28	16709	17.6815	0.442299	0.0287745	1.978
GOTERM_BP_FAT	GO:0009242~colanic acid biosynthetic process	4	2.43902	0.00142669	MANA, UGD, GALU, RCSF	135	28	16709	17.6815	0.442299	0.0287745	1.978
GOTERM_BP_FAT	GO:0034637~cellular carbohydrate biosynthetic process	12	7.31707	0.00171414	ENO, GAPA, OPGC, MANA, OPGG, GPMA, UGD, SDAB, GALU, WZZB, RCSF, RFBC	135	481	16709	3.08783	0.504251	0.0328616	2.37211
GOTERM_BP_FAT	GO:0009414~response to water deprivation	3	1.82927	0.00275413	MANA, UGD, GALU	135	10	16709	37.1311	0.676318	0.0424568	3.78572
GOTERM_BP_FAT	GO:0009415~response to water	3	1.82927	0.00275413	MANA, UGD, GALU	135	10	16709	37.1311	0.676318	0.0424568	3.78572
GOTERM_BP_FAT	GO:0009269~response to desiccation	3	1.82927	0.00275413	MANA, UGD, GALU	135	10	16709	37.1311	0.676318	0.0424568	3.78572
GOTERM_BP_FAT	GO:0000271~polysaccharide biosynthetic process	10	6.09756	0.0299448	LDCA, OPGC, MRDA, MANA, OPGG, UGD, GALU, WZZB, RCSF, RFBC	135	540	16709	2.29204	0.999996	0.241432	34.6508
GOTERM_BP_FAT	GO:0033692~cellular polysaccharide biosynthetic process	8	4.87805	0.0452699	OPGC, MANA, OPGG, UGD, GALU, WZZB, RCSF, RFBC	135	406	16709	2.43883	1	0.337612	47.7044
GOTERM_BP_FAT	GO:0044264~cellular polysaccharide metabolic process	8	4.87805	0.0581661	OPGC, MANA, OPGG, UGD, GALU, WZZB, RCSF, RFBC	135	430	16709	2.3027	1	0.393592	56.7669
KEGG_PATHWAY	ecd00520:Amino sugar and nucleotide sugar metabolism	3	1.82927	0.0648651	MANA, UGD, GALU	77	39	7107	7.0999	1	0.793533	65.284
KEGG_PATHWAY	ecx00520:Amino sugar and nucleotide sugar metabolism	3	1.82927	0.0708168	MANA, UGD, GALU	77	41	7107	6.75356	1	0.80781	68.6104
KEGG_PATHWAY	eco00520:Amino sugar and nucleotide sugar metabolism	3	1.82927	0.0800621	MANA, UGD, GALU	77	44	7107	6.29309	1	0.833431	73.1913
KEGG_PATHWAY	ecj00520:Amino sugar and nucleotide sugar metabolism	3	1.82927	0.0800621	MANA, UGD, GALU	77	44	7107	6.29309	1	0.833431	73.1913
KEGG_PATHWAY	ecq00520:Amino sugar and nucleotide sugar metabolism	3	1.82927	0.0832238	MANA, UGD, GALU	77	45	7107	6.15325	1	0.839037	74.6085
KEGG_PATHWAY	eum00520:Amino sugar and nucleotide sugar metabolism	3	1.82927	0.0832238	MANA, UGD, GALU	77	45	7107	6.15325	1	0.839037	74.6085
KEGG_PATHWAY	eck00520:Amino sugar and nucleotide sugar metabolism	3	1.82927	0.0832238	MANA, UGD, GALU	77	45	7107	6.15325	1	0.839037	74.6085
KEGG_PATHWAY	ecw00520:Amino sugar and nucleotide sugar metabolism	3	1.82927	0.0864234	MANA, UGD, GALU	77	46	7107	6.01948	1	0.844403	75.971
KEGG_PATHWAY	ecm00520:Amino sugar and nucleotide sugar metabolism	3	1.82927	0.0864234	MANA, UGD, GALU	77	46	7107	6.01948	1	0.844403	75.971
KEGG_PATHWAY	ecf00520:Amino sugar and nucleotide sugar metabolism	3	1.82927	0.0864234	MANA, UGD, GALU	77	46	7107	6.01948	1	0.844403	75.971
KEGG_PATHWAY	ecr00520:Amino sugar and nucleotide sugar metabolism	3	1.82927	0.0864234	MANA, UGD, GALU	77	46	7107	6.01948	1	0.844403	75.971
KEGG_PATHWAY	ect00520:Amino sugar and nucleotide sugar metabolism	3	1.82927	0.0864234	MANA, UGD, GALU	77	46	7107	6.01948	1	0.844403	75.971
KEGG_PATHWAY	ece00520:Amino sugar and nucleotide sugar metabolism	3	1.82927	0.0896598	MANA, UGD, GALU	77	47	7107	5.89141	1	0.849543	77.2793
KEGG_PATHWAY	ecg00520:Amino sugar and nucleotide sugar metabolism	3	1.82927	0.092932	MANA, UGD, GALU	77	48	7107	5.76867	1	0.854466	78.534
KEGG_PATHWAY	ecz00520:Amino sugar and nucleotide sugar metabolism	3	1.82927	0.0962387	MANA, UGD, GALU	77	49	7107	5.65094	1	0.859185	79.7358
KEGG_PATHWAY	ecc00520:Amino sugar and nucleotide sugar metabolism	3	1.82927	0.0962387	MANA, UGD, GALU	77	49	7107	5.65094	1	0.859185	79.7358
GOTERM_BP_FAT	GO:0009225~nucleotide-sugar metabolic process	3	1.82927	0.0983237	MANA, GALU, RFBC	135	66	16709	5.62593	1	0.543385	76.5029
KEGG_PATHWAY	eci00520:Amino sugar and nucleotide sugar metabolism	3	1.82927	0.102952	MANA, UGD, GALU	77	51	7107	5.42934	1	0.873088	81.9843
KEGG_PATHWAY	ecv00520:Amino sugar and nucleotide sugar metabolism	3	1.82927	0.106356	MANA, UGD, GALU	77	52	7107	5.32493	1	0.877076	83.033
GOTERM_BP_FAT	GO:0005976~polysaccharide metabolic process	10	6.09756	0.11878	LDCA, OPGC, MRDA, MANA, OPGG, UGD, GALU, WZZB, RCSF, RFBC	135	712	16709	1.73835	1	0.609496	82.9568
Annotation Cluster 12	Enrichment Score: 1.434594199042702
Category	Term	Count	%	PValue	Genes	List Total	Pop Hits	Pop Total	Fold Enrichment	Bonferroni	Benjamini	FDR
GOTERM_BP_FAT	GO:0006091~generation of precursor metabolites and energy	15	9.14634	0.00266669	ENO, FNR, GRXD, GAPA, GPMA, FLDA, LLDD, FDOG, PFLB, CYOC, NUOJ	135	746	16709	2.48868	0.6645	0.0444857	3.6676
GOTERM_BP_FAT	GO:0009061~anaerobic respiration	6	3.65854	0.00915389	ENO, FNR, LLDD, FDOG, PFLB, NUOJ	135	159	16709	4.67058	0.976744	0.104724	12.0747
GOTERM_BP_FAT	GO:0045333~cellular respiration	7	4.26829	0.0783801	ENO, FNR, LLDD, FDOG, PFLB, CYOC, NUOJ	135	371	16709	2.33529	1	0.487099	68.0871
GOTERM_BP_FAT	GO:0015980~energy derivation by oxidation of organic compounds	7	4.26829	0.120064	ENO, FNR, LLDD, FDOG, PFLB, CYOC, NUOJ	135	418	16709	2.07271	1	0.607088	83.3009
GOTERM_BP_FAT	GO:0009060~aerobic respiration	3	1.82927	0.292302	LLDD, CYOC, NUOJ	135	134	16709	2.77098	1	0.855876	99.2077
Annotation Cluster 13	Enrichment Score: 1.432723632769058
Category	Term	Count	%	PValue	Genes	List Total	Pop Hits	Pop Total	Fold Enrichment	Bonferroni	Benjamini	FDR
KEGG_PATHWAY	ecq00250:Alanine, aspartate and glutamate metabolism	3	1.82927	0.0333374	CARA, CARB, ANSA	77	27	7107	10.2554	1	0.626658	41.4258
KEGG_PATHWAY	ecd00250:Alanine, aspartate and glutamate metabolism	3	1.82927	0.0333374	CARA, CARB, ANSA	77	27	7107	10.2554	1	0.626658	41.4258
KEGG_PATHWAY	eci00250:Alanine, aspartate and glutamate metabolism	3	1.82927	0.0356574	CARA, CARB, ANSA	77	28	7107	9.88915	1	0.641183	43.6047
KEGG_PATHWAY	ecz00250:Alanine, aspartate and glutamate metabolism	3	1.82927	0.0356574	CARA, CARB, ANSA	77	28	7107	9.88915	1	0.641183	43.6047
KEGG_PATHWAY	ecv00250:Alanine, aspartate and glutamate metabolism	3	1.82927	0.0356574	CARA, CARB, ANSA	77	28	7107	9.88915	1	0.641183	43.6047
KEGG_PATHWAY	eum00250:Alanine, aspartate and glutamate metabolism	3	1.82927	0.0356574	CARA, CARB, ANSA	77	28	7107	9.88915	1	0.641183	43.6047
KEGG_PATHWAY	ecc00250:Alanine, aspartate and glutamate metabolism	3	1.82927	0.0356574	CARA, CARB, ANSA	77	28	7107	9.88915	1	0.641183	43.6047
KEGG_PATHWAY	ecg00250:Alanine, aspartate and glutamate metabolism	3	1.82927	0.0356574	CARA, CARB, ANSA	77	28	7107	9.88915	1	0.641183	43.6047
KEGG_PATHWAY	ect00250:Alanine, aspartate and glutamate metabolism	3	1.82927	0.0356574	CARA, CARB, ANSA	77	28	7107	9.88915	1	0.641183	43.6047
KEGG_PATHWAY	ece00250:Alanine, aspartate and glutamate metabolism	3	1.82927	0.0380382	CARA, CARB, ANSA	77	29	7107	9.54814	1	0.655035	45.7615
KEGG_PATHWAY	ecr00250:Alanine, aspartate and glutamate metabolism	3	1.82927	0.0380382	CARA, CARB, ANSA	77	29	7107	9.54814	1	0.655035	45.7615
KEGG_PATHWAY	ecx00250:Alanine, aspartate and glutamate metabolism	3	1.82927	0.0380382	CARA, CARB, ANSA	77	29	7107	9.54814	1	0.655035	45.7615
KEGG_PATHWAY	ecj00250:Alanine, aspartate and glutamate metabolism	3	1.82927	0.0380382	CARA, CARB, ANSA	77	29	7107	9.54814	1	0.655035	45.7615
KEGG_PATHWAY	eco00250:Alanine, aspartate and glutamate metabolism	3	1.82927	0.0380382	CARA, CARB, ANSA	77	29	7107	9.54814	1	0.655035	45.7615
KEGG_PATHWAY	ecf00250:Alanine, aspartate and glutamate metabolism	3	1.82927	0.0380382	CARA, CARB, ANSA	77	29	7107	9.54814	1	0.655035	45.7615
KEGG_PATHWAY	eck00250:Alanine, aspartate and glutamate metabolism	3	1.82927	0.0380382	CARA, CARB, ANSA	77	29	7107	9.54814	1	0.655035	45.7615
KEGG_PATHWAY	ecw00250:Alanine, aspartate and glutamate metabolism	3	1.82927	0.0380382	CARA, CARB, ANSA	77	29	7107	9.54814	1	0.655035	45.7615
KEGG_PATHWAY	ecm00250:Alanine, aspartate and glutamate metabolism	3	1.82927	0.0455302	CARA, CARB, ANSA	77	32	7107	8.653	1	0.711865	52.0553
Annotation Cluster 14	Enrichment Score: 1.1576657539285844
Category	Term	Count	%	PValue	Genes	List Total	Pop Hits	Pop Total	Fold Enrichment	Bonferroni	Benjamini	FDR
KEGG_PATHWAY	ecv00190:Oxidative phosphorylation	3	1.82927	0.0535156	PPA, CYOC, NUOJ	77	35	7107	7.91132	1	0.760696	58.0067
KEGG_PATHWAY	ecd00190:Oxidative phosphorylation	3	1.82927	0.067819	PPA, CYOC, NUOJ	77	40	7107	6.9224	1	0.800834	66.9741
KEGG_PATHWAY	ecz00190:Oxidative phosphorylation	3	1.82927	0.0708168	PPA, CYOC, NUOJ	77	41	7107	6.75356	1	0.80781	68.6104
KEGG_PATHWAY	ece00190:Oxidative phosphorylation	3	1.82927	0.0708168	PPA, CYOC, NUOJ	77	41	7107	6.75356	1	0.80781	68.6104
KEGG_PATHWAY	eci00190:Oxidative phosphorylation	3	1.82927	0.0708168	PPA, CYOC, NUOJ	77	41	7107	6.75356	1	0.80781	68.6104
KEGG_PATHWAY	ecm00190:Oxidative phosphorylation	3	1.82927	0.0708168	PPA, CYOC, NUOJ	77	41	7107	6.75356	1	0.80781	68.6104
KEGG_PATHWAY	ecq00190:Oxidative phosphorylation	3	1.82927	0.0708168	PPA, CYOC, NUOJ	77	41	7107	6.75356	1	0.80781	68.6104
KEGG_PATHWAY	ecr00190:Oxidative phosphorylation	3	1.82927	0.0708168	PPA, CYOC, NUOJ	77	41	7107	6.75356	1	0.80781	68.6104
KEGG_PATHWAY	ecj00190:Oxidative phosphorylation	3	1.82927	0.0708168	PPA, CYOC, NUOJ	77	41	7107	6.75356	1	0.80781	68.6104
KEGG_PATHWAY	eco00190:Oxidative phosphorylation	3	1.82927	0.0708168	PPA, CYOC, NUOJ	77	41	7107	6.75356	1	0.80781	68.6104
KEGG_PATHWAY	ecx00190:Oxidative phosphorylation	3	1.82927	0.0708168	PPA, CYOC, NUOJ	77	41	7107	6.75356	1	0.80781	68.6104
KEGG_PATHWAY	ecf00190:Oxidative phosphorylation	3	1.82927	0.0708168	PPA, CYOC, NUOJ	77	41	7107	6.75356	1	0.80781	68.6104
KEGG_PATHWAY	ecg00190:Oxidative phosphorylation	3	1.82927	0.0708168	PPA, CYOC, NUOJ	77	41	7107	6.75356	1	0.80781	68.6104
KEGG_PATHWAY	eck00190:Oxidative phosphorylation	3	1.82927	0.0708168	PPA, CYOC, NUOJ	77	41	7107	6.75356	1	0.80781	68.6104
KEGG_PATHWAY	ecc00190:Oxidative phosphorylation	3	1.82927	0.0708168	PPA, CYOC, NUOJ	77	41	7107	6.75356	1	0.80781	68.6104
KEGG_PATHWAY	ecw00190:Oxidative phosphorylation	3	1.82927	0.0708168	PPA, CYOC, NUOJ	77	41	7107	6.75356	1	0.80781	68.6104
KEGG_PATHWAY	eum00190:Oxidative phosphorylation	3	1.82927	0.0708168	PPA, CYOC, NUOJ	77	41	7107	6.75356	1	0.80781	68.6104
KEGG_PATHWAY	ect00190:Oxidative phosphorylation	3	1.82927	0.0708168	PPA, CYOC, NUOJ	77	41	7107	6.75356	1	0.80781	68.6104
Annotation Cluster 15	Enrichment Score: 0.9195530052321403
Category	Term	Count	%	PValue	Genes	List Total	Pop Hits	Pop Total	Fold Enrichment	Bonferroni	Benjamini	FDR
GOTERM_BP_FAT	GO:0034654~nucleobase, nucleoside, nucleotide and nucleic acid biosynthetic process	8	4.87805	0.0171422	PYRF, CARA, CARB, ADK, PYRC, YBHA, PURU, UDK	135	330	16709	3.00049	0.999151	0.165841	21.4908
GOTERM_BP_FAT	GO:0034404~nucleobase, nucleoside and nucleotide biosynthetic process	8	4.87805	0.0171422	PYRF, CARA, CARB, ADK, PYRC, YBHA, PURU, UDK	135	330	16709	3.00049	0.999151	0.165841	21.4908
GOTERM_BP_FAT	GO:0009165~nucleotide biosynthetic process	7	4.26829	0.0184465	PYRF, CARA, CARB, ADK, PYRC, YBHA, PURU	135	260	16709	3.33228	0.999507	0.173353	22.9362
GOTERM_BP_FAT	GO:0009152~purine ribonucleotide biosynthetic process	3	1.82927	0.25919	ADK, YBHA, PURU	135	123	16709	3.01879	1	0.826733	98.4976
GOTERM_BP_FAT	GO:0009150~purine ribonucleotide metabolic process	3	1.82927	0.265136	ADK, YBHA, PURU	135	125	16709	2.97049	1	0.830458	98.6578
GOTERM_BP_FAT	GO:0009260~ribonucleotide biosynthetic process	3	1.82927	0.318564	ADK, YBHA, PURU	135	143	16709	2.59658	1	0.87307	99.5333
GOTERM_BP_FAT	GO:0009259~ribonucleotide metabolic process	3	1.82927	0.324609	ADK, YBHA, PURU	135	145	16709	2.56077	1	0.875649	99.588
GOTERM_BP_FAT	GO:0006164~purine nucleotide biosynthetic process	3	1.82927	0.362301	ADK, YBHA, PURU	135	158	16709	2.35007	1	0.902624	99.8155
GOTERM_BP_FAT	GO:0006163~purine nucleotide metabolic process	3	1.82927	0.379543	ADK, YBHA, PURU	135	164	16709	2.26409	1	0.910191	99.8743
Annotation Cluster 16	Enrichment Score: 0.8768560724888842
Category	Term	Count	%	PValue	Genes	List Total	Pop Hits	Pop Total	Fold Enrichment	Bonferroni	Benjamini	FDR
GOTERM_BP_FAT	GO:0046394~carboxylic acid biosynthetic process	12	7.31707	0.0219714	FABI, PAND, CARA, LIPB, FABG, CARB, CYSZ, PROV, PLSX, TNAB, FABF, NUDB	135	685	16709	2.16824	0.999887	0.19048	26.7198
GOTERM_BP_FAT	GO:0016053~organic acid biosynthetic process	12	7.31707	0.0226026	FABI, PAND, CARA, LIPB, FABG, CARB, CYSZ, PROV, PLSX, TNAB, FABF, NUDB	135	688	16709	2.15879	0.999913	0.19145	27.3788
GOTERM_BP_FAT	GO:0009309~amine biosynthetic process	8	4.87805	0.207058	PAND, CARA, CARB, CYSZ, PROV, SPEA, TNAB, NUDB	135	600	16709	1.65027	1	0.778248	96.109
GOTERM_BP_FAT	GO:0009084~glutamine family amino acid biosynthetic process	3	1.82927	0.235443	CARA, CARB, PROV	135	115	16709	3.22879	1	0.805788	97.6637
GOTERM_BP_FAT	GO:0008652~cellular amino acid biosynthetic process	7	4.26829	0.279783	PAND, CARA, CARB, CYSZ, PROV, TNAB, NUDB	135	550	16709	1.57526	1	0.845007	98.9874
GOTERM_BP_FAT	GO:0006525~arginine metabolic process	3	1.82927	0.30613	CARA, CARB, SPEA	135	139	16709	2.6713	1	0.863718	99.3989
GOTERM_BP_FAT	GO:0009064~glutamine family amino acid metabolic process	4	2.43902	0.350981	CARA, CARB, PROV, SPEA	135	262	16709	1.88962	1	0.896354	99.764
Annotation Cluster 17	Enrichment Score: 0.7402818335888659
Category	Term	Count	%	PValue	Genes	List Total	Pop Hits	Pop Total	Fold Enrichment	Bonferroni	Benjamini	FDR
GOTERM_BP_FAT	GO:0042364~water-soluble vitamin biosynthetic process	5	3.04878	0.13305	PDXH, GAPA, THII, RIBA, NUDB	135	244	16709	2.53628	1	0.634613	86.4375
GOTERM_BP_FAT	GO:0006767~water-soluble vitamin metabolic process	5	3.04878	0.181344	PDXH, GAPA, THII, RIBA, NUDB	135	276	16709	2.24222	1	0.744353	93.9185
GOTERM_BP_FAT	GO:0009110~vitamin biosynthetic process	5	3.04878	0.187757	PDXH, GAPA, THII, RIBA, NUDB	135	280	16709	2.21019	1	0.751999	94.5522
GOTERM_BP_FAT	GO:0006766~vitamin metabolic process	5	3.04878	0.241413	PDXH, GAPA, THII, RIBA, NUDB	135	312	16709	1.9835	1	0.810212	97.9064
Annotation Cluster 18	Enrichment Score: 0.6670165093176875
Category	Term	Count	%	PValue	Genes	List Total	Pop Hits	Pop Total	Fold Enrichment	Bonferroni	Benjamini	FDR
KEGG_PATHWAY	ect00230:Purine metabolism	3	1.82927	0.195029	ADK, HOLB, RPOA	77	76	7107	3.64337	1	0.981114	96.7368
KEGG_PATHWAY	eum00230:Purine metabolism	3	1.82927	0.202829	ADK, HOLB, RPOA	77	78	7107	3.54995	1	0.982959	97.2014
KEGG_PATHWAY	ecz00230:Purine metabolism	3	1.82927	0.206743	ADK, HOLB, RPOA	77	79	7107	3.50501	1	0.983198	97.4105
KEGG_PATHWAY	ecd00230:Purine metabolism	3	1.82927	0.206743	ADK, HOLB, RPOA	77	79	7107	3.50501	1	0.983198	97.4105
KEGG_PATHWAY	ecx00230:Purine metabolism	3	1.82927	0.206743	ADK, HOLB, RPOA	77	79	7107	3.50501	1	0.983198	97.4105
KEGG_PATHWAY	ecg00230:Purine metabolism	3	1.82927	0.206743	ADK, HOLB, RPOA	77	79	7107	3.50501	1	0.983198	97.4105
KEGG_PATHWAY	ecq00230:Purine metabolism	3	1.82927	0.210666	ADK, HOLB, RPOA	77	80	7107	3.4612	1	0.983435	97.6053
KEGG_PATHWAY	ecr00230:Purine metabolism	3	1.82927	0.214596	ADK, HOLB, RPOA	77	81	7107	3.41847	1	0.983671	97.7867
KEGG_PATHWAY	ecw00230:Purine metabolism	3	1.82927	0.214596	ADK, HOLB, RPOA	77	81	7107	3.41847	1	0.983671	97.7867
KEGG_PATHWAY	eck00230:Purine metabolism	3	1.82927	0.218534	ADK, HOLB, RPOA	77	82	7107	3.37678	1	0.983905	97.9554
KEGG_PATHWAY	ecc00230:Purine metabolism	3	1.82927	0.218534	ADK, HOLB, RPOA	77	82	7107	3.37678	1	0.983905	97.9554
KEGG_PATHWAY	ecv00230:Purine metabolism	3	1.82927	0.222478	ADK, HOLB, RPOA	77	83	7107	3.3361	1	0.984137	98.1122
KEGG_PATHWAY	ecm00230:Purine metabolism	3	1.82927	0.222478	ADK, HOLB, RPOA	77	83	7107	3.3361	1	0.984137	98.1122
KEGG_PATHWAY	ecj00230:Purine metabolism	3	1.82927	0.222478	ADK, HOLB, RPOA	77	83	7107	3.3361	1	0.984137	98.1122
KEGG_PATHWAY	eco00230:Purine metabolism	3	1.82927	0.222478	ADK, HOLB, RPOA	77	83	7107	3.3361	1	0.984137	98.1122
KEGG_PATHWAY	eci00230:Purine metabolism	3	1.82927	0.226429	ADK, HOLB, RPOA	77	84	7107	3.29638	1	0.984366	98.258
KEGG_PATHWAY	ecf00230:Purine metabolism	3	1.82927	0.226429	ADK, HOLB, RPOA	77	84	7107	3.29638	1	0.984366	98.258
KEGG_PATHWAY	ece00230:Purine metabolism	3	1.82927	0.234345	ADK, HOLB, RPOA	77	86	7107	3.21972	1	0.985809	98.5189
Annotation Cluster 19	Enrichment Score: 0.631363050291272
Category	Term	Count	%	PValue	Genes	List Total	Pop Hits	Pop Total	Fold Enrichment	Bonferroni	Benjamini	FDR
GOTERM_MF_FAT	GO:0015078~hydrogen ion transmembrane transporter activity	3	1.82927	0.119496	NHAB, PNTA, CYOC	127	84	17785	5.00141	1	0.666338	81.3431
GOTERM_MF_FAT	GO:0015077~monovalent inorganic cation transmembrane transporter activity	3	1.82927	0.185801	NHAB, PNTA, CYOC	127	111	17785	3.78485	1	0.811486	93.3585
GOTERM_MF_FAT	GO:0022890~inorganic cation transmembrane transporter activity	3	1.82927	0.57479	NHAB, PNTA, CYOC	127	271	17785	1.55025	1	0.996374	99.9987
Annotation Cluster 20	Enrichment Score: 0.5334121782153189
Category	Term	Count	%	PValue	Genes	List Total	Pop Hits	Pop Total	Fold Enrichment	Bonferroni	Benjamini	FDR
GOTERM_BP_FAT	GO:0009309~amine biosynthetic process	8	4.87805	0.207058	PAND, CARA, CARB, CYSZ, PROV, SPEA, TNAB, NUDB	135	600	16709	1.65027	1	0.778248	96.109
GOTERM_BP_FAT	GO:0042398~cellular amino acid derivative biosynthetic process	3	1.82927	0.232483	PAND, SPEA, TNAB	135	114	16709	3.25712	1	0.805958	97.5339
GOTERM_BP_FAT	GO:0006575~cellular amino acid derivative metabolic process	3	1.82927	0.521532	PAND, SPEA, TNAB	135	217	16709	1.71111	1	0.967488	99.9967
Annotation Cluster 21	Enrichment Score: 0.46579498450726364
Category	Term	Count	%	PValue	Genes	List Total	Pop Hits	Pop Total	Fold Enrichment	Bonferroni	Benjamini	FDR
GOTERM_MF_FAT	GO:0005525~GTP binding	3	1.82927	0.342141	FTSZ, RIBA, YHBJ	127	171	17785	2.45683	1	0.952239	99.6013
GOTERM_MF_FAT	GO:0019001~guanyl nucleotide binding	3	1.82927	0.342141	FTSZ, RIBA, YHBJ	127	171	17785	2.45683	1	0.952239	99.6013
GOTERM_MF_FAT	GO:0032561~guanyl ribonucleotide binding	3	1.82927	0.342141	FTSZ, RIBA, YHBJ	127	171	17785	2.45683	1	0.952239	99.6013
Annotation Cluster 22	Enrichment Score: 0.4022546469889446
Category	Term	Count	%	PValue	Genes	List Total	Pop Hits	Pop Total	Fold Enrichment	Bonferroni	Benjamini	FDR
GOTERM_CC_FAT	GO:0031975~envelope	20	12.1951	0.12227	CIRA, PNTA, NUOJ, NHAB, PLDA, CYSZ, MRDA, OPGC, TNAB, YFIB, NUPC, SLYB, LOLB, ACRA, OMPX, LLDD, RCSF, EXBB, BAMA, CYOC	63	1715	7281	1.34777	0.994574	0.352554	69.6745
GOTERM_CC_FAT	GO:0009279~cell outer membrane	8	4.87805	0.240846	CIRA, PLDA, YFIB, LOLB, SLYB, OMPX, RCSF, BAMA	63	595	7281	1.5539	0.999984	0.544923	91.9623
GOTERM_CC_FAT	GO:0019867~outer membrane	8	4.87805	0.570578	CIRA, PLDA, YFIB, LOLB, SLYB, OMPX, RCSF, BAMA	63	830	7281	1.11394	1	0.863165	99.9562
GOTERM_CC_FAT	GO:0044462~external encapsulating structure part	8	4.87805	0.701888	CIRA, PLDA, YFIB, LOLB, SLYB, OMPX, RCSF, BAMA	63	937	7281	0.986736	1	0.932087	99.9984
GOTERM_CC_FAT	GO:0030313~cell envelope	9	5.4878	0.8262	CIRA, PLDA, CYSZ, YFIB, LOLB, SLYB, OMPX, RCSF, BAMA	63	1203	7281	0.864624	1	0.974875	100
Annotation Cluster 23	Enrichment Score: 0.3963000483321142
Category	Term	Count	%	PValue	Genes	List Total	Pop Hits	Pop Total	Fold Enrichment	Bonferroni	Benjamini	FDR
KEGG_PATHWAY	ecd02020:Two-component system	3	1.82927	0.380134	RSTA, BAER, RCSF	77	123	7107	2.25119	1	0.999447	99.9471
KEGG_PATHWAY	ecw02020:Two-component system	3	1.82927	0.380134	RSTA, BAER, RCSF	77	123	7107	2.25119	1	0.999447	99.9471
KEGG_PATHWAY	ect02020:Two-component system	3	1.82927	0.383962	RSTA, BAER, RCSF	77	124	7107	2.23303	1	0.999435	99.952
KEGG_PATHWAY	ecr02020:Two-component system	3	1.82927	0.383962	RSTA, BAER, RCSF	77	124	7107	2.23303	1	0.999435	99.952
KEGG_PATHWAY	eck02020:Two-component system	3	1.82927	0.391588	RSTA, BAER, RCSF	77	126	7107	2.19759	1	0.999475	99.9606
KEGG_PATHWAY	ecg02020:Two-component system	3	1.82927	0.391588	RSTA, BAER, RCSF	77	126	7107	2.19759	1	0.999475	99.9606
KEGG_PATHWAY	ecq02020:Two-component system	3	1.82927	0.399173	RSTA, BAER, RCSF	77	128	7107	2.16325	1	0.999513	99.9677
KEGG_PATHWAY	ecf02020:Two-component system	3	1.82927	0.402949	RSTA, BAER, RCSF	77	129	7107	2.14648	1	0.999502	99.9707
KEGG_PATHWAY	eum02020:Two-component system	3	1.82927	0.402949	RSTA, BAER, RCSF	77	129	7107	2.14648	1	0.999502	99.9707
KEGG_PATHWAY	ecz02020:Two-component system	3	1.82927	0.402949	RSTA, BAER, RCSF	77	129	7107	2.14648	1	0.999502	99.9707
KEGG_PATHWAY	eci02020:Two-component system	3	1.82927	0.406715	RSTA, BAER, RCSF	77	130	7107	2.12997	1	0.999492	99.9735
KEGG_PATHWAY	ece02020:Two-component system	3	1.82927	0.41047	RSTA, BAER, RCSF	77	131	7107	2.11371	1	0.999482	99.976
KEGG_PATHWAY	ecx02020:Two-component system	3	1.82927	0.414213	RSTA, BAER, RCSF	77	132	7107	2.0977	1	0.999473	99.9783
KEGG_PATHWAY	ecj02020:Two-component system	3	1.82927	0.414213	RSTA, BAER, RCSF	77	132	7107	2.0977	1	0.999473	99.9783
KEGG_PATHWAY	eco02020:Two-component system	3	1.82927	0.417945	RSTA, BAER, RCSF	77	133	7107	2.08193	1	0.999464	99.9804
KEGG_PATHWAY	ecc02020:Two-component system	3	1.82927	0.421665	RSTA, BAER, RCSF	77	134	7107	2.06639	1	0.999455	99.9823
KEGG_PATHWAY	ecm02020:Two-component system	3	1.82927	0.425374	RSTA, BAER, RCSF	77	135	7107	2.05108	1	0.999446	99.984
Annotation Cluster 24	Enrichment Score: 0.39289786603716226
Category	Term	Count	%	PValue	Genes	List Total	Pop Hits	Pop Total	Fold Enrichment	Bonferroni	Benjamini	FDR
GOTERM_BP_FAT	GO:0000041~transition metal ion transport	4	2.43902	0.22922	ENTE, ZNUA, CIRA, EXBB	135	206	16709	2.40331	1	0.805674	97.3831
GOTERM_BP_FAT	GO:0006826~iron ion transport	3	1.82927	0.30372	ENTE, CIRA, EXBB	135	138	16709	2.69066	1	0.864773	99.369
GOTERM_BP_FAT	GO:0015674~di-, tri-valent inorganic cation transport	3	1.82927	0.376682	ENTE, CIRA, EXBB	135	163	16709	2.27798	1	0.910782	99.8659
GOTERM_BP_FAT	GO:0006812~cation transport	6	3.65854	0.474346	ENTE, ZNUA, NHAB, CIRA, PNTA, EXBB	135	564	16709	1.31671	1	0.954703	99.9876
GOTERM_BP_FAT	GO:0030001~metal ion transport	5	3.04878	0.516335	ENTE, ZNUA, NHAB, CIRA, EXBB	135	466	16709	1.32801	1	0.967115	99.9961
GOTERM_BP_FAT	GO:0006811~ion transport	7	4.26829	0.683729	ENTE, ZNUA, NHAB, CIRA, CYSZ, PNTA, EXBB	135	851	16709	1.01809	1	0.992586	100
Annotation Cluster 25	Enrichment Score: 0.2731452205666535
Category	Term	Count	%	PValue	Genes	List Total	Pop Hits	Pop Total	Fold Enrichment	Bonferroni	Benjamini	FDR
GOTERM_MF_FAT	GO:0010181~FMN binding	3	1.82927	0.261205	PDXH, FLDA, LLDD	127	140	17785	3.00084	1	0.908121	98.1574
GOTERM_MF_FAT	GO:0051287~NAD or NADH binding	3	1.82927	0.425093	FABG, GAPA, UGD	127	204	17785	2.0594	1	0.975919	99.9326
GOTERM_MF_FAT	GO:0050662~coenzyme binding	7	4.26829	0.641227	PDXH, FABG, GAPA, GND, UGD, FLDA, LLDD	127	921	17785	1.06436	1	0.998387	99.9999
GOTERM_BP_FAT	GO:0055114~oxidation reduction	16	9.7561	0.677548	PDXH, RPSA, GND, PNTA, SOLA, NUOJ, FABI, FABG, GRXD, GAPA, UGD, FLDA, FDOG, LLDD, BCP, CYOC	135	2037	16709	0.972178	1	0.992347	100
GOTERM_MF_FAT	GO:0048037~cofactor binding	8	4.87805	0.89301	PDXH, FABG, GAPA, GND, UGD, FLDA, LLDD, NUOJ	127	1440	17785	0.777997	1	0.999997	100
Annotation Cluster 26	Enrichment Score: 0.22030527260724433
Category	Term	Count	%	PValue	Genes	List Total	Pop Hits	Pop Total	Fold Enrichment	Bonferroni	Benjamini	FDR
KEGG_PATHWAY	ecx02010:ABC transporters	3	1.82927	0.562525	ZNUA, PROV, SAPD	77	175	7107	1.58226	1	0.999984	99.9998
KEGG_PATHWAY	ecw02010:ABC transporters	3	1.82927	0.562525	ZNUA, PROV, SAPD	77	175	7107	1.58226	1	0.999984	99.9998
KEGG_PATHWAY	ecj02010:ABC transporters	3	1.82927	0.571847	ZNUA, PROV, SAPD	77	178	7107	1.5556	1	0.999986	99.9998
KEGG_PATHWAY	ecr02010:ABC transporters	3	1.82927	0.571847	ZNUA, PROV, SAPD	77	178	7107	1.5556	1	0.999986	99.9998
KEGG_PATHWAY	ecg02010:ABC transporters	3	1.82927	0.571847	ZNUA, PROV, SAPD	77	178	7107	1.5556	1	0.999986	99.9998
KEGG_PATHWAY	eco02010:ABC transporters	3	1.82927	0.581027	ZNUA, PROV, SAPD	77	181	7107	1.52981	1	0.999988	99.9999
KEGG_PATHWAY	eck02010:ABC transporters	3	1.82927	0.581027	ZNUA, PROV, SAPD	77	181	7107	1.52981	1	0.999988	99.9999
KEGG_PATHWAY	eum02010:ABC transporters	3	1.82927	0.613471	ZNUA, PROV, SAPD	77	192	7107	1.44217	1	0.999995	100
KEGG_PATHWAY	ecz02010:ABC transporters	3	1.82927	0.613471	ZNUA, PROV, SAPD	77	192	7107	1.44217	1	0.999995	100
KEGG_PATHWAY	ecf02010:ABC transporters	3	1.82927	0.616325	ZNUA, PROV, SAPD	77	193	7107	1.43469	1	0.999995	100
KEGG_PATHWAY	ect02010:ABC transporters	3	1.82927	0.619164	ZNUA, PROV, SAPD	77	194	7107	1.4273	1	0.999994	100
KEGG_PATHWAY	ecq02010:ABC transporters	3	1.82927	0.621987	ZNUA, PROV, SAPD	77	195	7107	1.41998	1	0.999994	100
KEGG_PATHWAY	ecv02010:ABC transporters	3	1.82927	0.624793	ZNUA, PROV, SAPD	77	196	7107	1.41274	1	0.999994	100
KEGG_PATHWAY	ece02010:ABC transporters	3	1.82927	0.624793	ZNUA, PROV, SAPD	77	196	7107	1.41274	1	0.999994	100
KEGG_PATHWAY	eci02010:ABC transporters	3	1.82927	0.63036	ZNUA, PROV, SAPD	77	198	7107	1.39847	1	0.999994	100
KEGG_PATHWAY	ecm02010:ABC transporters	3	1.82927	0.635863	ZNUA, PROV, SAPD	77	200	7107	1.38448	1	0.999994	100
KEGG_PATHWAY	ecc02010:ABC transporters	3	1.82927	0.643999	ZNUA, PROV, SAPD	77	203	7107	1.36402	1	0.999995	100
Annotation Cluster 27	Enrichment Score: 0.217337600844519
Category	Term	Count	%	PValue	Genes	List Total	Pop Hits	Pop Total	Fold Enrichment	Bonferroni	Benjamini	FDR
GOTERM_BP_FAT	GO:0006261~DNA-dependent DNA replication	3	1.82927	0.318564	YCDX, HOLB, GYRA	135	143	16709	2.59658	1	0.87307	99.5333
GOTERM_BP_FAT	GO:0006260~DNA replication	4	2.43902	0.699505	YCDX, HOLB, MUKB, GYRA	135	447	16709	1.10756	1	0.993715	100
GOTERM_BP_FAT	GO:0006259~DNA metabolic process	8	4.87805	0.999998	XSEA, YCDX, NUSA, HOLB, MUKB, GYRA, XTHA, NUDB	135	3022	16709	0.327652	1	1	100
Annotation Cluster 28	Enrichment Score: 0.190790449029091
Category	Term	Count	%	PValue	Genes	List Total	Pop Hits	Pop Total	Fold Enrichment	Bonferroni	Benjamini	FDR
GOTERM_BP_FAT	GO:0015031~protein transport	5	3.04878	0.622905	SAPD, TOLB, LOLB, ACRA, EXBB	135	533	16709	1.16107	1	0.987516	99.9999
GOTERM_BP_FAT	GO:0045184~establishment of protein localization	5	3.04878	0.622905	SAPD, TOLB, LOLB, ACRA, EXBB	135	533	16709	1.16107	1	0.987516	99.9999
GOTERM_BP_FAT	GO:0008104~protein localization	5	3.04878	0.636064	SAPD, TOLB, LOLB, ACRA, EXBB	135	542	16709	1.14179	1	0.988266	99.9999
GOTERM_MF_FAT	GO:0008565~protein transporter activity	3	1.82927	0.699027	LOLB, ACRA, EXBB	127	341	17785	1.23202	1	0.999367	100
Annotation Cluster 29	Enrichment Score: 0.18187097851200443
Category	Term	Count	%	PValue	Genes	List Total	Pop Hits	Pop Total	Fold Enrichment	Bonferroni	Benjamini	FDR
GOTERM_MF_FAT	GO:0004527~exonuclease activity	3	1.82927	0.326618	XSEA, HOLB, XTHA	127	165	17785	2.54617	1	0.947649	99.4577
GOTERM_MF_FAT	GO:0004518~nuclease activity	3	1.82927	0.871663	XSEA, HOLB, XTHA	127	498	17785	0.843611	1	0.999994	100
GOTERM_BP_FAT	GO:0006259~DNA metabolic process	8	4.87805	0.999998	XSEA, YCDX, NUSA, HOLB, MUKB, GYRA, XTHA, NUDB	135	3022	16709	0.327652	1	1	100
Annotation Cluster 30	Enrichment Score: 0.14316138582596336
Category	Term	Count	%	PValue	Genes	List Total	Pop Hits	Pop Total	Fold Enrichment	Bonferroni	Benjamini	FDR
GOTERM_BP_FAT	GO:0009108~coenzyme biosynthetic process	3	1.82927	0.646396	PAND, LIPB, NUDB	135	273	16709	1.36011	1	0.989146	100
GOTERM_BP_FAT	GO:0051188~cofactor biosynthetic process	4	2.43902	0.706669	ENTE, PAND, LIPB, NUDB	135	452	16709	1.09531	1	0.993698	100
GOTERM_BP_FAT	GO:0006732~coenzyme metabolic process	4	2.43902	0.728722	PAND, LIPB, GND, NUDB	135	468	16709	1.05787	1	0.995184	100
GOTERM_BP_FAT	GO:0051186~cofactor metabolic process	5	3.04878	0.803672	ENTE, PAND, LIPB, GND, NUDB	135	684	16709	0.904754	1	0.998538	100
Annotation Cluster 31	Enrichment Score: 0.03565749731678264
Category	Term	Count	%	PValue	Genes	List Total	Pop Hits	Pop Total	Fold Enrichment	Bonferroni	Benjamini	FDR
GOTERM_BP_FAT	GO:0006281~DNA repair	3	1.82927	0.88272	NUSA, XTHA, NUDB	135	454	16709	0.817866	1	0.999763	100
GOTERM_BP_FAT	GO:0006974~response to DNA damage stimulus	3	1.82927	0.88272	NUSA, XTHA, NUDB	135	454	16709	0.817866	1	0.999763	100
GOTERM_BP_FAT	GO:0033554~cellular response to stress	3	1.82927	0.924113	NUSA, XTHA, NUDB	135	520	16709	0.71406	1	0.999952	100
GOTERM_BP_FAT	GO:0006259~DNA metabolic process	8	4.87805	0.999998	XSEA, YCDX, NUSA, HOLB, MUKB, GYRA, XTHA, NUDB	135	3022	16709	0.327652	1	1	100
Annotation Cluster 32	Enrichment Score: 0.025962782928683883
Category	Term	Count	%	PValue	Genes	List Total	Pop Hits	Pop Total	Fold Enrichment	Bonferroni	Benjamini	FDR
GOTERM_MF_FAT	GO:0000156~two-component response regulator activity	3	1.82927	0.763279	RSTA, YEDW, BAER	127	387	17785	1.08558	1	0.999824	100
GOTERM_BP_FAT	GO:0000160~two-component signal transduction system (phosphorelay)	4	2.43902	0.861384	RSTA, YEDW, BAER, TYRR	135	596	16709	0.830674	1	0.999578	100
GOTERM_BP_FAT	GO:0006350~transcription	11	6.70732	0.945521	RSTA, YEDW, FNR, COHE, NUSA, BAER, RPOA, GYRA, PCNB, RPLD, TYRR	135	1886	16709	0.721884	1	0.999985	100
GOTERM_BP_FAT	GO:0006355~regulation of transcription, DNA-dependent	9	5.4878	0.998889	RSTA, YCHA, YEDW, TNAC, FNR, NUSA, BAER, RPLD, TYRR	135	2311	16709	0.482014	1	1	100
GOTERM_BP_FAT	GO:0051252~regulation of RNA metabolic process	9	5.4878	0.998929	RSTA, YCHA, YEDW, TNAC, FNR, NUSA, BAER, RPLD, TYRR	135	2317	16709	0.480765	1	1	100
GOTERM_BP_FAT	GO:0045449~regulation of transcription	10	6.09756	0.999404	RSTA, YCHA, YEDW, TNAC, FNR, COHE, NUSA, BAER, RPLD, TYRR	135	2591	16709	0.477693	1	1	100
GOTERM_MF_FAT	GO:0030528~transcription regulator activity	5	3.04878	0.999893	RSTA, YEDW, FNR, NUSA, BAER	127	2118	17785	0.330593	1	1	100
GOTERM_MF_FAT	GO:0003677~DNA binding	13	7.92683	1	YEDW, COHE, YCDX, NUSA, MUKB, RPOA, GYRA, XTHA, TYRR, RSTA, FNR, HOLB, BAER	127	5283	17785	0.344598	1	1	100

## Sheet: FAC_c5
Annotation Cluster 1	Enrichment Score: 5.1356919577164435
Category	Term	Count	%	PValue	Genes	List Total	Pop Hits	Pop Total	Fold Enrichment	Bonferroni	Benjamini	FDR
GOTERM_BP_FAT	GO:0006071~glycerol metabolic process	12	11.8812	1.7357e-15	GLPK, GLPB, GLPA, GLPQ, DHAM, GLPF, DHAL, DHAK, GLPT, GLPD, GLPC, GLPX	87	52	16709	44.321	5.68434e-13	5.68434e-13	2.39808e-12
GOTERM_BP_FAT	GO:0019400~alditol metabolic process	12	11.8812	3.61034e-13	GLPK, GLPB, GLPA, GLPQ, DHAM, GLPF, DHAL, DHAK, GLPT, GLPD, GLPC, GLPX	87	82	16709	28.106	1.15534e-10	5.77671e-11	4.8721e-10
GOTERM_BP_FAT	GO:0019751~polyol metabolic process	12	11.8812	4.14443e-13	GLPK, GLPB, GLPA, GLPQ, DHAM, GLPF, DHAL, DHAK, GLPT, GLPD, GLPC, GLPX	87	83	16709	27.7673	1.32623e-10	4.42076e-11	5.59275e-10
GOTERM_MF_FAT	GO:0004368~glycerol-3-phosphate dehydrogenase activity	4	3.9604	6.2206e-06	GLPB, GLPA, GLPD, GLPC	88	8	17785	101.051	0.0013179	0.000439494	0.00787094
KEGG_PATHWAY	ecg00564:Glycerophospholipid metabolism	5	4.9505	2.99739e-05	GLPB, GLPA, GLPQ, GLPD, GLPC	61	22	7107	26.4791	0.0189714	0.00212592	0.0446414
KEGG_PATHWAY	ect00564:Glycerophospholipid metabolism	5	4.9505	4.29951e-05	GLPB, GLPA, GLPQ, GLPD, GLPC	61	24	7107	24.2725	0.0271005	0.00274368	0.0640285
KEGG_PATHWAY	ecz00564:Glycerophospholipid metabolism	5	4.9505	5.08628e-05	GLPB, GLPA, GLPQ, GLPD, GLPC	61	25	7107	23.3016	0.0319796	0.00249704	0.075741
KEGG_PATHWAY	ecd00564:Glycerophospholipid metabolism	5	4.9505	5.08628e-05	GLPB, GLPA, GLPQ, GLPD, GLPC	61	25	7107	23.3016	0.0319796	0.00249704	0.075741
KEGG_PATHWAY	ecx00564:Glycerophospholipid metabolism	5	4.9505	5.08628e-05	GLPB, GLPA, GLPQ, GLPD, GLPC	61	25	7107	23.3016	0.0319796	0.00249704	0.075741
KEGG_PATHWAY	ecr00564:Glycerophospholipid metabolism	5	4.9505	5.08628e-05	GLPB, GLPA, GLPQ, GLPD, GLPC	61	25	7107	23.3016	0.0319796	0.00249704	0.075741
KEGG_PATHWAY	eck00564:Glycerophospholipid metabolism	5	4.9505	5.08628e-05	GLPB, GLPA, GLPQ, GLPD, GLPC	61	25	7107	23.3016	0.0319796	0.00249704	0.075741
KEGG_PATHWAY	ecw00564:Glycerophospholipid metabolism	5	4.9505	5.08628e-05	GLPB, GLPA, GLPQ, GLPD, GLPC	61	25	7107	23.3016	0.0319796	0.00249704	0.075741
KEGG_PATHWAY	ecq00564:Glycerophospholipid metabolism	5	4.9505	5.08628e-05	GLPB, GLPA, GLPQ, GLPD, GLPC	61	25	7107	23.3016	0.0319796	0.00249704	0.075741
KEGG_PATHWAY	ecv00564:Glycerophospholipid metabolism	5	4.9505	5.08628e-05	GLPB, GLPA, GLPQ, GLPD, GLPC	61	25	7107	23.3016	0.0319796	0.00249704	0.075741
KEGG_PATHWAY	eci00564:Glycerophospholipid metabolism	5	4.9505	5.08628e-05	GLPB, GLPA, GLPQ, GLPD, GLPC	61	25	7107	23.3016	0.0319796	0.00249704	0.075741
KEGG_PATHWAY	eum00564:Glycerophospholipid metabolism	5	4.9505	5.97327e-05	GLPB, GLPA, GLPQ, GLPD, GLPC	61	26	7107	22.4054	0.037451	0.00272274	0.0889438
KEGG_PATHWAY	ecj00564:Glycerophospholipid metabolism	5	4.9505	5.97327e-05	GLPB, GLPA, GLPQ, GLPD, GLPC	61	26	7107	22.4054	0.037451	0.00272274	0.0889438
KEGG_PATHWAY	ecf00564:Glycerophospholipid metabolism	5	4.9505	5.97327e-05	GLPB, GLPA, GLPQ, GLPD, GLPC	61	26	7107	22.4054	0.037451	0.00272274	0.0889438
KEGG_PATHWAY	ecm00564:Glycerophospholipid metabolism	5	4.9505	5.97327e-05	GLPB, GLPA, GLPQ, GLPD, GLPC	61	26	7107	22.4054	0.037451	0.00272274	0.0889438
KEGG_PATHWAY	ecc00564:Glycerophospholipid metabolism	5	4.9505	5.97327e-05	GLPB, GLPA, GLPQ, GLPD, GLPC	61	26	7107	22.4054	0.037451	0.00272274	0.0889438
KEGG_PATHWAY	eco00564:Glycerophospholipid metabolism	5	4.9505	5.97327e-05	GLPB, GLPA, GLPQ, GLPD, GLPC	61	26	7107	22.4054	0.037451	0.00272274	0.0889438
KEGG_PATHWAY	ece00564:Glycerophospholipid metabolism	5	4.9505	6.96802e-05	GLPB, GLPA, GLPQ, GLPD, GLPC	61	27	7107	21.5756	0.0435504	0.00296408	0.103749
KEGG_PATHWAY	ecp00564:Glycerophospholipid metabolism	4	3.9604	0.00102066	GLPA, GLPQ, GLPD, GLPC	61	24	7107	19.418	0.479276	0.0170254	1.50969
KEGG_PATHWAY	ecy00564:Glycerophospholipid metabolism	4	3.9604	0.0011529	GLPA, GLPQ, GLPD, GLPC	61	25	7107	18.6413	0.521515	0.0182595	1.70373
KEGG_PATHWAY	ecs00564:Glycerophospholipid metabolism	4	3.9604	0.00129549	GLPA, GLPQ, GLPD, GLPC	61	26	7107	17.9243	0.563233	0.0200011	1.91255
KEGG_PATHWAY	ecl00564:Glycerophospholipid metabolism	4	3.9604	0.00129549	GLPA, GLPQ, GLPD, GLPC	61	26	7107	17.9243	0.563233	0.0200011	1.91255
Annotation Cluster 2	Enrichment Score: 4.406945233946407
Category	Term	Count	%	PValue	Genes	List Total	Pop Hits	Pop Total	Fold Enrichment	Bonferroni	Benjamini	FDR
GOTERM_MF_FAT	GO:0005198~structural molecule activity	9	8.91089	6.7148e-07	RPLJ, OMPA, RPLL, RPLF, RPSP, RPLB, FLGB, RPSL, RPMF	88	149	17785	12.2075	0.000142344	0.000142344	0.000849653
GOTERM_MF_FAT	GO:0003735~structural constituent of ribosome	7	6.93069	2.0657e-06	RPLJ, RPLL, RPLF, RPSP, RPLB, RPSL, RPMF	88	77	17785	18.3729	0.000437833	0.00021894	0.0026138
KEGG_PATHWAY	ecr03010:Ribosome	7	6.93069	5.2901e-06	RPLJ, RPLL, RPLF, RPSP, RPLB, RPSL, RPMF	61	54	7107	15.1029	0.00337467	0.00112616	0.0078801
KEGG_PATHWAY	eck03010:Ribosome	7	6.93069	5.2901e-06	RPLJ, RPLL, RPLF, RPSP, RPLB, RPSL, RPMF	61	54	7107	15.1029	0.00337467	0.00112616	0.0078801
KEGG_PATHWAY	ecz03010:Ribosome	7	6.93069	5.2901e-06	RPLJ, RPLL, RPLF, RPSP, RPLB, RPSL, RPMF	61	54	7107	15.1029	0.00337467	0.00112616	0.0078801
KEGG_PATHWAY	ecq03010:Ribosome	7	6.93069	5.2901e-06	RPLJ, RPLL, RPLF, RPSP, RPLB, RPSL, RPMF	61	54	7107	15.1029	0.00337467	0.00112616	0.0078801
KEGG_PATHWAY	eum03010:Ribosome	7	6.93069	5.2901e-06	RPLJ, RPLL, RPLF, RPSP, RPLB, RPSL, RPMF	61	54	7107	15.1029	0.00337467	0.00112616	0.0078801
KEGG_PATHWAY	ecp03010:Ribosome	7	6.93069	5.89919e-06	RPLJ, RPLL, RPLF, RPSP, RPLB, RPSL, RPMF	61	55	7107	14.8283	0.0037625	0.000941955	0.00878737
KEGG_PATHWAY	ect03010:Ribosome	7	6.93069	5.89919e-06	RPLJ, RPLL, RPLF, RPSP, RPLB, RPSL, RPMF	61	55	7107	14.8283	0.0037625	0.000941955	0.00878737
KEGG_PATHWAY	eci03010:Ribosome	7	6.93069	5.89919e-06	RPLJ, RPLL, RPLF, RPSP, RPLB, RPSL, RPMF	61	55	7107	14.8283	0.0037625	0.000941955	0.00878737
GOTERM_BP_FAT	GO:0006412~translation	10	9.90099	6.04544e-06	RPLJ, RPLL, INFA, RPLF, RPSP, PTH, RPLB, TUFB, RPSL, RPMF	87	253	16709	7.5912	0.00193268	0.000241789	0.0081577
KEGG_PATHWAY	ecl03010:Ribosome	7	6.93069	6.56407e-06	RPLJ, RPLL, RPLF, RPSP, RPLB, RPSL, RPMF	61	56	7107	14.5635	0.00418567	0.000838539	0.00977772
KEGG_PATHWAY	ecf03010:Ribosome	7	6.93069	6.56407e-06	RPLJ, RPLL, RPLF, RPSP, RPLB, RPSL, RPMF	61	56	7107	14.5635	0.00418567	0.000838539	0.00977772
KEGG_PATHWAY	ecy03010:Ribosome	7	6.93069	6.56407e-06	RPLJ, RPLL, RPLF, RPSP, RPLB, RPSL, RPMF	61	56	7107	14.5635	0.00418567	0.000838539	0.00977772
KEGG_PATHWAY	ecx03010:Ribosome	7	6.93069	6.56407e-06	RPLJ, RPLL, RPLF, RPSP, RPLB, RPSL, RPMF	61	56	7107	14.5635	0.00418567	0.000838539	0.00977772
KEGG_PATHWAY	ecg03010:Ribosome	7	6.93069	6.56407e-06	RPLJ, RPLL, RPLF, RPSP, RPLB, RPSL, RPMF	61	56	7107	14.5635	0.00418567	0.000838539	0.00977772
KEGG_PATHWAY	ecm03010:Ribosome	7	6.93069	6.56407e-06	RPLJ, RPLL, RPLF, RPSP, RPLB, RPSL, RPMF	61	56	7107	14.5635	0.00418567	0.000838539	0.00977772
KEGG_PATHWAY	ecj03010:Ribosome	7	6.93069	7.28854e-06	RPLJ, RPLL, RPLF, RPSP, RPLB, RPSL, RPMF	61	57	7107	14.308	0.00464657	0.000775931	0.0108568
KEGG_PATHWAY	ecs03010:Ribosome	7	6.93069	4.4977e-05	RPLJ, RPLL, RPLF, RPSP, RPLB, RPSL, RPMF	61	78	7107	10.4559	0.0283319	0.0026094	0.0669791
KEGG_PATHWAY	ece03010:Ribosome	7	6.93069	4.4977e-05	RPLJ, RPLL, RPLF, RPSP, RPLB, RPSL, RPMF	61	78	7107	10.4559	0.0283319	0.0026094	0.0669791
KEGG_PATHWAY	eco03010:Ribosome	7	6.93069	4.8357e-05	RPLJ, RPLL, RPLF, RPSP, RPLB, RPSL, RPMF	61	79	7107	10.3235	0.0304283	0.00257176	0.0720108
GOTERM_CC_FAT	GO:0005840~ribosome	7	6.93069	6.75252e-05	RPLJ, RPLL, RPLF, RPSP, RPLB, RPSL, RPMF	63	83	7281	9.74699	0.00269745	0.000385797	0.061762
KEGG_PATHWAY	ecd03010:Ribosome	6	5.94059	8.33986e-05	RPLJ, RPLL, RPLF, RPSP, RPLB, RPMF	61	54	7107	12.9454	0.0518987	0.00332533	0.124163
KEGG_PATHWAY	ecw03010:Ribosome	6	5.94059	8.33986e-05	RPLJ, RPLL, RPLF, RPSP, RPLB, RPSL	61	54	7107	12.9454	0.0518987	0.00332533	0.124163
GOTERM_CC_FAT	GO:0030529~ribonucleoprotein complex	7	6.93069	9.99204e-05	RPLJ, RPLL, RPLF, RPSP, RPLB, RPSL, RPMF	63	89	7281	9.08989	0.00398904	0.000499502	0.0913803
KEGG_PATHWAY	ecv03010:Ribosome	5	4.9505	0.000220982	RPLJ, RPLF, RPSP, RPLB, RPSL	61	36	7107	16.1817	0.131704	0.00612132	0.328681
KEGG_PATHWAY	ecc03010:Ribosome	6	5.94059	0.00035044	RPLJ, RPLL, RPLF, RPSP, RPLB, RPSL	61	73	7107	9.57602	0.200661	0.0082609	0.520764
GOTERM_CC_FAT	GO:0043228~non-membrane-bounded organelle	8	7.92079	0.00653866	RPLJ, RPLL, RPLF, RPSP, RPLB, FLGB, RPSL, RPMF	63	262	7281	3.5289	0.230801	0.0216297	5.82532
GOTERM_CC_FAT	GO:0043232~intracellular non-membrane-bounded organelle	8	7.92079	0.00653866	RPLJ, RPLL, RPLF, RPSP, RPLB, FLGB, RPSL, RPMF	63	262	7281	3.5289	0.230801	0.0216297	5.82532
GOTERM_CC_FAT	GO:0033279~ribosomal subunit	3	2.9703	0.0111149	RPLB, RPSL, RPMF	63	19	7281	18.2481	0.360511	0.0338065	9.72051
GOTERM_MF_FAT	GO:0019843~rRNA binding	3	2.9703	0.0258296	RPLF, RPLB, RPSL	88	51	17785	11.8884	0.996104	0.253225	28.1887
GOTERM_MF_FAT	GO:0003723~RNA binding	6	5.94059	0.0523599	RPLJ, INFA, RPLF, RNB, RPLB, RPSL	88	414	17785	2.92902	0.999989	0.378153	49.3642
Annotation Cluster 3	Enrichment Score: 4.270489790899168
Category	Term	Count	%	PValue	Genes	List Total	Pop Hits	Pop Total	Fold Enrichment	Bonferroni	Benjamini	FDR
GOTERM_BP_FAT	GO:0009061~anaerobic respiration	11	10.8911	8.72261e-09	TDCE, NUOF, GLPB, NUOC, PYKF, NUOB, GLPA, NUOM, GLPT, GLPC, NDH	87	159	16709	13.287	2.79123e-06	6.97808e-07	1.17707e-05
KEGG_PATHWAY	ecd00190:Oxidative phosphorylation	7	6.93069	8.61522e-07	NUOF, CYDA, NUOC, CYDB, NUOB, NUOM, NDH	61	40	7107	20.3889	0.000550362	0.000550362	0.00128336
KEGG_PATHWAY	eum00190:Oxidative phosphorylation	7	6.93069	1.00264e-06	NUOF, CYDA, NUOC, CYDB, NUOB, NUOM, NDH	61	41	7107	19.8916	0.000640481	0.000320292	0.00149357
KEGG_PATHWAY	ect00190:Oxidative phosphorylation	7	6.93069	1.00264e-06	NUOF, CYDA, NUOC, CYDB, NUOB, NUOM, NDH	61	41	7107	19.8916	0.000640481	0.000320292	0.00149357
KEGG_PATHWAY	ece00190:Oxidative phosphorylation	7	6.93069	1.00264e-06	NUOF, CYDA, NUOC, CYDB, NUOB, NUOM, NDH	61	41	7107	19.8916	0.000640481	0.000320292	0.00149357
KEGG_PATHWAY	ecr00190:Oxidative phosphorylation	7	6.93069	1.00264e-06	NUOF, CYDA, NUOC, CYDB, NUOB, NUOM, NDH	61	41	7107	19.8916	0.000640481	0.000320292	0.00149357
KEGG_PATHWAY	ecz00190:Oxidative phosphorylation	7	6.93069	1.00264e-06	NUOF, CYDA, NUOC, CYDB, NUOB, NUOM, NDH	61	41	7107	19.8916	0.000640481	0.000320292	0.00149357
KEGG_PATHWAY	eck00190:Oxidative phosphorylation	7	6.93069	1.00264e-06	NUOF, CYDA, NUOC, CYDB, NUOB, NUOM, NDH	61	41	7107	19.8916	0.000640481	0.000320292	0.00149357
KEGG_PATHWAY	ecw00190:Oxidative phosphorylation	7	6.93069	1.00264e-06	NUOF, CYDA, NUOC, CYDB, NUOB, NUOM, NDH	61	41	7107	19.8916	0.000640481	0.000320292	0.00149357
KEGG_PATHWAY	ecq00190:Oxidative phosphorylation	7	6.93069	1.00264e-06	NUOF, CYDA, NUOC, CYDB, NUOB, NUOM, NDH	61	41	7107	19.8916	0.000640481	0.000320292	0.00149357
KEGG_PATHWAY	ecg00190:Oxidative phosphorylation	7	6.93069	1.00264e-06	NUOF, CYDA, NUOC, CYDB, NUOB, NUOM, NDH	61	41	7107	19.8916	0.000640481	0.000320292	0.00149357
KEGG_PATHWAY	ecj00190:Oxidative phosphorylation	7	6.93069	1.00264e-06	NUOF, CYDA, NUOC, CYDB, NUOB, NUOM, NDH	61	41	7107	19.8916	0.000640481	0.000320292	0.00149357
KEGG_PATHWAY	ecc00190:Oxidative phosphorylation	7	6.93069	1.00264e-06	NUOF, CYDA, NUOC, CYDB, NUOB, NUOM, NDH	61	41	7107	19.8916	0.000640481	0.000320292	0.00149357
KEGG_PATHWAY	eco00190:Oxidative phosphorylation	7	6.93069	1.00264e-06	NUOF, CYDA, NUOC, CYDB, NUOB, NUOM, NDH	61	41	7107	19.8916	0.000640481	0.000320292	0.00149357
GOTERM_BP_FAT	GO:0015980~energy derivation by oxidation of organic compounds	13	12.8713	1.47416e-06	TDCE, PYKF, GLPB, GLPA, NUOM, GLPD, GLPC, NDH, NUOF, NUOC, NUOB, GLPT, ADHE	87	418	16709	5.97308	0.00047162	9.43418e-05	0.00198928
GOTERM_BP_FAT	GO:0045333~cellular respiration	12	11.8812	3.07468e-06	TDCE, NUOF, GLPB, NUOC, PYKF, NUOB, GLPA, NUOM, GLPT, GLPD, GLPC, NDH	87	371	16709	6.2121	0.000983415	0.00016397	0.00414904
GOTERM_BP_FAT	GO:0006091~generation of precursor metabolites and energy	16	15.8416	5.49196e-06	TDCE, PYKF, GLPB, GLPA, NUOM, GLPD, GLPC, NDH, NUOF, CYDA, CYDB, NUOC, NUOB, MGTA, GLPT, ADHE	87	746	16709	4.1192	0.00175589	0.00025103	0.00741085
KEGG_PATHWAY	ecv00190:Oxidative phosphorylation	6	5.94059	9.67818e-06	NUOF, CYDA, NUOC, NUOB, NUOM, NDH	61	35	7107	19.9728	0.0061653	0.000883093	0.0144161
KEGG_PATHWAY	ecm00190:Oxidative phosphorylation	6	5.94059	2.14923e-05	NUOF, CYDA, NUOC, NUOB, NUOM, NDH	61	41	7107	17.05	0.0136398	0.00171524	0.0320112
KEGG_PATHWAY	eci00190:Oxidative phosphorylation	6	5.94059	2.14923e-05	NUOF, CYDA, NUOC, CYDB, NUOM, NDH	61	41	7107	17.05	0.0136398	0.00171524	0.0320112
KEGG_PATHWAY	ecx00190:Oxidative phosphorylation	6	5.94059	2.14923e-05	NUOF, CYDA, NUOC, NUOB, NUOM, NDH	61	41	7107	17.05	0.0136398	0.00171524	0.0320112
GOTERM_BP_FAT	GO:0009060~aerobic respiration	7	6.93069	6.60876e-05	NUOF, NUOC, NUOB, NUOM, GLPT, GLPD, NDH	87	134	16709	10.0329	0.0209267	0.00211264	0.0891449
KEGG_PATHWAY	ecf00190:Oxidative phosphorylation	5	4.9505	0.000368145	NUOF, CYDA, NUOC, NUOM, NDH	61	41	7107	14.2083	0.209657	0.00836793	0.547006
GOTERM_MF_FAT	GO:0016651~oxidoreductase activity, acting on NADH or NADPH	7	6.93069	0.000667105	NUOF, NUOC, NUOB, NUOM, TRXB, GUAC, NDH	88	216	17785	6.54961	0.131922	0.0347502	0.840847
GOTERM_MF_FAT	GO:0003954~NADH dehydrogenase activity	5	4.9505	0.00330214	NUOF, NUOC, NUOB, NUOM, NDH	88	125	17785	8.08409	0.504017	0.0567599	4.0989
GOTERM_MF_FAT	GO:0048038~quinone binding	4	3.9604	0.0110049	NUOF, NUOC, NUOB, NUOM	88	94	17785	8.6001	0.904247	0.144782	13.0662
GOTERM_MF_FAT	GO:0008137~NADH dehydrogenase (ubiquinone) activity	4	3.9604	0.0188438	NUOF, NUOC, NUOB, NUOM	88	115	17785	7.02964	0.982279	0.211195	21.3935
GOTERM_MF_FAT	GO:0050136~NADH dehydrogenase (quinone) activity	4	3.9604	0.0224647	NUOF, NUOC, NUOB, NUOM	88	123	17785	6.57243	0.991908	0.234787	24.9862
GOTERM_MF_FAT	GO:0016655~oxidoreductase activity, acting on NADH or NADPH, quinone or similar compound as acceptor	4	3.9604	0.0259226	NUOF, NUOC, NUOB, NUOM	88	130	17785	6.21853	0.996182	0.243009	28.2755
GOTERM_BP_FAT	GO:0055114~oxidation reduction	17	16.8317	0.0547042	GLPB, GLPA, SRLD, NUOM, GLPD, GLPC, GUAC, NDH, RFBD, NUOF, CYDA, CYDB, NUOC, NUOB, PYRD, TRXB, ADHE	87	2037	16709	1.60284	1	0.402113	53.1942
GOTERM_BP_FAT	GO:0022900~electron transport chain	5	4.9505	0.0867317	CYDA, CYDB, NUOM, GLPC, NDH	87	325	16709	2.95473	1	0.55356	70.6035
GOTERM_MF_FAT	GO:0048037~cofactor binding	9	8.91089	0.408044	NUOF, NUOC, NUOB, GLPA, NUOM, TRXB, RFBB, TDCB, NDH	88	1440	17785	1.26314	1	0.946344	99.8686
GOTERM_MF_FAT	GO:0050662~coenzyme binding	6	5.94059	0.471661	NUOF, NUOC, GLPA, TRXB, RFBB, NDH	88	921	17785	1.31663	1	0.966003	99.9688
GOTERM_MF_FAT	GO:0009055~electron carrier activity	6	5.94059	0.579954	CYDA, GLPB, NUOC, TRXB, GLPC, NDH	88	1039	17785	1.1671	1	0.986108	99.9983
Annotation Cluster 4	Enrichment Score: 3.9717542831956263
Category	Term	Count	%	PValue	Genes	List Total	Pop Hits	Pop Total	Fold Enrichment	Bonferroni	Benjamini	FDR
GOTERM_CC_FAT	GO:0005618~cell wall	27	26.7327	1.81336e-08	CHAA, TDCC, FIU, YBHC, MIND, RFBB, OMPA, MGLC, MGTA, SDAC, GLPT, FECA, FECC, FHUA, TREB, GLPB, KDSA, GLPA, GLPF, NUOM, GLPC, TONB, YCCA, CYDA, CYDB, YFAZ, OMPT	63	961	7281	3.24706	7.25344e-07	7.25344e-07	1.65905e-05
GOTERM_CC_FAT	GO:0009274~peptidoglycan-based cell wall	26	25.7426	6.34612e-08	CHAA, TDCC, FIU, MIND, RFBB, OMPA, MGLC, MGTA, SDAC, GLPT, FECA, FECC, FHUA, TREB, GLPB, KDSA, GLPA, GLPF, NUOM, GLPC, TONB, YCCA, CYDA, CYDB, YFAZ, OMPT	63	946	7281	3.17638	2.53845e-06	1.26922e-06	5.80609e-05
GOTERM_CC_FAT	GO:0019866~organelle inner membrane	18	17.8218	2.94895e-06	CHAA, TREB, TDCC, GLPB, GLPA, GLPF, NUOM, DACA, GLPC, TONB, MIND, MGLC, CYDA, CYDB, MGTA, SDAC, GLPT, FECC	63	566	7281	3.67542	0.000117951	2.35914e-05	0.00269797
GOTERM_CC_FAT	GO:0031967~organelle envelope	18	17.8218	2.94895e-06	CHAA, TREB, TDCC, GLPB, GLPA, GLPF, NUOM, DACA, GLPC, TONB, MIND, MGLC, CYDA, CYDB, MGTA, SDAC, GLPT, FECC	63	566	7281	3.67542	0.000117951	2.35914e-05	0.00269797
GOTERM_CC_FAT	GO:0031090~organelle membrane	18	17.8218	4.11806e-06	CHAA, TREB, TDCC, GLPB, GLPA, GLPF, NUOM, DACA, GLPC, TONB, MIND, MGLC, CYDA, CYDB, MGTA, SDAC, GLPT, FECC	63	580	7281	3.5867	0.000164709	2.74534e-05	0.00376757
GOTERM_CC_FAT	GO:0005886~plasma membrane	40	39.604	0.000371311	CHAA, TDCC, FHUF, FIU, BORD, YBHC, MIND, MGLA, NDH, OMPA, MGLC, NUOC, NUOB, MGTA, SDAC, FECA, GLPT, FECC, FHUA, TREB, GLPB, GLPA, SRLE, FECE, GLPF, NUOM, TUFB, SRLA, DACA, GLPC, TONB, YCCA, CYDA, CYDB, PPID, PYRD, GPT, RIBB, POTA, OMPT	63	2979	7281	1.55182	0.0147454	0.00164922	0.3392
GOTERM_CC_FAT	GO:0030312~external encapsulating structure	27	26.7327	0.00235142	CHAA, TDCC, FIU, YBHC, MIND, RFBB, OMPA, MGLC, MGTA, SDAC, GLPT, FECA, FECC, FHUA, TREB, GLPB, KDSA, GLPA, GLPF, NUOM, GLPC, TONB, YCCA, CYDA, CYDB, YFAZ, OMPT	63	1814	7281	1.72019	0.0898699	0.00937257	2.13083
GOTERM_CC_FAT	GO:0031975~envelope	25	24.7525	0.00532572	CHAA, TREB, TDCC, FIU, GLPB, GLPA, GLPF, NUOM, YBHC, DACA, GLPC, TONB, MIND, OMPA, MGLC, CYDA, CYDB, MGTA, YFAZ, SDAC, FECA, GLPT, FECC, OMPT, FHUA	63	1715	7281	1.68471	0.192327	0.0192307	4.76812
GOTERM_CC_FAT	GO:0031224~intrinsic to membrane	23	22.7723	0.999983	CHAA, TREB, TDCC, BORD, SRLE, GLPF, NUOM, YBHC, SRLA, TONB, YCCA, OMPA, MGLC, CYDA, CYDB, DHAM, PPID, MGTA, SDAC, GLPT, FECC, OMPT, FHUA	63	4417	7281	0.601798	1	1	100
GOTERM_CC_FAT	GO:0016021~integral to membrane	21	20.7921	0.999993	CHAA, TREB, TDCC, SRLE, GLPF, NUOM, SRLA, TONB, YCCA, OMPA, MGLC, CYDA, CYDB, DHAM, PPID, MGTA, SDAC, GLPT, FECC, OMPT, FHUA	63	4269	7281	0.568517	1	1	100
Annotation Cluster 5	Enrichment Score: 3.33338926615131
Category	Term	Count	%	PValue	Genes	List Total	Pop Hits	Pop Total	Fold Enrichment	Bonferroni	Benjamini	FDR
KEGG_PATHWAY	ect00061:Fatty acid biosynthesis	4	3.9604	0.000119238	FABH, ACCB, ACCC, FABD	61	12	7107	38.8361	0.0733668	0.00447217	0.177475
KEGG_PATHWAY	ecw00061:Fatty acid biosynthesis	4	3.9604	0.000119238	FABH, ACCB, ACCC, FABD	61	12	7107	38.8361	0.0733668	0.00447217	0.177475
KEGG_PATHWAY	ecx00061:Fatty acid biosynthesis	4	3.9604	0.000119238	FABH, ACCB, ACCC, FABD	61	12	7107	38.8361	0.0733668	0.00447217	0.177475
KEGG_PATHWAY	ecq00061:Fatty acid biosynthesis	4	3.9604	0.000119238	FABH, ACCB, ACCC, FABD	61	12	7107	38.8361	0.0733668	0.00447217	0.177475
KEGG_PATHWAY	ecm00061:Fatty acid biosynthesis	4	3.9604	0.000119238	FABH, ACCB, ACCC, FABD	61	12	7107	38.8361	0.0733668	0.00447217	0.177475
KEGG_PATHWAY	ecz00061:Fatty acid biosynthesis	4	3.9604	0.000119238	FABH, ACCB, ACCC, FABD	61	12	7107	38.8361	0.0733668	0.00447217	0.177475
KEGG_PATHWAY	ecr00061:Fatty acid biosynthesis	4	3.9604	0.000119238	FABH, ACCB, ACCC, FABD	61	12	7107	38.8361	0.0733668	0.00447217	0.177475
KEGG_PATHWAY	ecj00061:Fatty acid biosynthesis	4	3.9604	0.000119238	FABH, ACCB, ACCC, FABD	61	12	7107	38.8361	0.0733668	0.00447217	0.177475
KEGG_PATHWAY	ecd00061:Fatty acid biosynthesis	4	3.9604	0.000119238	FABH, ACCB, ACCC, FABD	61	12	7107	38.8361	0.0733668	0.00447217	0.177475
KEGG_PATHWAY	ecv00061:Fatty acid biosynthesis	4	3.9604	0.000119238	FABH, ACCB, ACCC, FABD	61	12	7107	38.8361	0.0733668	0.00447217	0.177475
KEGG_PATHWAY	eco00061:Fatty acid biosynthesis	4	3.9604	0.000119238	FABH, ACCB, ACCC, FABD	61	12	7107	38.8361	0.0733668	0.00447217	0.177475
KEGG_PATHWAY	eci00061:Fatty acid biosynthesis	4	3.9604	0.000154079	FABH, ACCB, ACCC, FABD	61	13	7107	35.8487	0.0937716	0.00545528	0.229278
KEGG_PATHWAY	ecg00061:Fatty acid biosynthesis	4	3.9604	0.000154079	FABH, ACCB, ACCC, FABD	61	13	7107	35.8487	0.0937716	0.00545528	0.229278
KEGG_PATHWAY	eck00061:Fatty acid biosynthesis	4	3.9604	0.000154079	FABH, ACCB, ACCC, FABD	61	13	7107	35.8487	0.0937716	0.00545528	0.229278
KEGG_PATHWAY	eum00061:Fatty acid biosynthesis	4	3.9604	0.000194924	FABH, ACCB, ACCC, FABD	61	14	7107	33.2881	0.117122	0.00591427	0.289975
KEGG_PATHWAY	ece00061:Fatty acid biosynthesis	4	3.9604	0.000194924	FABH, ACCB, ACCC, FABD	61	14	7107	33.2881	0.117122	0.00591427	0.289975
KEGG_PATHWAY	ecf00061:Fatty acid biosynthesis	4	3.9604	0.000194924	FABH, ACCB, ACCC, FABD	61	14	7107	33.2881	0.117122	0.00591427	0.289975
KEGG_PATHWAY	ecc00061:Fatty acid biosynthesis	4	3.9604	0.000242193	FABH, ACCB, ACCC, FABD	61	15	7107	31.0689	0.143396	0.00642842	0.360176
GOTERM_BP_FAT	GO:0006633~fatty acid biosynthetic process	4	3.9604	0.00655972	FABH, ACCB, ACCC, FABD	87	74	16709	10.3815	0.878279	0.104921	8.4982
GOTERM_BP_FAT	GO:0008610~lipid biosynthetic process	8	7.92079	0.014229	FABH, KDSA, ACCB, ISPE, ACCC, FABD, RFBB, RFBD	87	498	16709	3.08526	0.989806	0.161705	17.5842
GOTERM_BP_FAT	GO:0006631~fatty acid metabolic process	4	3.9604	0.0250657	FABH, ACCB, ACCC, FABD	87	122	16709	6.29697	0.999703	0.244302	29.005
GOTERM_BP_FAT	GO:0046394~carboxylic acid biosynthetic process	7	6.93069	0.141099	TDCC, FABH, KDSA, ACCB, ACCC, FABD, SDAC	87	685	16709	1.96263	1	0.703828	87.1591
GOTERM_BP_FAT	GO:0016053~organic acid biosynthetic process	7	6.93069	0.143168	TDCC, FABH, KDSA, ACCB, ACCC, FABD, SDAC	87	688	16709	1.95407	1	0.700595	87.5703
Annotation Cluster 6	Enrichment Score: 2.6168791737683903
Category	Term	Count	%	PValue	Genes	List Total	Pop Hits	Pop Total	Fold Enrichment	Bonferroni	Benjamini	FDR
KEGG_PATHWAY	ecd00620:Pyruvate metabolism	5	4.9505	0.000368145	TDCE, ACCB, PYKF, ACCC, ADHE	61	41	7107	14.2083	0.209657	0.00836793	0.547006
KEGG_PATHWAY	ece00620:Pyruvate metabolism	5	4.9505	0.000404346	TDCE, ACCB, PYKF, ACCC, ADHE	61	42	7107	13.87	0.227736	0.00887176	0.600644
KEGG_PATHWAY	eck00620:Pyruvate metabolism	5	4.9505	0.000443022	TDCE, ACCB, PYKF, ACCC, ADHE	61	43	7107	13.5475	0.246596	0.00939405	0.65792
KEGG_PATHWAY	ect00620:Pyruvate metabolism	5	4.9505	0.000443022	TDCE, ACCB, PYKF, ACCC, ADHE	61	43	7107	13.5475	0.246596	0.00939405	0.65792
KEGG_PATHWAY	eum00620:Pyruvate metabolism	5	4.9505	0.000443022	TDCE, ACCB, PYKF, ACCC, ADHE	61	43	7107	13.5475	0.246596	0.00939405	0.65792
KEGG_PATHWAY	ecj00620:Pyruvate metabolism	5	4.9505	0.000484269	TDCE, ACCB, PYKF, ACCC, ADHE	61	44	7107	13.2396	0.266203	0.00993493	0.718969
KEGG_PATHWAY	ecr00620:Pyruvate metabolism	5	4.9505	0.000484269	TDCE, ACCB, PYKF, ACCC, ADHE	61	44	7107	13.2396	0.266203	0.00993493	0.718969
KEGG_PATHWAY	eco00620:Pyruvate metabolism	5	4.9505	0.000484269	TDCE, ACCB, PYKF, ACCC, ADHE	61	44	7107	13.2396	0.266203	0.00993493	0.718969
KEGG_PATHWAY	ecg00620:Pyruvate metabolism	5	4.9505	0.000574862	TDCE, ACCB, PYKF, ACCC, ADHE	61	46	7107	12.6639	0.307497	0.0110729	0.85293
KEGG_PATHWAY	eci00620:Pyruvate metabolism	5	4.9505	0.000574862	TDCE, ACCB, PYKF, ACCC, ADHE	61	46	7107	12.6639	0.307497	0.0110729	0.85293
KEGG_PATHWAY	ecc00620:Pyruvate metabolism	5	4.9505	0.000574862	TDCE, ACCB, PYKF, ACCC, ADHE	61	46	7107	12.6639	0.307497	0.0110729	0.85293
KEGG_PATHWAY	ecv00620:Pyruvate metabolism	5	4.9505	0.0006244	TDCE, ACCB, PYKF, ACCC, ADHE	61	47	7107	12.3945	0.329087	0.0116701	0.926113
KEGG_PATHWAY	ecz00620:Pyruvate metabolism	5	4.9505	0.000676897	TDCE, ACCB, PYKF, ACCC, ADHE	61	48	7107	12.1363	0.351234	0.0122863	1.00361
KEGG_PATHWAY	ecq00620:Pyruvate metabolism	5	4.9505	0.000676897	TDCE, ACCB, PYKF, ACCC, ADHE	61	48	7107	12.1363	0.351234	0.0122863	1.00361
KEGG_PATHWAY	ece00640:Propanoate metabolism	4	3.9604	0.0011529	TDCE, TDCD, ACCB, ACCC	61	25	7107	18.6413	0.521515	0.0182595	1.70373
KEGG_PATHWAY	eck00640:Propanoate metabolism	4	3.9604	0.00144872	TDCE, TDCD, ACCB, ACCC	61	27	7107	17.2605	0.604024	0.0218157	2.13649
KEGG_PATHWAY	eum00640:Propanoate metabolism	4	3.9604	0.00144872	TDCE, TDCD, ACCB, ACCC	61	27	7107	17.2605	0.604024	0.0218157	2.13649
KEGG_PATHWAY	ecr00640:Propanoate metabolism	4	3.9604	0.00161287	TDCE, TDCD, ACCB, ACCC	61	28	7107	16.644	0.643513	0.023702	2.37587
KEGG_PATHWAY	ecj00640:Propanoate metabolism	4	3.9604	0.00197506	TDCE, TDCD, ACCB, ACCC	61	30	7107	15.5344	0.717283	0.0283033	2.90211
KEGG_PATHWAY	eco00640:Propanoate metabolism	4	3.9604	0.00197506	TDCE, TDCD, ACCB, ACCC	61	30	7107	15.5344	0.717283	0.0283033	2.90211
KEGG_PATHWAY	eci00640:Propanoate metabolism	4	3.9604	0.00217362	TDCE, TDCD, ACCB, ACCC	61	31	7107	15.0333	0.751037	0.0304265	3.18948
KEGG_PATHWAY	ecc00640:Propanoate metabolism	4	3.9604	0.00217362	TDCE, TDCD, ACCB, ACCC	61	31	7107	15.0333	0.751037	0.0304265	3.18948
KEGG_PATHWAY	ecv00640:Propanoate metabolism	4	3.9604	0.00217362	TDCE, TDCD, ACCB, ACCC	61	31	7107	15.0333	0.751037	0.0304265	3.18948
KEGG_PATHWAY	ecf00620:Pyruvate metabolism	4	3.9604	0.00485574	ACCB, PYKF, ACCC, ADHE	61	41	7107	11.3667	0.955416	0.0627447	6.99433
KEGG_PATHWAY	ecx00620:Pyruvate metabolism	4	3.9604	0.00519816	ACCB, PYKF, ACCC, ADHE	61	42	7107	11.096	0.964217	0.064436	7.46991
KEGG_PATHWAY	ecw00620:Pyruvate metabolism	4	3.9604	0.00519816	ACCB, PYKF, ACCC, ADHE	61	42	7107	11.096	0.964217	0.064436	7.46991
KEGG_PATHWAY	ecm00620:Pyruvate metabolism	4	3.9604	0.00631135	ACCB, PYKF, ACCC, ADHE	61	45	7107	10.3563	0.982503	0.0721833	9.00039
KEGG_PATHWAY	ecd00640:Propanoate metabolism	3	2.9703	0.0158247	TDCE, ACCB, ACCC	61	23	7107	15.1967	0.999963	0.147228	21.1496
KEGG_PATHWAY	ecf00640:Propanoate metabolism	3	2.9703	0.0171705	TDCD, ACCB, ACCC	61	24	7107	14.5635	0.999984	0.152261	22.7406
KEGG_PATHWAY	ecq00640:Propanoate metabolism	3	2.9703	0.0185633	TDCE, ACCB, ACCC	61	25	7107	13.981	0.999994	0.159307	24.3557
KEGG_PATHWAY	ecz00640:Propanoate metabolism	3	2.9703	0.0200023	TDCE, ACCB, ACCC	61	26	7107	13.4433	0.999998	0.168433	25.9911
KEGG_PATHWAY	ecg00640:Propanoate metabolism	3	2.9703	0.0200023	TDCE, ACCB, ACCC	61	26	7107	13.4433	0.999998	0.168433	25.9911
GOTERM_BP_FAT	GO:0006113~fermentation	3	2.9703	0.0224636	TDCE, PYKF, ADHE	87	45	16709	12.8038	0.999304	0.228682	26.4048
KEGG_PATHWAY	ect00640:Propanoate metabolism	3	2.9703	0.0230154	TDCE, ACCB, ACCC	61	28	7107	12.483	1	0.186695	29.3092
KEGG_PATHWAY	ecw00640:Propanoate metabolism	3	2.9703	0.0230154	TDCD, ACCB, ACCC	61	28	7107	12.483	1	0.186695	29.3092
KEGG_PATHWAY	ecm00640:Propanoate metabolism	3	2.9703	0.0230154	TDCD, ACCB, ACCC	61	28	7107	12.483	1	0.186695	29.3092
KEGG_PATHWAY	ecx00640:Propanoate metabolism	3	2.9703	0.0262029	TDCD, ACCB, ACCC	61	30	7107	11.6508	1	0.200085	32.6682
Annotation Cluster 7	Enrichment Score: 2.5586954932064274
Category	Term	Count	%	PValue	Genes	List Total	Pop Hits	Pop Total	Fold Enrichment	Bonferroni	Benjamini	FDR
GOTERM_MF_FAT	GO:0043169~cation binding	27	26.7327	0.000980599	CHAA, FIU, FHUF, PRS, GLPK, NUOF, NUOB, GLPQ, MGTA, FECA, FECB, YCHF, FECC, GLPX, FHUA, PYKF, TKTA, TREC, FECE, GLPF, GLPC, GUAC, CYDA, CYDB, GPT, RIBB, ADHE	88	2876	17785	1.89734	0.187784	0.0340709	1.23373
GOTERM_MF_FAT	GO:0043167~ion binding	27	26.7327	0.0010608	CHAA, FIU, FHUF, PRS, GLPK, NUOF, NUOB, GLPQ, MGTA, FECA, FECB, YCHF, FECC, GLPX, FHUA, PYKF, TKTA, TREC, FECE, GLPF, GLPC, GUAC, CYDA, CYDB, GPT, RIBB, ADHE	88	2891	17785	1.8875	0.201491	0.031633	1.33402
GOTERM_MF_FAT	GO:0005506~iron ion binding	13	12.8713	0.00135198	FIU, FHUF, FECE, GLPC, NUOF, CYDA, CYDB, NUOB, FECA, FECB, FECC, ADHE, FHUA	88	896	17785	2.93229	0.249348	0.0352166	1.69731
GOTERM_MF_FAT	GO:0046872~metal ion binding	26	25.7426	0.0014684	CHAA, FIU, FHUF, PRS, GLPK, NUOF, NUOB, GLPQ, MGTA, FECA, FECB, YCHF, FECC, GLPX, FHUA, PYKF, TKTA, FECE, GLPF, GLPC, GUAC, CYDA, CYDB, GPT, RIBB, ADHE	88	2793	17785	1.88137	0.267674	0.0340222	1.84223
GOTERM_MF_FAT	GO:0046914~transition metal ion binding	16	15.8416	0.0779081	FHUF, FIU, FECE, GLPC, GLPK, NUOF, CYDA, CYDB, NUOB, FECA, FECB, FECC, RIBB, ADHE, GLPX, FHUA	88	2075	17785	1.55838	1	0.447303	64.168
Annotation Cluster 8	Enrichment Score: 2.4846219991192435
Category	Term	Count	%	PValue	Genes	List Total	Pop Hits	Pop Total	Fold Enrichment	Bonferroni	Benjamini	FDR
KEGG_PATHWAY	ecx00051:Fructose and mannose metabolism	5	4.9505	0.000156439	SRLE, SRLD, SRLA, SRLB, GLPX	61	33	7107	17.6528	0.0951376	0.00524789	0.232786
KEGG_PATHWAY	ecd00051:Fructose and mannose metabolism	5	4.9505	0.000176184	SRLE, SRLD, SRLA, SRLB, GLPX	61	34	7107	17.1336	0.106485	0.00561377	0.262132
KEGG_PATHWAY	eck00051:Fructose and mannose metabolism	5	4.9505	0.000197669	SRLE, SRLD, SRLA, SRLB, GLPX	61	35	7107	16.644	0.11867	0.0057255	0.294054
KEGG_PATHWAY	ecr00051:Fructose and mannose metabolism	5	4.9505	0.000273452	SRLE, SRLD, SRLA, SRLB, GLPX	61	38	7107	15.33	0.160341	0.00696601	0.406575
KEGG_PATHWAY	ecj00051:Fructose and mannose metabolism	5	4.9505	0.000273452	SRLE, SRLD, SRLA, SRLB, GLPX	61	38	7107	15.33	0.160341	0.00696601	0.406575
KEGG_PATHWAY	eco00051:Fructose and mannose metabolism	5	4.9505	0.000273452	SRLE, SRLD, SRLA, SRLB, GLPX	61	38	7107	15.33	0.160341	0.00696601	0.406575
KEGG_PATHWAY	ecw00051:Fructose and mannose metabolism	5	4.9505	0.000334325	SRLE, SRLD, SRLA, SRLB, GLPX	61	40	7107	14.5635	0.192385	0.00818438	0.496872
KEGG_PATHWAY	eum00051:Fructose and mannose metabolism	5	4.9505	0.000404346	SRLE, SRLD, SRLA, SRLB, GLPX	61	42	7107	13.87	0.227736	0.00887176	0.600644
KEGG_PATHWAY	ecq00051:Fructose and mannose metabolism	5	4.9505	0.000528184	SRLE, SRLD, SRLA, SRLB, GLPX	61	45	7107	12.9454	0.286518	0.0104945	0.783927
KEGG_PATHWAY	ect00051:Fructose and mannose metabolism	5	4.9505	0.000574862	SRLE, SRLD, SRLA, SRLB, GLPX	61	46	7107	12.6639	0.307497	0.0110729	0.85293
KEGG_PATHWAY	ecm00051:Fructose and mannose metabolism	5	4.9505	0.0006244	SRLE, SRLD, SRLA, SRLB, GLPX	61	47	7107	12.3945	0.329087	0.0116701	0.926113
KEGG_PATHWAY	ecc00051:Fructose and mannose metabolism	5	4.9505	0.0006244	SRLE, SRLD, SRLA, SRLB, GLPX	61	47	7107	12.3945	0.329087	0.0116701	0.926113
KEGG_PATHWAY	ecz00051:Fructose and mannose metabolism	5	4.9505	0.000732449	SRLE, SRLD, SRLA, SRLB, GLPX	61	49	7107	11.8886	0.373876	0.0129215	1.08556
KEGG_PATHWAY	ecv00051:Fructose and mannose metabolism	5	4.9505	0.000918419	SRLE, SRLD, SRLA, SRLB, GLPX	61	52	7107	11.2027	0.444085	0.0157434	1.35943
KEGG_PATHWAY	eci00051:Fructose and mannose metabolism	5	4.9505	0.00105948	SRLE, SRLD, SRLA, SRLB, GLPX	61	54	7107	10.7878	0.492046	0.0172184	1.56668
KEGG_PATHWAY	ecd02060:Phosphotransferase system (PTS)	4	3.9604	0.00485574	TREB, SRLE, SRLA, SRLB	61	41	7107	11.3667	0.955416	0.0627447	6.99433
KEGG_PATHWAY	ecj02060:Phosphotransferase system (PTS)	4	3.9604	0.0055548	TREB, SRLE, SRLA, SRLB	61	43	7107	10.838	0.971544	0.0674125	7.96283
KEGG_PATHWAY	ecq02060:Phosphotransferase system (PTS)	4	3.9604	0.00592581	TREB, SRLE, SRLA, SRLB	61	44	7107	10.5917	0.977581	0.0704324	8.47302
KEGG_PATHWAY	eco02060:Phosphotransferase system (PTS)	4	3.9604	0.00631135	TREB, SRLE, SRLA, SRLB	61	45	7107	10.3563	0.982503	0.0721833	9.00039
KEGG_PATHWAY	ecx02060:Phosphotransferase system (PTS)	4	3.9604	0.00671157	TREB, SRLE, SRLA, SRLB	61	46	7107	10.1311	0.986474	0.0752567	9.54484
KEGG_PATHWAY	eck02060:Phosphotransferase system (PTS)	4	3.9604	0.00712661	TREB, SRLE, SRLA, SRLB	61	47	7107	9.91559	0.989644	0.0783695	10.1062
KEGG_PATHWAY	ecr02060:Phosphotransferase system (PTS)	4	3.9604	0.00712661	TREB, SRLE, SRLA, SRLB	61	47	7107	9.91559	0.989644	0.0783695	10.1062
KEGG_PATHWAY	ecw02060:Phosphotransferase system (PTS)	4	3.9604	0.00846189	TREB, SRLE, SRLA, SRLB	61	50	7107	9.32066	0.995618	0.0908688	11.8904
KEGG_PATHWAY	ect02060:Phosphotransferase system (PTS)	4	3.9604	0.00993487	TREB, SRLE, SRLA, SRLB	61	53	7107	8.79307	0.998305	0.104168	13.8202
KEGG_PATHWAY	eum02060:Phosphotransferase system (PTS)	4	3.9604	0.00993487	TREB, SRLE, SRLA, SRLB	61	53	7107	8.79307	0.998305	0.104168	13.8202
KEGG_PATHWAY	ecm02060:Phosphotransferase system (PTS)	4	3.9604	0.0115483	TREB, SRLE, SRLA, SRLB	61	56	7107	8.32201	0.999402	0.11821	15.8888
KEGG_PATHWAY	ecc02060:Phosphotransferase system (PTS)	4	3.9604	0.0133044	TREB, SRLE, SRLA, SRLB	61	59	7107	7.89886	0.999808	0.132937	18.0876
KEGG_PATHWAY	ecv02060:Phosphotransferase system (PTS)	4	3.9604	0.0139219	TREB, SRLE, SRLA, SRLB	61	60	7107	7.76721	0.999871	0.136587	18.8478
KEGG_PATHWAY	ecz02060:Phosphotransferase system (PTS)	4	3.9604	0.0145554	TREB, SRLE, SRLA, SRLB	61	61	7107	7.63988	0.999915	0.140253	19.6211
KEGG_PATHWAY	eci02060:Phosphotransferase system (PTS)	4	3.9604	0.0158711	TREB, SRLE, SRLA, SRLB	61	63	7107	7.39735	0.999964	0.145532	21.205
GOTERM_BP_FAT	GO:0008643~carbohydrate transport	9	8.91089	0.0470042	MGLC, TREB, SRLE, DHAM, SRLR, GLPT, SRLA, SRLB, MGLA	87	779	16709	2.21889	1	0.364363	47.7791
KEGG_PATHWAY	ecf00051:Fructose and mannose metabolism	3	2.9703	0.0507418	SRLD, SRLB, GLPX	61	43	7107	8.12848	1	0.306265	53.9631
KEGG_PATHWAY	ece00051:Fructose and mannose metabolism	3	2.9703	0.066323	SRLD, SRLB, GLPX	61	50	7107	6.99049	1	0.36972	64.0222
GOTERM_BP_FAT	GO:0009401~phosphoenolpyruvate-dependent sugar phosphotransferase system	6	5.94059	0.165954	TREB, SRLE, DHAM, SRLR, SRLA, SRLB	87	565	16709	2.03955	1	0.740876	91.3602
GOTERM_MF_FAT	GO:0008982~protein-N(PI)-phosphohistidine-sugar phosphotransferase activity	4	3.9604	0.230704	TREB, SRLE, SRLA, SRLB	88	339	17785	2.38469	1	0.78659	96.3802
Annotation Cluster 9	Enrichment Score: 2.3771373134006173
Category	Term	Count	%	PValue	Genes	List Total	Pop Hits	Pop Total	Fold Enrichment	Bonferroni	Benjamini	FDR
KEGG_PATHWAY	ecd00561:Glycerolipid metabolism	3	2.9703	0.00301983	GLPK, DHAL, DHAK	61	10	7107	34.9525	0.855228	0.0411426	4.40532
KEGG_PATHWAY	ecj00561:Glycerolipid metabolism	3	2.9703	0.00367092	GLPK, DHAL, DHAK	61	11	7107	31.775	0.904634	0.0487712	5.33108
KEGG_PATHWAY	ecz00561:Glycerolipid metabolism	3	2.9703	0.00367092	GLPK, DHAL, DHAK	61	11	7107	31.775	0.904634	0.0487712	5.33108
KEGG_PATHWAY	ecq00561:Glycerolipid metabolism	3	2.9703	0.00367092	GLPK, DHAL, DHAK	61	11	7107	31.775	0.904634	0.0487712	5.33108
KEGG_PATHWAY	eck00561:Glycerolipid metabolism	3	2.9703	0.00367092	GLPK, DHAL, DHAK	61	11	7107	31.775	0.904634	0.0487712	5.33108
KEGG_PATHWAY	ect00561:Glycerolipid metabolism	3	2.9703	0.00367092	GLPK, DHAL, DHAK	61	11	7107	31.775	0.904634	0.0487712	5.33108
KEGG_PATHWAY	ecr00561:Glycerolipid metabolism	3	2.9703	0.00367092	GLPK, DHAL, DHAK	61	11	7107	31.775	0.904634	0.0487712	5.33108
KEGG_PATHWAY	eco00561:Glycerolipid metabolism	3	2.9703	0.00367092	GLPK, DHAL, DHAK	61	11	7107	31.775	0.904634	0.0487712	5.33108
KEGG_PATHWAY	ecv00561:Glycerolipid metabolism	3	2.9703	0.00514983	GLPK, DHAL, DHAK	61	13	7107	26.8865	0.963089	0.0651148	7.40292
KEGG_PATHWAY	eum00561:Glycerolipid metabolism	3	2.9703	0.00597565	GLPK, DHAL, DHAK	61	14	7107	24.966	0.978288	0.069713	8.54135
KEGG_PATHWAY	ecg00561:Glycerolipid metabolism	3	2.9703	0.00597565	GLPK, DHAL, DHAK	61	14	7107	24.966	0.978288	0.069713	8.54135
KEGG_PATHWAY	ecm00561:Glycerolipid metabolism	3	2.9703	0.00597565	GLPK, DHAL, DHAK	61	14	7107	24.966	0.978288	0.069713	8.54135
Annotation Cluster 10	Enrichment Score: 1.9566055190985334
Category	Term	Count	%	PValue	Genes	List Total	Pop Hits	Pop Total	Fold Enrichment	Bonferroni	Benjamini	FDR
GOTERM_BP_FAT	GO:0015674~di-, tri-valent inorganic cation transport	8	7.92079	2.08016e-05	FIU, FECE, MGTA, FECA, FECB, FECC, TONB, FHUA	87	163	16709	9.42613	0.00663448	0.000739347	0.028067
GOTERM_BP_FAT	GO:0006826~iron ion transport	7	6.93069	7.78223e-05	FIU, FECE, FECA, FECB, FECC, TONB, FHUA	87	138	16709	9.74205	0.0245965	0.00226145	0.104966
GOTERM_BP_FAT	GO:0000041~transition metal ion transport	7	6.93069	0.00067656	FIU, FECE, FECA, FECB, FECC, TONB, FHUA	87	206	16709	6.52622	0.194726	0.0165214	0.909133
GOTERM_MF_FAT	GO:0015082~di-, tri-valent inorganic cation transmembrane transporter activity	6	5.94059	0.000952319	FIU, MGTA, FECA, FECB, TONB, FHUA	88	154	17785	7.87411	0.182895	0.0395925	1.19835
GOTERM_MF_FAT	GO:0046873~metal ion transmembrane transporter activity	6	5.94059	0.00287212	FIU, MGTA, FECA, FECB, TONB, FHUA	88	198	17785	6.12431	0.456521	0.0591546	3.57403
GOTERM_MF_FAT	GO:0005381~iron ion transmembrane transporter activity	5	4.9505	0.00302606	FIU, FECA, FECB, TONB, FHUA	88	122	17785	8.28288	0.474023	0.0567359	3.76223
GOTERM_MF_FAT	GO:0046915~transition metal ion transmembrane transporter activity	5	4.9505	0.00615097	FIU, FECA, FECB, TONB, FHUA	88	149	17785	6.78196	0.729649	0.0957215	7.51018
GOTERM_BP_FAT	GO:0006812~cation transport	9	8.91089	0.00847425	CHAA, FIU, FECE, MGTA, FECA, FECB, FECC, TONB, FHUA	87	564	16709	3.06475	0.934343	0.116432	10.8494
GOTERM_BP_FAT	GO:0030001~metal ion transport	8	7.92079	0.0101584	FIU, FECE, MGTA, FECA, FECB, FECC, TONB, FHUA	87	466	16709	3.29712	0.961892	0.127278	12.8713
GOTERM_MF_FAT	GO:0022890~inorganic cation transmembrane transporter activity	6	5.94059	0.0106106	FIU, MGTA, FECA, FECB, TONB, FHUA	88	271	17785	4.47459	0.895803	0.149162	12.6266
GOTERM_MF_FAT	GO:0015343~siderophore-iron transmembrane transporter activity	3	2.9703	0.0258296	FIU, FECA, FHUA	88	51	17785	11.8884	0.996104	0.253225	28.1887
GOTERM_MF_FAT	GO:0042927~siderophore transporter activity	3	2.9703	0.0258296	FIU, FECA, FHUA	88	51	17785	11.8884	0.996104	0.253225	28.1887
GOTERM_BP_FAT	GO:0006811~ion transport	10	9.90099	0.0306816	OMPA, CHAA, FIU, FECE, MGTA, FECA, FECB, FECC, TONB, FHUA	87	851	16709	2.25684	0.999953	0.282796	34.3292
GOTERM_BP_FAT	GO:0015891~siderophore transport	3	2.9703	0.0348101	FIU, FECA, FHUA	87	57	16709	10.1083	0.999988	0.306312	38.0049
GOTERM_CC_FAT	GO:0009279~cell outer membrane	7	6.93069	0.396117	OMPA, FIU, YFAZ, FECA, YBHC, OMPT, FHUA	63	595	7281	1.35966	1	0.716612	99.0093
GOTERM_CC_FAT	GO:0044462~external encapsulating structure part	8	7.92079	0.701888	OMPA, FIU, YFAZ, FECA, YBHC, TONB, OMPT, FHUA	63	937	7281	0.986736	1	0.942024	99.9984
GOTERM_CC_FAT	GO:0019867~outer membrane	7	6.93069	0.724644	OMPA, FIU, YFAZ, FECA, YBHC, OMPT, FHUA	63	830	7281	0.974699	1	0.943073	99.9992
GOTERM_CC_FAT	GO:0030313~cell envelope	9	8.91089	0.8262	OMPA, TREB, FIU, YFAZ, FECA, YBHC, TONB, OMPT, FHUA	63	1203	7281	0.864624	1	0.974875	100
Annotation Cluster 11	Enrichment Score: 1.9404415224853795
Category	Term	Count	%	PValue	Genes	List Total	Pop Hits	Pop Total	Fold Enrichment	Bonferroni	Benjamini	FDR
GOTERM_BP_FAT	GO:0006072~glycerol-3-phosphate metabolic process	3	2.9703	0.000156055	GLPK, GLPA, GLPD	87	4	16709	144.043	0.048715	0.00415315	0.210383
GOTERM_BP_FAT	GO:0006796~phosphate metabolic process	8	7.92079	0.00574764	GLPK, TDCD, ISPE, GLPA, DHAM, MGTA, NUOM, GLPD	87	418	16709	3.67574	0.841903	0.0973993	7.48367
GOTERM_BP_FAT	GO:0006793~phosphorus metabolic process	8	7.92079	0.0085777	GLPK, TDCD, ISPE, GLPA, DHAM, MGTA, NUOM, GLPD	87	451	16709	3.40678	0.936499	0.112952	10.9748
GOTERM_BP_FAT	GO:0016310~phosphorylation	5	4.9505	0.133281	TDCD, ISPE, DHAM, MGTA, NUOM	87	381	16709	2.52044	1	0.700174	85.4889
GOTERM_BP_FAT	GO:0019637~organophosphate metabolic process	3	2.9703	0.193591	GLPK, GLPA, GLPD	87	157	16709	3.66989	1	0.783477	94.5171
Annotation Cluster 12	Enrichment Score: 1.9390360759264529
Category	Term	Count	%	PValue	Genes	List Total	Pop Hits	Pop Total	Fold Enrichment	Bonferroni	Benjamini	FDR
GOTERM_BP_FAT	GO:0009597~detection of virus	3	2.9703	0.00338662	OMPA, TONB, FHUA	87	17	16709	33.8925	0.662287	0.0698139	4.47462
GOTERM_BP_FAT	GO:0009602~detection of symbiont	3	2.9703	0.00338662	OMPA, TONB, FHUA	87	17	16709	33.8925	0.662287	0.0698139	4.47462
GOTERM_BP_FAT	GO:0009581~detection of external stimulus	3	2.9703	0.00338662	OMPA, TONB, FHUA	87	17	16709	33.8925	0.662287	0.0698139	4.47462
GOTERM_BP_FAT	GO:0009595~detection of biotic stimulus	3	2.9703	0.00338662	OMPA, TONB, FHUA	87	17	16709	33.8925	0.662287	0.0698139	4.47462
GOTERM_BP_FAT	GO:0009608~response to symbiont	3	2.9703	0.00338662	OMPA, TONB, FHUA	87	17	16709	33.8925	0.662287	0.0698139	4.47462
GOTERM_BP_FAT	GO:0009615~response to virus	3	2.9703	0.00338662	OMPA, TONB, FHUA	87	17	16709	33.8925	0.662287	0.0698139	4.47462
GOTERM_BP_FAT	GO:0051606~detection of stimulus	3	2.9703	0.00379725	OMPA, TONB, FHUA	87	18	16709	32.0096	0.704011	0.0732669	5.00439
GOTERM_BP_FAT	GO:0030260~entry into host cell	3	2.9703	0.00727388	OMPA, TONB, FHUA	87	25	16709	23.0469	0.903301	0.105281	9.38187
GOTERM_BP_FAT	GO:0044409~entry into host	3	2.9703	0.00727388	OMPA, TONB, FHUA	87	25	16709	23.0469	0.903301	0.105281	9.38187
GOTERM_BP_FAT	GO:0051806~entry into cell of other organism during symbiotic interaction	3	2.9703	0.00727388	OMPA, TONB, FHUA	87	25	16709	23.0469	0.903301	0.105281	9.38187
GOTERM_BP_FAT	GO:0052126~movement in host environment	3	2.9703	0.00727388	OMPA, TONB, FHUA	87	25	16709	23.0469	0.903301	0.105281	9.38187
GOTERM_BP_FAT	GO:0051828~entry into other organism during symbiotic interaction	3	2.9703	0.00727388	OMPA, TONB, FHUA	87	25	16709	23.0469	0.903301	0.105281	9.38187
GOTERM_BP_FAT	GO:0046718~entry of virus into host cell	3	2.9703	0.00727388	OMPA, TONB, FHUA	87	25	16709	23.0469	0.903301	0.105281	9.38187
GOTERM_BP_FAT	GO:0019059~initiation of viral infection	3	2.9703	0.00727388	OMPA, TONB, FHUA	87	25	16709	23.0469	0.903301	0.105281	9.38187
GOTERM_BP_FAT	GO:0052192~movement in environment of other organism during symbiotic interaction	3	2.9703	0.00727388	OMPA, TONB, FHUA	87	25	16709	23.0469	0.903301	0.105281	9.38187
GOTERM_BP_FAT	GO:0016032~viral reproduction	3	2.9703	0.165939	OMPA, TONB, FHUA	87	142	16709	4.05755	1	0.749042	91.3582
GOTERM_BP_FAT	GO:0019058~viral infectious cycle	3	2.9703	0.165939	OMPA, TONB, FHUA	87	142	16709	4.05755	1	0.749042	91.3582
GOTERM_BP_FAT	GO:0022415~viral reproductive process	3	2.9703	0.165939	OMPA, TONB, FHUA	87	142	16709	4.05755	1	0.749042	91.3582
GOTERM_CC_FAT	GO:0044462~external encapsulating structure part	8	7.92079	0.701888	OMPA, FIU, YFAZ, FECA, YBHC, TONB, OMPT, FHUA	63	937	7281	0.986736	1	0.942024	99.9984
Annotation Cluster 13	Enrichment Score: 1.5767095283799093
Category	Term	Count	%	PValue	Genes	List Total	Pop Hits	Pop Total	Fold Enrichment	Bonferroni	Benjamini	FDR
KEGG_PATHWAY	ecf00030:Pentose phosphate pathway	3	2.9703	0.0245878	TKTA, PRS, GLPX	61	29	7107	12.0526	1	0.191121	30.9852
KEGG_PATHWAY	ecj00030:Pentose phosphate pathway	3	2.9703	0.0262029	TKTA, PRS, GLPX	61	30	7107	11.6508	1	0.200085	32.6682
KEGG_PATHWAY	eco00030:Pentose phosphate pathway	3	2.9703	0.0262029	TKTA, PRS, GLPX	61	30	7107	11.6508	1	0.200085	32.6682
KEGG_PATHWAY	ecg00030:Pentose phosphate pathway	3	2.9703	0.0262029	TKTA, PRS, GLPX	61	30	7107	11.6508	1	0.200085	32.6682
KEGG_PATHWAY	ecm00030:Pentose phosphate pathway	3	2.9703	0.0295585	TKTA, PRS, GLPX	61	32	7107	10.9226	1	0.217924	36.0429
Annotation Cluster 14	Enrichment Score: 1.505349958492255
Category	Term	Count	%	PValue	Genes	List Total	Pop Hits	Pop Total	Fold Enrichment	Bonferroni	Benjamini	FDR
KEGG_PATHWAY	ecj00500:Starch and sucrose metabolism	3	2.9703	0.0295585	TREB, TREC, YBHC	61	32	7107	10.9226	1	0.217924	36.0429
KEGG_PATHWAY	ecz00500:Starch and sucrose metabolism	3	2.9703	0.0295585	TREB, TREC, YBHC	61	32	7107	10.9226	1	0.217924	36.0429
KEGG_PATHWAY	ecr00500:Starch and sucrose metabolism	3	2.9703	0.0295585	TREB, TREC, YBHC	61	32	7107	10.9226	1	0.217924	36.0429
KEGG_PATHWAY	eci00500:Starch and sucrose metabolism	3	2.9703	0.0295585	TREB, TREC, YBHC	61	32	7107	10.9226	1	0.217924	36.0429
KEGG_PATHWAY	eco00500:Starch and sucrose metabolism	3	2.9703	0.0295585	TREB, TREC, YBHC	61	32	7107	10.9226	1	0.217924	36.0429
KEGG_PATHWAY	ecv00500:Starch and sucrose metabolism	3	2.9703	0.0312974	TREB, TREC, YBHC	61	33	7107	10.5917	1	0.224295	37.7289
KEGG_PATHWAY	eum00500:Starch and sucrose metabolism	3	2.9703	0.0312974	TREB, TREC, YBHC	61	33	7107	10.5917	1	0.224295	37.7289
KEGG_PATHWAY	ecc00500:Starch and sucrose metabolism	3	2.9703	0.0312974	TREB, TREC, YBHC	61	33	7107	10.5917	1	0.224295	37.7289
KEGG_PATHWAY	ece00500:Starch and sucrose metabolism	3	2.9703	0.0330758	TREB, TREC, YBHC	61	34	7107	10.2801	1	0.230572	39.4104
KEGG_PATHWAY	ecg00500:Starch and sucrose metabolism	3	2.9703	0.0386413	TREB, TREC, YBHC	61	37	7107	9.44661	1	0.256401	44.4028
Annotation Cluster 15	Enrichment Score: 1.4347885968883267
Category	Term	Count	%	PValue	Genes	List Total	Pop Hits	Pop Total	Fold Enrichment	Bonferroni	Benjamini	FDR
GOTERM_BP_FAT	GO:0015949~nucleobase, nucleoside and nucleotide interconversion	4	3.9604	0.00382054	PYRG, TKTA, GPT, GUAC	87	61	16709	12.5939	0.706217	0.0695191	5.03434
GOTERM_BP_FAT	GO:0034654~nucleobase, nucleoside, nucleotide and nucleic acid biosynthetic process	7	6.93069	0.0071017	PYRG, PRS, PYRD, MGTA, GPT, RFBB, GUAC	87	330	16709	4.07395	0.897782	0.107771	9.16955
GOTERM_BP_FAT	GO:0034404~nucleobase, nucleoside and nucleotide biosynthetic process	7	6.93069	0.0071017	PYRG, PRS, PYRD, MGTA, GPT, RFBB, GUAC	87	330	16709	4.07395	0.897782	0.107771	9.16955
GOTERM_BP_FAT	GO:0009165~nucleotide biosynthetic process	6	5.94059	0.0109992	PYRG, PRS, PYRD, MGTA, RFBB, GUAC	87	260	16709	4.4321	0.970965	0.132005	13.8647
GOTERM_BP_FAT	GO:0044271~nitrogen compound biosynthetic process	13	12.8713	0.0157961	TDCC, PRS, MIND, RFBB, GUAC, PYRG, MGTA, SPEE, PYRD, SDAC, GPT, RIBB, POTA	87	1164	16709	2.14497	0.993873	0.171971	19.3346
GOTERM_BP_FAT	GO:0009260~ribonucleotide biosynthetic process	4	3.9604	0.0375415	PRS, PYRD, MGTA, GUAC	87	143	16709	5.37224	0.999995	0.317944	40.331
GOTERM_BP_FAT	GO:0009259~ribonucleotide metabolic process	4	3.9604	0.038868	PRS, PYRD, MGTA, GUAC	87	145	16709	5.29814	0.999997	0.319156	41.4313
GOTERM_BP_FAT	GO:0009152~purine ribonucleotide biosynthetic process	3	2.9703	0.132122	PRS, MGTA, GUAC	87	123	16709	4.68433	1	0.706403	85.2248
GOTERM_BP_FAT	GO:0009150~purine ribonucleotide metabolic process	3	2.9703	0.135602	PRS, MGTA, GUAC	87	125	16709	4.60938	1	0.697498	86.0046
GOTERM_BP_FAT	GO:0009116~nucleoside metabolic process	3	2.9703	0.171414	PRS, PYRD, GPT	87	145	16709	3.9736	1	0.745262	92.093
GOTERM_BP_FAT	GO:0006164~purine nucleotide biosynthetic process	3	2.9703	0.195457	PRS, MGTA, GUAC	87	158	16709	3.64666	1	0.779732	94.6858
GOTERM_BP_FAT	GO:0006163~purine nucleotide metabolic process	3	2.9703	0.206698	PRS, MGTA, GUAC	87	164	16709	3.51325	1	0.793307	95.6049
Annotation Cluster 16	Enrichment Score: 1.3573807824769177
Category	Term	Count	%	PValue	Genes	List Total	Pop Hits	Pop Total	Fold Enrichment	Bonferroni	Benjamini	FDR
KEGG_PATHWAY	ecd00010:Glycolysis / Gluconeogenesis	3	2.9703	0.0367485	PYKF, ADHE, GLPX	61	36	7107	9.70902	1	0.247848	42.7497
KEGG_PATHWAY	ecq00010:Glycolysis / Gluconeogenesis	3	2.9703	0.0386413	PYKF, ADHE, GLPX	61	37	7107	9.44661	1	0.256401	44.4028
KEGG_PATHWAY	ecg00010:Glycolysis / Gluconeogenesis	3	2.9703	0.0386413	PYKF, ADHE, GLPX	61	37	7107	9.44661	1	0.256401	44.4028
KEGG_PATHWAY	ect00010:Glycolysis / Gluconeogenesis	3	2.9703	0.0405707	PYKF, ADHE, GLPX	61	38	7107	9.19802	1	0.26489	46.042
KEGG_PATHWAY	eum00010:Glycolysis / Gluconeogenesis	3	2.9703	0.0405707	PYKF, ADHE, GLPX	61	38	7107	9.19802	1	0.26489	46.042
KEGG_PATHWAY	eco00010:Glycolysis / Gluconeogenesis	3	2.9703	0.0405707	PYKF, ADHE, GLPX	61	38	7107	9.19802	1	0.26489	46.042
KEGG_PATHWAY	ecj00010:Glycolysis / Gluconeogenesis	3	2.9703	0.0405707	PYKF, ADHE, GLPX	61	38	7107	9.19802	1	0.26489	46.042
KEGG_PATHWAY	ecf00010:Glycolysis / Gluconeogenesis	3	2.9703	0.0405707	PYKF, ADHE, GLPX	61	38	7107	9.19802	1	0.26489	46.042
KEGG_PATHWAY	ecx00010:Glycolysis / Gluconeogenesis	3	2.9703	0.042536	PYKF, ADHE, GLPX	61	39	7107	8.96217	1	0.273313	47.6652
KEGG_PATHWAY	ecr00010:Glycolysis / Gluconeogenesis	3	2.9703	0.042536	PYKF, ADHE, GLPX	61	39	7107	8.96217	1	0.273313	47.6652
KEGG_PATHWAY	eck00010:Glycolysis / Gluconeogenesis	3	2.9703	0.042536	PYKF, ADHE, GLPX	61	39	7107	8.96217	1	0.273313	47.6652
KEGG_PATHWAY	ecw00010:Glycolysis / Gluconeogenesis	3	2.9703	0.042536	PYKF, ADHE, GLPX	61	39	7107	8.96217	1	0.273313	47.6652
KEGG_PATHWAY	ece00010:Glycolysis / Gluconeogenesis	3	2.9703	0.0445365	PYKF, ADHE, GLPX	61	40	7107	8.73811	1	0.281664	49.2706
KEGG_PATHWAY	ecm00010:Glycolysis / Gluconeogenesis	3	2.9703	0.0465714	PYKF, ADHE, GLPX	61	41	7107	8.52499	1	0.289942	50.8564
KEGG_PATHWAY	ecc00010:Glycolysis / Gluconeogenesis	3	2.9703	0.04864	PYKF, ADHE, GLPX	61	42	7107	8.32201	1	0.298143	52.4211
KEGG_PATHWAY	ecz00010:Glycolysis / Gluconeogenesis	3	2.9703	0.04864	PYKF, ADHE, GLPX	61	42	7107	8.32201	1	0.298143	52.4211
KEGG_PATHWAY	eci00010:Glycolysis / Gluconeogenesis	3	2.9703	0.0617226	PYKF, ADHE, GLPX	61	48	7107	7.28176	1	0.354511	61.2891
KEGG_PATHWAY	ecv00010:Glycolysis / Gluconeogenesis	3	2.9703	0.0617226	PYKF, ADHE, GLPX	61	48	7107	7.28176	1	0.354511	61.2891
Annotation Cluster 17	Enrichment Score: 1.1674401105681236
Category	Term	Count	%	PValue	Genes	List Total	Pop Hits	Pop Total	Fold Enrichment	Bonferroni	Benjamini	FDR
GOTERM_MF_FAT	GO:0017076~purine nucleotide binding	21	20.7921	0.0321307	TDCD, YNCE, PYKF, GLPA, FECE, PRS, DHAL, TUFB, RFBB, MIND, MGLA, NDH, GLPK, PYRG, ISPE, DHAM, MGTA, ACCC, YCHF, TRXB, POTA	88	2677	17785	1.58541	0.999016	0.280855	33.8497
GOTERM_MF_FAT	GO:0000166~nucleotide binding	23	22.7723	0.0514273	TDCD, YNCE, PYKF, GLPA, FECE, PRS, DHAL, TUFB, RFBB, MIND, MGLA, NDH, GLPK, NUOF, PYRG, ISPE, NUOC, DHAM, MGTA, ACCC, YCHF, TRXB, POTA	88	3175	17785	1.46405	0.999986	0.385317	48.73
GOTERM_MF_FAT	GO:0001883~purine nucleoside binding	19	18.8119	0.061237	TDCD, YNCE, PYKF, GLPA, FECE, PRS, DHAL, RFBB, MIND, MGLA, NDH, GLPK, PYRG, ISPE, DHAM, MGTA, ACCC, TRXB, POTA	88	2523	17785	1.52198	0.999998	0.402655	55.0492
GOTERM_MF_FAT	GO:0030554~adenyl nucleotide binding	19	18.8119	0.061237	TDCD, YNCE, PYKF, GLPA, FECE, PRS, DHAL, RFBB, MIND, MGLA, NDH, GLPK, PYRG, ISPE, DHAM, MGTA, ACCC, TRXB, POTA	88	2523	17785	1.52198	0.999998	0.402655	55.0492
GOTERM_MF_FAT	GO:0032553~ribonucleotide binding	18	17.8218	0.0688603	TDCD, PYKF, YNCE, FECE, PRS, DHAL, TUFB, RFBB, MIND, MGLA, GLPK, PYRG, ISPE, DHAM, MGTA, ACCC, YCHF, POTA	88	2385	17785	1.5253	1	0.428904	59.4557
GOTERM_MF_FAT	GO:0032555~purine ribonucleotide binding	18	17.8218	0.0688603	TDCD, PYKF, YNCE, FECE, PRS, DHAL, TUFB, RFBB, MIND, MGLA, GLPK, PYRG, ISPE, DHAM, MGTA, ACCC, YCHF, POTA	88	2385	17785	1.5253	1	0.428904	59.4557
GOTERM_MF_FAT	GO:0001882~nucleoside binding	19	18.8119	0.0697215	TDCD, YNCE, PYKF, GLPA, FECE, PRS, DHAL, RFBB, MIND, MGLA, NDH, GLPK, PYRG, ISPE, DHAM, MGTA, ACCC, TRXB, POTA	88	2565	17785	1.49705	1	0.421431	59.9277
GOTERM_MF_FAT	GO:0005524~ATP binding	16	15.8416	0.122238	TDCD, PYKF, YNCE, FECE, PRS, DHAL, RFBB, MIND, MGLA, GLPK, PYRG, ISPE, DHAM, MGTA, ACCC, POTA	88	2225	17785	1.45332	1	0.567248	80.7903
GOTERM_MF_FAT	GO:0032559~adenyl ribonucleotide binding	16	15.8416	0.124276	TDCD, PYKF, YNCE, FECE, PRS, DHAL, RFBB, MIND, MGLA, GLPK, PYRG, ISPE, DHAM, MGTA, ACCC, POTA	88	2231	17785	1.44941	1	0.562837	81.3471
Annotation Cluster 18	Enrichment Score: 1.1373232366591546
Category	Term	Count	%	PValue	Genes	List Total	Pop Hits	Pop Total	Fold Enrichment	Bonferroni	Benjamini	FDR
KEGG_PATHWAY	ect00240:Pyrimidine metabolism	3	2.9703	0.0710348	PYRG, PYRD, TRXB	61	52	7107	6.72163	1	0.387655	66.634
KEGG_PATHWAY	ecv00240:Pyrimidine metabolism	3	2.9703	0.0710348	PYRG, PYRD, TRXB	61	52	7107	6.72163	1	0.387655	66.634
KEGG_PATHWAY	ecd00240:Pyrimidine metabolism	3	2.9703	0.0710348	PYRG, PYRD, TRXB	61	52	7107	6.72163	1	0.387655	66.634
KEGG_PATHWAY	ecc00240:Pyrimidine metabolism	3	2.9703	0.0710348	PYRG, PYRD, TRXB	61	52	7107	6.72163	1	0.387655	66.634
KEGG_PATHWAY	ecw00240:Pyrimidine metabolism	3	2.9703	0.0734308	PYRG, PYRD, TRXB	61	53	7107	6.5948	1	0.394933	67.8933
KEGG_PATHWAY	ece00240:Pyrimidine metabolism	3	2.9703	0.0734308	PYRG, PYRD, TRXB	61	53	7107	6.5948	1	0.394933	67.8933
KEGG_PATHWAY	eum00240:Pyrimidine metabolism	3	2.9703	0.0734308	PYRG, PYRD, TRXB	61	53	7107	6.5948	1	0.394933	67.8933
KEGG_PATHWAY	ecg00240:Pyrimidine metabolism	3	2.9703	0.0734308	PYRG, PYRD, TRXB	61	53	7107	6.5948	1	0.394933	67.8933
KEGG_PATHWAY	ecm00240:Pyrimidine metabolism	3	2.9703	0.0734308	PYRG, PYRD, TRXB	61	53	7107	6.5948	1	0.394933	67.8933
KEGG_PATHWAY	ecq00240:Pyrimidine metabolism	3	2.9703	0.0734308	PYRG, PYRD, TRXB	61	53	7107	6.5948	1	0.394933	67.8933
KEGG_PATHWAY	ecj00240:Pyrimidine metabolism	3	2.9703	0.0734308	PYRG, PYRD, TRXB	61	53	7107	6.5948	1	0.394933	67.8933
KEGG_PATHWAY	ecz00240:Pyrimidine metabolism	3	2.9703	0.0734308	PYRG, PYRD, TRXB	61	53	7107	6.5948	1	0.394933	67.8933
KEGG_PATHWAY	ecf00240:Pyrimidine metabolism	3	2.9703	0.0734308	PYRG, PYRD, TRXB	61	53	7107	6.5948	1	0.394933	67.8933
KEGG_PATHWAY	ecx00240:Pyrimidine metabolism	3	2.9703	0.0734308	PYRG, PYRD, TRXB	61	53	7107	6.5948	1	0.394933	67.8933
KEGG_PATHWAY	eco00240:Pyrimidine metabolism	3	2.9703	0.0734308	PYRG, PYRD, TRXB	61	53	7107	6.5948	1	0.394933	67.8933
KEGG_PATHWAY	eci00240:Pyrimidine metabolism	3	2.9703	0.0734308	PYRG, PYRD, TRXB	61	53	7107	6.5948	1	0.394933	67.8933
KEGG_PATHWAY	eck00240:Pyrimidine metabolism	3	2.9703	0.0734308	PYRG, PYRD, TRXB	61	53	7107	6.5948	1	0.394933	67.8933
KEGG_PATHWAY	ecr00240:Pyrimidine metabolism	3	2.9703	0.0734308	PYRG, PYRD, TRXB	61	53	7107	6.5948	1	0.394933	67.8933
Annotation Cluster 19	Enrichment Score: 1.099547977592807
Category	Term	Count	%	PValue	Genes	List Total	Pop Hits	Pop Total	Fold Enrichment	Bonferroni	Benjamini	FDR
KEGG_PATHWAY	ecx00230:Purine metabolism	4	3.9604	0.0287551	PYKF, PRS, GPT, GUAC	61	79	7107	5.89915	1	0.215044	35.2495
KEGG_PATHWAY	ecg00230:Purine metabolism	4	3.9604	0.0287551	PYKF, PRS, GPT, GUAC	61	79	7107	5.89915	1	0.215044	35.2495
KEGG_PATHWAY	ecw00230:Purine metabolism	4	3.9604	0.0306613	PYKF, PRS, GPT, GUAC	61	81	7107	5.75349	1	0.222669	37.117
KEGG_PATHWAY	ecm00230:Purine metabolism	4	3.9604	0.0326328	PYKF, PRS, GPT, GUAC	61	83	7107	5.61485	1	0.230282	38.9955
KEGG_PATHWAY	ecj00230:Purine metabolism	4	3.9604	0.0326328	PYKF, PRS, GPT, GUAC	61	83	7107	5.61485	1	0.230282	38.9955
KEGG_PATHWAY	eco00230:Purine metabolism	4	3.9604	0.0326328	PYKF, PRS, GPT, GUAC	61	83	7107	5.61485	1	0.230282	38.9955
KEGG_PATHWAY	ecf00230:Purine metabolism	4	3.9604	0.033643	PYKF, PRS, GPT, GUAC	61	84	7107	5.54801	1	0.231618	39.9377
GOTERM_MF_FAT	GO:0000287~magnesium ion binding	7	6.93069	0.0553201	PYKF, PRS, MGTA, GLPF, YCHF, GPT, RIBB	88	557	17785	2.53988	0.999994	0.382817	51.3296
KEGG_PATHWAY	ect00230:Purine metabolism	3	2.9703	0.134597	PYKF, GPT, GUAC	61	76	7107	4.59901	1	0.610382	88.3915
KEGG_PATHWAY	eum00230:Purine metabolism	3	2.9703	0.140354	PYKF, GPT, GUAC	61	78	7107	4.48108	1	0.623241	89.4902
KEGG_PATHWAY	ecd00230:Purine metabolism	3	2.9703	0.143252	PYKF, GPT, GUAC	61	79	7107	4.42436	1	0.627668	90.0059
KEGG_PATHWAY	ecz00230:Purine metabolism	3	2.9703	0.143252	PYKF, GPT, GUAC	61	79	7107	4.42436	1	0.627668	90.0059
KEGG_PATHWAY	ecq00230:Purine metabolism	3	2.9703	0.146164	PYKF, GPT, GUAC	61	80	7107	4.36906	1	0.63202	90.5001
KEGG_PATHWAY	ecr00230:Purine metabolism	3	2.9703	0.149088	PYKF, GPT, GUAC	61	81	7107	4.31512	1	0.636296	90.9734
KEGG_PATHWAY	ecc00230:Purine metabolism	3	2.9703	0.152024	PYKF, GPT, GUAC	61	82	7107	4.2625	1	0.6405	91.4264
KEGG_PATHWAY	eck00230:Purine metabolism	3	2.9703	0.152024	PYKF, GPT, GUAC	61	82	7107	4.2625	1	0.6405	91.4264
KEGG_PATHWAY	ecv00230:Purine metabolism	3	2.9703	0.154972	PYKF, GPT, GUAC	61	83	7107	4.21114	1	0.644632	91.8598
KEGG_PATHWAY	eci00230:Purine metabolism	3	2.9703	0.157932	PYKF, GPT, GUAC	61	84	7107	4.16101	1	0.648694	92.2743
KEGG_PATHWAY	ece00230:Purine metabolism	3	2.9703	0.163882	PYKF, GPT, GUAC	61	86	7107	4.06424	1	0.660058	93.0489
Annotation Cluster 20	Enrichment Score: 0.9893934910039203
Category	Term	Count	%	PValue	Genes	List Total	Pop Hits	Pop Total	Fold Enrichment	Bonferroni	Benjamini	FDR
KEGG_PATHWAY	ecw02010:ABC transporters	6	5.94059	0.0156703	MGLC, FECE, FECB, FECC, POTA, MGLA	61	175	7107	3.99457	0.999959	0.148027	20.9651
KEGG_PATHWAY	ecj02010:ABC transporters	6	5.94059	0.0167539	MGLC, FECE, FECB, FECC, POTA, MGLA	61	178	7107	3.92724	0.99998	0.150904	22.2513
KEGG_PATHWAY	eck02010:ABC transporters	6	5.94059	0.0178866	MGLC, FECE, FECB, FECC, POTA, MGLA	61	181	7107	3.86215	0.99999	0.156	23.5749
KEGG_PATHWAY	eco02010:ABC transporters	6	5.94059	0.0178866	MGLC, FECE, FECB, FECC, POTA, MGLA	61	181	7107	3.86215	0.99999	0.156	23.5749
KEGG_PATHWAY	ecz02010:ABC transporters	6	5.94059	0.0224728	MGLC, FECE, FECB, FECC, POTA, MGLA	61	192	7107	3.64088	1	0.184996	28.7222
KEGG_PATHWAY	eum02010:ABC transporters	6	5.94059	0.0224728	MGLC, FECE, FECB, FECC, POTA, MGLA	61	192	7107	3.64088	1	0.184996	28.7222
KEGG_PATHWAY	ect02010:ABC transporters	6	5.94059	0.0233818	MGLC, FECE, FECB, FECC, POTA, MGLA	61	194	7107	3.60335	1	0.187063	29.7032
KEGG_PATHWAY	ecq02010:ABC transporters	6	5.94059	0.0238452	MGLC, FECE, FECB, FECC, POTA, MGLA	61	195	7107	3.58487	1	0.188118	30.1984
KEGG_PATHWAY	ecd02010:ABC transporters	5	4.9505	0.0597137	MGLC, FECE, FECB, FECC, POTA	61	175	7107	3.32881	1	0.34796	60.036
KEGG_PATHWAY	ecl02010:ABC transporters	5	4.9505	0.0627894	MGLC, FECE, FECB, FECC, POTA	61	178	7107	3.2727	1	0.356494	61.9397
GOTERM_MF_FAT	GO:0042626~ATPase activity, coupled to transmembrane movement of substances	5	4.9505	0.083995	MGLC, MGTA, MIND, POTA, MGLA	88	338	17785	2.98968	1	0.462047	67.0485
GOTERM_MF_FAT	GO:0043492~ATPase activity, coupled to movement of substances	5	4.9505	0.083995	MGLC, MGTA, MIND, POTA, MGLA	88	338	17785	2.98968	1	0.462047	67.0485
GOTERM_MF_FAT	GO:0015405~P-P-bond-hydrolysis-driven transmembrane transporter activity	5	4.9505	0.0918542	MGLC, MGTA, MIND, POTA, MGLA	88	349	17785	2.89545	1	0.482586	70.4524
GOTERM_MF_FAT	GO:0015399~primary active transmembrane transporter activity	5	4.9505	0.0918542	MGLC, MGTA, MIND, POTA, MGLA	88	349	17785	2.89545	1	0.482586	70.4524
GOTERM_MF_FAT	GO:0016820~hydrolase activity, acting on acid anhydrides, catalyzing transmembrane movement of substances	5	4.9505	0.0992952	MGLC, MGTA, MIND, POTA, MGLA	88	359	17785	2.81479	1	0.49984	73.3737
GOTERM_MF_FAT	GO:0042623~ATPase activity, coupled	5	4.9505	0.20726	MGLC, MGTA, MIND, POTA, MGLA	88	479	17785	2.10963	1	0.755083	94.7076
KEGG_PATHWAY	ecm02010:ABC transporters	4	3.9604	0.238151	MGLC, RFBB, POTA, MGLA	61	200	7107	2.33016	1	0.802973	98.2612
GOTERM_MF_FAT	GO:0016887~ATPase activity	7	6.93069	0.269984	MGLC, FECE, MGTA, RFBB, MIND, POTA, MGLA	88	891	17785	1.58778	1	0.83521	98.135
KEGG_PATHWAY	ecx02010:ABC transporters	3	2.9703	0.437248	MGLC, POTA, MGLA	61	175	7107	1.99728	1	0.96668	99.9809
KEGG_PATHWAY	ecr02010:ABC transporters	3	2.9703	0.445909	MGLC, POTA, MGLA	61	178	7107	1.96362	1	0.968611	99.9849
KEGG_PATHWAY	ecg02010:ABC transporters	3	2.9703	0.445909	MGLC, POTA, MGLA	61	178	7107	1.96362	1	0.968611	99.9849
KEGG_PATHWAY	ecf02010:ABC transporters	3	2.9703	0.488103	MGLC, POTA, MGLA	61	193	7107	1.81101	1	0.979554	99.9953
KEGG_PATHWAY	ece02010:ABC transporters	3	2.9703	0.496308	MGLC, POTA, MGLA	61	196	7107	1.78329	1	0.980705	99.9963
KEGG_PATHWAY	ecv02010:ABC transporters	3	2.9703	0.496308	MGLC, POTA, MGLA	61	196	7107	1.78329	1	0.980705	99.9963
KEGG_PATHWAY	eci02010:ABC transporters	3	2.9703	0.501733	MGLC, POTA, MGLA	61	198	7107	1.76528	1	0.98121	99.9969
KEGG_PATHWAY	ecc02010:ABC transporters	3	2.9703	0.515135	MGLC, POTA, MGLA	61	203	7107	1.7218	1	0.983319	99.9979
Annotation Cluster 21	Enrichment Score: 0.5354196496944204
Category	Term	Count	%	PValue	Genes	List Total	Pop Hits	Pop Total	Fold Enrichment	Bonferroni	Benjamini	FDR
GOTERM_BP_FAT	GO:0005996~monosaccharide metabolic process	6	5.94059	0.225843	TDCE, TREB, KDSA, PYKF, TKTA, NANA	87	632	16709	1.82333	1	0.818507	96.8391
GOTERM_BP_FAT	GO:0006006~glucose metabolic process	4	3.9604	0.270424	TDCE, TREB, PYKF, TKTA	87	351	16709	2.18869	1	0.861696	98.5803
GOTERM_BP_FAT	GO:0019318~hexose metabolic process	4	3.9604	0.405404	TDCE, TREB, PYKF, TKTA	87	447	16709	1.71864	1	0.943203	99.9102
Annotation Cluster 22	Enrichment Score: 0.41565046305330106
Category	Term	Count	%	PValue	Genes	List Total	Pop Hits	Pop Total	Fold Enrichment	Bonferroni	Benjamini	FDR
GOTERM_MF_FAT	GO:0042280~cell surface antigen activity, host-interacting	3	2.9703	0.039214	KDSA, RFBB, NANA	88	64	17785	9.47354	0.999793	0.319882	39.7209
GOTERM_BP_FAT	GO:0016051~carbohydrate biosynthetic process	5	4.9505	0.392856	KDSA, DACA, RFBB, NANA, RFBD	87	617	16709	1.55638	1	0.939272	99.881
GOTERM_BP_FAT	GO:0034637~cellular carbohydrate biosynthetic process	4	3.9604	0.45202	KDSA, RFBB, NANA, RFBD	87	481	16709	1.59715	1	0.957383	99.9702
GOTERM_BP_FAT	GO:0009103~lipopolysaccharide biosynthetic process	3	2.9703	0.484314	KDSA, RFBB, RFBD	87	315	16709	1.82912	1	0.965398	99.9869
GOTERM_BP_FAT	GO:0008653~lipopolysaccharide metabolic process	3	2.9703	0.499216	KDSA, RFBB, RFBD	87	324	16709	1.77831	1	0.968504	99.9911
GOTERM_BP_FAT	GO:0005976~polysaccharide metabolic process	5	4.9505	0.501822	KDSA, YBHC, DACA, RFBB, RFBD	87	712	16709	1.34872	1	0.967626	99.9918
GOTERM_BP_FAT	GO:0000271~polysaccharide biosynthetic process	4	3.9604	0.529149	KDSA, DACA, RFBB, RFBD	87	540	16709	1.42265	1	0.974059	99.9961
GOTERM_BP_FAT	GO:0033692~cellular polysaccharide biosynthetic process	3	2.9703	0.6219	KDSA, RFBB, RFBD	87	406	16709	1.41914	1	0.989714	99.9998
GOTERM_BP_FAT	GO:0044264~cellular polysaccharide metabolic process	3	2.9703	0.653206	KDSA, RFBB, RFBD	87	430	16709	1.33994	1	0.992638	99.9999
Annotation Cluster 23	Enrichment Score: 0.3794667087091248
Category	Term	Count	%	PValue	Genes	List Total	Pop Hits	Pop Total	Fold Enrichment	Bonferroni	Benjamini	FDR
GOTERM_BP_FAT	GO:0042364~water-soluble vitamin biosynthetic process	3	2.9703	0.358352	RIBB, RFBB, MIND	87	244	16709	2.36136	1	0.92078	99.7491
GOTERM_BP_FAT	GO:0006767~water-soluble vitamin metabolic process	3	2.9703	0.416803	RIBB, RFBB, MIND	87	276	16709	2.08758	1	0.946316	99.9308
GOTERM_BP_FAT	GO:0009110~vitamin biosynthetic process	3	2.9703	0.423932	RIBB, RFBB, MIND	87	280	16709	2.05776	1	0.947213	99.9414
GOTERM_BP_FAT	GO:0006766~vitamin metabolic process	3	2.9703	0.479288	RIBB, RFBB, MIND	87	312	16709	1.84671	1	0.965543	99.985
Annotation Cluster 24	Enrichment Score: 0.20922962439323664
Category	Term	Count	%	PValue	Genes	List Total	Pop Hits	Pop Total	Fold Enrichment	Bonferroni	Benjamini	FDR
GOTERM_MF_FAT	GO:0051119~sugar transmembrane transporter activity	4	3.9604	0.482326	MGLC, TREB, DHAM, MGLA	88	530	17785	1.5253	1	0.966775	99.9759
GOTERM_MF_FAT	GO:0015293~symporter activity	4	3.9604	0.53722	TREB, TDCC, DHAM, MGLA	88	575	17785	1.40593	1	0.979538	99.9942
GOTERM_MF_FAT	GO:0015295~solute:hydrogen symporter activity	3	2.9703	0.659749	TREB, DHAM, MGLA	88	458	17785	1.32381	1	0.994452	99.9999
GOTERM_MF_FAT	GO:0005351~sugar:hydrogen symporter activity	3	2.9703	0.659749	TREB, DHAM, MGLA	88	458	17785	1.32381	1	0.994452	99.9999
GOTERM_MF_FAT	GO:0005402~cation:sugar symporter activity	3	2.9703	0.660928	TREB, DHAM, MGLA	88	459	17785	1.32093	1	0.993874	99.9999
GOTERM_MF_FAT	GO:0015294~solute:cation symporter activity	3	2.9703	0.745106	TREB, DHAM, MGLA	88	539	17785	1.12487	1	0.997299	100
Annotation Cluster 25	Enrichment Score: 0.14085483127540105
Category	Term	Count	%	PValue	Genes	List Total	Pop Hits	Pop Total	Fold Enrichment	Bonferroni	Benjamini	FDR
GOTERM_MF_FAT	GO:0051539~4 iron, 4 sulfur cluster binding	3	2.9703	0.702305	NUOF, NUOB, GLPC	88	496	17785	1.22239	1	0.99577	100
GOTERM_MF_FAT	GO:0051536~iron-sulfur cluster binding	4	3.9604	0.733593	NUOF, FHUF, NUOB, GLPC	88	771	17785	1.04852	1	0.997097	100
GOTERM_MF_FAT	GO:0051540~metal cluster binding	4	3.9604	0.733593	NUOF, FHUF, NUOB, GLPC	88	771	17785	1.04852	1	0.997097	100
Annotation Cluster 26	Enrichment Score: 4.926744983286578E-5
Category	Term	Count	%	PValue	Genes	List Total	Pop Hits	Pop Total	Fold Enrichment	Bonferroni	Benjamini	FDR
GOTERM_BP_FAT	GO:0006350~transcription	3	2.9703	0.999607	SRLR, MPRA, YEHT	87	1886	16709	0.3055	1	1	100
GOTERM_MF_FAT	GO:0030528~transcription regulator activity	3	2.9703	0.999798	SRLR, MPRA, YEHT	88	2118	17785	0.286264	1	1	100
GOTERM_BP_FAT	GO:0006355~regulation of transcription, DNA-dependent	3	2.9703	0.99996	SRLR, MPRA, YEHT	87	2311	16709	0.249317	1	1	100
GOTERM_BP_FAT	GO:0051252~regulation of RNA metabolic process	3	2.9703	0.999962	SRLR, MPRA, YEHT	87	2317	16709	0.248672	1	1	100
GOTERM_BP_FAT	GO:0045449~regulation of transcription	3	2.9703	0.999992	SRLR, MPRA, YEHT	87	2591	16709	0.222375	1	1	100
GOTERM_MF_FAT	GO:0003677~DNA binding	3	2.9703	1	SRLR, MPRA, YEHT	88	5283	17785	0.114766	1	1	100

## Sheet: FAC_c6
Annotation Cluster 1	Enrichment Score: 5.085359160501418
Category	Term	Count	%	PValue	Genes	List Total	Pop Hits	Pop Total	Fold Enrichment	Bonferroni	Benjamini	FDR
GOTERM_BP_FAT	GO:0009991~response to extracellular stimulus	7	22.5806	3.7076e-09	DPS, YEBG, SBMC, SULA, RECN, RECA, DINI	20	124	16709	47.1625	3.63345e-07	3.63345e-07	4.09954e-06
GOTERM_BP_FAT	GO:0009432~SOS response	6	19.3548	6.66584e-09	YEBG, SBMC, SULA, RECN, RECA, DINI	20	62	16709	80.85	6.53252e-07	3.26626e-07	7.37049e-06
GOTERM_BP_FAT	GO:0031668~cellular response to extracellular stimulus	6	19.3548	1.16449e-07	YEBG, SBMC, SULA, RECN, RECA, DINI	20	109	16709	45.9881	1.14119e-05	3.80398e-06	0.000128758
GOTERM_BP_FAT	GO:0006281~DNA repair	6	19.3548	0.000122888	YEBG, SBMC, SULA, RECN, RECA, DINI	20	454	16709	11.0412	0.0119715	0.00300642	0.135795
GOTERM_BP_FAT	GO:0006974~response to DNA damage stimulus	6	19.3548	0.000122888	YEBG, SBMC, SULA, RECN, RECA, DINI	20	454	16709	11.0412	0.0119715	0.00300642	0.135795
GOTERM_BP_FAT	GO:0033554~cellular response to stress	6	19.3548	0.000231818	YEBG, SBMC, SULA, RECN, RECA, DINI	20	520	16709	9.63981	0.0224647	0.00453386	0.256025
GOTERM_BP_FAT	GO:0006259~DNA metabolic process	6	19.3548	0.250747	YEBG, SBMC, SULA, RECN, RECA, DINI	20	3022	16709	1.65874	1	0.956864	95.8908
Annotation Cluster 2	Enrichment Score: 2.9779303294002135
Category	Term	Count	%	PValue	Genes	List Total	Pop Hits	Pop Total	Fold Enrichment	Bonferroni	Benjamini	FDR
KEGG_PATHWAY	ecd00620:Pyruvate metabolism	3	9.67742	0.0008895	ACS, POXB, ACEB	9	41	7107	57.7805	0.138097	0.138097	1.07656
KEGG_PATHWAY	ece00620:Pyruvate metabolism	3	9.67742	0.000933448	ACS, POXB, ACEB	9	42	7107	56.4048	0.144405	0.0750164	1.12947
KEGG_PATHWAY	eck00620:Pyruvate metabolism	3	9.67742	0.00097843	ACS, POXB, ACEB	9	43	7107	55.093	0.150815	0.0530345	1.1836
KEGG_PATHWAY	ect00620:Pyruvate metabolism	3	9.67742	0.00097843	ACS, POXB, ACEB	9	43	7107	55.093	0.150815	0.0530345	1.1836
KEGG_PATHWAY	eum00620:Pyruvate metabolism	3	9.67742	0.00097843	ACS, POXB, ACEB	9	43	7107	55.093	0.150815	0.0530345	1.1836
[truncated: 32 more rows]
