# Supplementary material for: RNA-sequence data normalization through in silico prediction of reference genes: the bacterial response to DNA damage as case study
Source: BioData Min. 2017 Sep 5;10:30. doi: 10.1186/s13040-017-0150-8 (PMC5584328; doi:10.1186/s13040-017-0150-8)
Supplement: Supplementary file 5 — Moose 2-normalized RNA-seq data. The data sheet contains the RNA-seq read counts after moose 2 normalization and p-values for cross-condition comparisons. (XLSX 723 kb) [file 13040_2017_150_MOESM5_ESM.xlsx]

## Sheet: Info
Additional file 5
The data sheet contains the RNA-seq read counts after moose2 normalization and p-values for cross-condition comparisons.
Column A	Gene name according to E. coli MG1655 genome annotation (NC_000913).
Column B	Corresponding gene length.
Columns C-K	Normalized read counts from samples 0, 30, and 90 minutes (three replicates each = a, b, and c).
Columns L-Q	P-values for up- (+) and down-regulated (-) genes in cross-condition comparisons.

## Sheet: read counts_p-values
gene	length	sample 0-a	sample 0-b	sample 0-c	sample 30-a	sample 30-b	sample 30-c	sample 90-a	sample 90-b	sample 90-c	30min_vs_0min+	30min_vs_0min-	90min_vs_0min+	90min_vs_0min-	90min_vs_30min+	90min_vs_30min-
aaeA	933	45.6848	55.2209	47.353	69.4089	73.1935	54.1143	95.8995	90.1613	71.1167	0.00273656	1	0.000136768	1	0.0590806	1
aaeB	1968	48.7665	39.6541	52.4809	46.4866	49.4233	46.1726	58.7106	75.151	53.4311	0.0496655	1	0.00112143	1	0.0410354	1
aaeR	930	49.4243	50.5687	45.4844	56.4265	46.1025	59.0135	53.7575	89.5835	74.9285	0.0513658	1	0.00219521	1	0.0863148	1
aaeX	204	68.8809	62.5813	72.1952	77.129	53.7495	63.5161	67.3285	75.2676	51.778	0.252643	1	0.260372	1	1	0.98391
aas	2160	76.748	75.5859	82.7676	64.2581	64.1279	72.2069	79.8876	121.288	90.9054	0.518366	1	0.00504593	1	0.0146879	1
aat	705	124.873	136.138	159.538	101.889	100.555	73.8248	51.3527	51.7242	51.343	1	0.0835673	1	2.84792e-05	1	0.000279774
abgA	1311	42.9967	39.7045	38.2449	29.176	46.3355	36.767	42.2987	44.857	42.1468	0.239517	1	0.0279333	1	0.219505	1
abgB	1446	53.6457	47.2748	49.4971	43.1089	49.5701	37.8431	46.0276	54.6866	42.1024	0.408691	1	0.124275	1	0.436317	1
abgR	909	66.3186	53.4087	73.2744	58.2737	67.7742	69.0656	42.1073	60.831	52.9719	0.0539608	1	0.845108	1	1	0.0799265
abgT	1527	50.0978	45.5071	46.4655	37.0822	42.9192	44.5504	42.7361	50.7946	36.6561	0.382859	1	0.242578	1	0.750402	1
abrB	1047	51.6206	44.6478	41.2813	34.4799	37.1174	31.2436	41.9787	39.9151	37.3384	1	0.682523	0.343644	1	0.198112	1
accA	960	125.987	141.739	172.74	112.8	122.53	85.5604	98.5562	70.0381	80.5651	1	0.508227	1	0.0177153	1	0.0546785
accB	471	609.368	564.454	622.173	222.357	227.135	145.531	231.42	170.551	221.429	1	3.30793e-05	1	5.73918e-05	0.627181	1
accC	1350	835.745	861.084	832.832	313.006	330.652	234.112	301.819	179.567	272.035	1	0.000135327	1	3.16157e-05	1	0.238263
accD	915	125.208	131.546	151.094	119.616	85.4018	96.3338	80.3993	77.9667	70.4985	1	0.529489	1	0.010892	1	0.0320809
aceA	1305	79.4735	64.3514	81.4584	1025.45	980.505	743.015	603.329	265.816	734.289	1.99499e-07	1	1.67252e-06	1	1	0.0161747
aceB	1602	396.816	279.391	273.715	4920.93	5615.46	4526.07	4126.92	2773.14	5089.72	6.11364e-09	1	1.39517e-08	1	1	0.147374
aceE	2664	684.099	609.113	648.044	290.076	308.012	203.685	333.029	204.886	413.026	1	0.00233155	1	0.0102581	0.373402	1
aceF	1893	237.044	208.11	258.827	146.972	135.006	85.9487	175.028	99.4297	202.072	1	0.0344657	1	0.308806	0.192461	1
aceK	1737	59.3764	41.7754	58.4602	211.727	218.399	173.619	189.359	133.41	178.407	1.20016e-07	1	3.71873e-07	1	1	0.123444
ackA	1203	163.388	153.822	210.653	107.342	108.917	88.0008	83.3606	58.2057	77.1231	1	0.0133533	1	0.000108723	1	0.00785601
acnA	2676	64.3781	61.3577	76.0707	448.969	496.196	358.879	176.108	68.4734	166.222	2.16581e-06	1	0.00161994	1	1	0.000186671
acnB	2598	351.328	330.556	387.125	808.891	798.448	626.189	519.626	274.184	618.704	0.000206338	1	0.0189686	1	1	0.0134631
acpH	582	82.0314	81.9661	87.7923	103.241	107.578	113.147	125.425	107.136	92.3069	0.000807683	1	0.000849012	1	1	0.97351
acpP	237	24636.1	22222.5	23617.2	10929.1	12438.8	14554.4	16015.2	18650.3	16584.7	1	0.00650107	1	0.504443	0.0201951	1
acpS	381	34.5584	34.978	28.4073	27.5103	25.0591	21.3015	51.2075	39.5298	30.5367	1	0.850596	0.0261274	1	0.0229145	1
acpT	588	124.459	132.228	149.407	117.028	104.288	109.675	143.578	171.177	132.821	0.716334	1	0.00813468	1	0.0158523	1
acrA	1194	224.557	228.639	263.331	205.946	214.916	174.726	134.413	121.569	117.75	0.522853	1	1	0.000680082	1	0.000270287
acrB	3150	95.3885	92.2456	103.403	87.1874	89.1581	85.9966	80.3434	85.0963	71.1165	0.141456	1	0.703367	1	1	0.253894
acrD	3114	61.0556	60.234	60.4923	48.3845	50.6428	57.1918	52.5502	68.6962	49.3376	0.482622	1	0.188422	1	0.506773	1
acrE	1158	40.0109	25.1758	38.0995	29.021	31.6758	33.3624	39.5841	63.719	33.1686	0.41525	1	0.0249971	1	0.109574	1
acrF	3105	41.4927	30.3227	42.3292	37.0226	39.6041	34.2584	50.9297	70.5484	41.8028	0.160883	1	0.00278355	1	0.0324547	1
acrR	648	405.725	415.736	478.609	481.982	510.442	638.256	340.64	260.403	325.338	0.0012486	1	1	0.346454	1	0.000307687
acrS	663	72.8468	70.6337	112.436	57.9047	64.3469	52.813	133.529	96.0231	67.6166	1	0.519674	0.0569648	1	0.0209387	1
acrZ	150	1403.3	1878.52	2009.39	1611.52	1695.12	2410.66	2534.35	4437.87	2784.01	0.118312	1	0.00126464	1	0.0188153	1
acs	1959	78.0396	68.663	78.3959	589.986	602.23	570.689	869.383	465.526	929.632	3.07512e-08	1	1.45711e-08	1	0.188184	1
actP	1650	68.6501	54.4316	62.7615	116.122	122.816	92.7427	126.704	113.836	120.159	7.5681e-06	1	3.06751e-06	1	0.350861	1
acuI	975	48.5348	41.5152	60.0642	63.5447	63.0836	55.2112	66.2857	56.0302	59.675	0.000680867	1	0.000661699	1	0.984026	1
ada	1065	58.7539	44.3855	75.4574	67.3147	74.4572	78.5391	66.5542	60.0563	72.5026	0.00150608	1	0.00666851	1	1	0.366968
add	1002	67.0176	61.2909	100.581	114.032	98.2049	94.4005	52.9051	59.0904	71.6131	0.000831899	1	0.756154	1	1	0.00143295
ade	1767	102.612	95.7755	93.4297	67.7477	72.003	88.5866	130.723	215.068	129.835	1	0.949498	0.00166073	1	0.00144958	1
adhE	2676	1274.13	1176.82	1068.64	710.628	758.01	627.014	255.482	108.196	277.391	1	0.221602	1	3.16118e-05	1	0.000143134
adhP	1011	53.3429	41.6436	57.616	97.2347	100.755	84.3823	63.515	73.2384	72.4566	4.54699e-06	1	0.000155322	1	1	0.00860431
adiA	2268	92.8521	92.0868	79.2263	79.1349	75.3827	89.3746	102.449	163.698	111.763	0.306082	1	0.00333428	1	0.0191537	1
adiC	1338	69.7445	67.3268	72.4362	54.6381	60.4011	70.1084	59.1002	126.973	87.2127	0.545427	1	0.0286336	1	0.0821821	1
adiY	762	102.939	107.712	102.804	265.667	293.023	318.954	105.248	145.16	79.7179	1.71128e-05	1	0.126859	1	1	0.000111046
adk	645	321.76	320.556	292.781	279.588	244.529	249	156.544	138.768	166.504	0.586607	1	1	0.000429767	1	0.00019854
aegA	1980	50.9091	48.0455	42.4514	48.0128	46.2654	53.3084	55.6489	59.9293	49.6955	0.0295384	1	0.00545367	1	0.331176	1
aer	1521	81.7603	81.736	64.6528	66.8706	69.8627	80.0518	91.7969	141.468	101.848	0.22772	1	0.00246535	1	0.0193806	1
aes	960	76.8115	67.194	79.7811	57.4481	70.5196	81.2687	70.6794	83.0027	67.3819	0.184706	1	0.0788653	1	0.606077	1
afuC	1047	55.0162	50.2362	45.3616	43.3941	40.6473	48.984	53.4588	77.6418	52.5248	0.441369	1	0.0150415	1	0.0615117	1
agaB	477	72.3037	90.8126	77.753	46.8541	50.3331	58.5996	86.994	142.439	56.1434	1	0.43812	0.158789	1	0.0483905	1
agaC	804	68.9708	57.9365	72.4305	44.4825	47.7368	48.367	76.9145	119.54	77.2069	1	0.487265	0.00323479	1	0.00129954	1
agaD	792	70.614	54.6373	64.4297	53.9354	48.544	63.7143	89.0582	119.122	74.6962	0.506071	1	0.00212674	1	0.00704512	1
agaI	756	76.9614	69.1217	62.0206	53.8163	47.835	62.5779	86.6727	134.731	89.482	0.984698	1	0.00279894	1	0.00333415	1
agaR	810	90.5765	82.2602	89.5808	96.5463	94.2928	100.751	127.908	163.698	123.381	0.00970421	1	9.13558e-05	1	0.00921663	1
agaS	1155	69.4766	59.959	62.6034	52.2664	55.5446	44.7498	73.149	112.204	76.5993	0.945324	1	0.00298074	1	0.00359538	1
agaV	474	67.1817	72.9848	45.7769	48.3204	59.5772	71.2576	88.2254	115.812	63.0906	0.348266	1	0.0191984	1	0.106296	1
agp	1242	159.411	157.674	178.363	337.615	319.446	285.666	193.021	90.3047	129.607	0.000228648	1	0.930338	1	1	0.000250876
agrA	84	94.7815	64.1708	95.5613	31.885	36.7193	81.2687	62.2825	189.554	67.8702	1	0.345646	0.332262	1	0.0837859	1
agrB	84	82.4205	62.4275	92.3041	39.1813	73.0154	25.4977	62.2825	173.908	107.824	1	0.287007	0.0968277	1	0.0189197	1
ahpC	564	5067.52	4460.43	3609.45	3657.43	3752.69	3096.3	3569.3	1722.58	2887.73	0.899245	1	1	0.15768	1	0.127435
ahpF	1566	259.157	238.482	236.078	290.188	258.827	235.607	237.315	138.95	187.398	0.036308	1	1	0.728826	1	0.0196604
ahr	1020	64.1459	53.2165	64.7747	64.579	71.5668	64.9955	83.5167	116.477	84.3477	0.0166931	1	0.000217132	1	0.0170964	1
aidB	1626	67.3529	58.5117	59.7536	76.6318	68.1727	90.2216	79.7826	139.639	91.9944	0.0152543	1	0.00121274	1	0.137444	1
ais	603	41.6733	25.7831	54.3652	36.3663	38.3658	39.4855	58.4229	60.5894	38.9865	0.281889	1	0.017782	1	0.126119	1
alaA	1218	93.0421	100.335	105.402	102.503	86.4544	82.0893	71.217	68.4875	65.4723	0.137291	1	1	0.158447	1	0.0111037
alaC	1239	66.39	58.1821	79.2626	57.7827	54.0589	40.6852	61.1989	62.3456	59.4271	1	0.616569	0.185865	1	0.0849172	1
alaE	450	61.2268	56.7254	75.0953	88.6703	77.5661	72.2827	51.5443	64.8735	58.0862	0.00161452	1	0.22192	1	1	0.0147441
alaS	2631	251.391	237.032	294.322	163.612	168.221	135.067	143.81	116.117	137.462	1	0.00891937	1	0.000495737	1	0.0851943
alaT	76	976.078	961.903	855.986	849.471	744.244	670.45	825.164	673.529	542.259	0.826213	1	1	0.533129	1	0.410781
alaU	76	0	0	0	0	0	0	0	0	0	0.523784	1	0.521072	1	0.996558	1
alaV	76	0	0	0	0	0	0	0	0	0	0.523784	1	0.521072	1	0.996558	1
alaW	76	835.265	1182.3	1177.85	911.004	879.355	870.696	1053.7	1347.26	1105.02	0.569903	1	0.017472	1	0.0483996	1
alaX	76	0	0	0	0	0	0	0	0	0	0.523784	1	0.521072	1	0.996558	1
aldA	1440	186.818	179.808	242.089	587.406	578.154	555.713	676.569	295.415	435.011	1.99872e-05	1	0.000113296	1	1	0.156009
aldB	1539	114.926	102.718	89.8414	88.8085	88.8814	117.643	151.599	239.461	142.047	0.282822	1	0.00147374	1	0.00861865	1
alkA	849	44.1598	40.4735	42.4946	44.4393	48.3406	41.6818	49.0485	64.7642	46.4146	0.0346934	1	0.00335829	1	0.195065	1
alkB	651	47.2945	44.5762	55.6911	56.2108	57.5558	53.8822	53.369	60.908	49.7648	0.00361731	1	0.00560187	1	1	0.793634
allA	483	62.1809	65.4608	83.2332	98.7903	117.106	90.4821	74.0601	95.6856	72.9842	0.000453685	1	0.0108517	1	1	0.068689
allB	1362	65.6235	70.4393	61.1732	59.2985	59.7153	73.7349	63.9537	95.1401	60.1963	0.189747	1	0.0570042	1	0.470833	1
allC	1236	92.8227	94.1493	75.3372	58.5765	74.3418	77.6586	60.5946	86.0161	76.9124	0.895462	1	0.593615	1	0.686942	1
allD	1050	64.6271	67.6638	57.2914	57.094	47.1519	66.2879	66.991	86.1691	67.9382	0.374282	1	0.0172981	1	0.0848165	1
allE	786	74.5019	81.7116	73.8158	56.0691	48.4633	75.9682	60.9555	90.2716	48.5405	1	0.922653	0.726524	1	0.661642	1
allR	816	90.7955	76.0944	80.1475	92.0198	83.476	86.1744	66.2001	71.662	76.993	0.00699326	1	0.267543	1	1	0.0519063
allS	927	71.8417	75.293	69.8623	72.1076	68.3976	88.4813	71.1193	92.2574	61.4939	0.0656371	1	0.0890745	1	1	0.857266
alpA	213	39.9612	33.373	25.9518	24.7342	15.1286	28.1745	30.7822	37.1502	35.8639	1	0.509133	0.163213	1	0.0624455	1
alr	1080	89.3574	73.5713	87.6967	67.0398	69.2486	76.5951	89.8124	99.5404	91.2446	0.396479	1	0.00277871	1	0.0119228	1
alsA	1533	93.5239	75.8045	69.4548	54.3135	55.6939	67.3974	86.8818	155.155	84.0202	1	0.778832	0.020227	1	0.0126439	1
alsB	936	92.9581	84.1654	85.9387	61.1887	51.4802	67.6424	89.4048	153.589	103.114	1	0.392057	0.0107887	1	0.00281098	1
alsC	981	79.663	63.2803	69.3404	44.2955	60.32	81.4185	68.54	130.87	81.289	0.696725	1	0.0382503	1	0.0775011	1
alsE	696	75.4218	72.9031	80.6701	50.1083	52.4065	64.4773	75.1231	136.357	110.512	1	0.628254	0.00522901	1	0.00281031	1
alsK	930	61.1346	62.3938	61.4611	56.7281	61.1995	58.8893	70.8984	111.495	64.1641	0.232324	1	0.00873517	1	0.0760039	1
alsR	891	102.939	90.6646	85.0642	70.3125	59.1122	89.0384	101.558	167.025	109.613	1	0.938621	0.0121351	1	0.0112505	1
alx	966	79.0711	76.8891	78.5306	48.025	50.6008	59.7157	82.2519	140.866	93.9002	1	0.336497	0.00669113	1	0.00155504	1
amiA	870	111.163	109.03	118.654	97.8551	91.4419	92.5894	83.5448	82.5855	66.7112	0.555088	1	1	0.175579	1	0.0677473
amiB	1338	96.3816	84.6467	94.7604	93.7666	102.92	101.903	109.686	147.009	117.062	0.0121863	1	0.000503613	1	0.0637692	1
amiC	1254	79.8239	72.5825	70.3535	66.8909	74.2401	84.0367	86.2559	120.013	94.9537	0.0730152	1	0.00166883	1	0.0434084	1
amiD	831	52.4989	53.4021	61.3351	95.4198	92.7512	52.4146	69.5813	51.0376	68.8707	0.00351124	1	0.0385336	1	1	0.181092
amn	1455	145.973	133.531	159.452	185.454	159.875	138.237	113.408	92.1141	106.817	0.00428828	1	1	0.291502	1	0.000773229
ampC	1134	127.094	111.554	122.738	92.75	117.6	117.421	102.121	143.825	93.7481	0.336964	1	0.257944	1	0.850796	1
ampD	552	88.839	112.234	132.337	141.013	124.631	124.756	142.258	98.1677	83.0829	0.0184748	1	0.205253	1	1	0.175946
ampE	855	49.4243	38.5802	56.6534	42.4577	57.0049	47.0621	47.4313	74.7518	55.2965	0.110896	1	0.0133931	1	0.24087	1
ampG	1476	101.232	100.708	113.547	88.5615	71.676	84.0588	69.1887	93.949	89.9448	1	0.877855	0.892056	1	0.771422	1
ampH	1158	75.128	78.0068	110.757	69.3829	55.5535	75.4423	84.7604	104.707	70.7896	1	0.854876	0.14189	1	0.107124	1
amtB	1287	55.2234	49.2819	56.0253	73.7567	66.6921	77.0497	60.1769	75.8415	61.6368	0.000425345	1	0.00170342	1	1	0.358884
amyA	1488	69.2341	57.799	60.5749	212.437	211.205	165.86	99.7123	69.5801	91.2971	2.97131e-07	1	0.000448797	1	1	2.67021e-05
anmK	1110	66.308	53.1472	73.4826	57.5623	69.5017	65.7314	70.2889	48.441	48.0398	0.0656927	1	0.474395	1	1	0.217996
ansA	1017	183.175	189.288	217.626	142.726	158.029	131.138	93.1384	58.4687	96.1444	1	0.543633	1	0.000249596	1	0.000561926
ansB	1047	73.8154	81.6056	66.4512	43.2533	53.0098	60.2918	99.8951	144.203	109.874	1	0.46376	0.000765362	1	0.000303467	1
ansP	1500	50.1812	41.725	52.0537	43.7969	44.2007	61.8117	52.4445	67.9227	57.5239	0.062008	1	0.00580554	1	0.186932	1
apaG	378	357.696	399.008	412.245	483.734	492.895	407.019	314.466	170.072	297.097	0.0148207	1	1	0.187101	1	0.00153904
apaH	843	84.9692	93.1175	106.953	106.769	95.2781	85.0034	83.8566	92.5352	91.1127	0.0179585	1	0.064251	1	1	0.466441
apbE	1056	61.0226	62.3979	65.6178	61.1753	51.7559	63.0187	55.4947	68.0669	56.2511	0.146379	1	0.104931	1	0.839508	1
aphA	714	122.694	96.0717	116.256	93.6629	88.67	94.0768	152.646	132.63	115.76	0.616404	1	0.00235079	1	0.00560881	1
appA	1299	42.8154	49.6335	59.1463	45.5248	41.364	45.8352	52.9032	50.7923	39.5555	0.341185	1	0.138324	1	0.557365	1
appY	750	52.8138	61.5916	69.1781	46.3334	56.5309	65.4466	54.9173	80.2389	40.3827	0.434068	1	0.406261	1	0.96048	1
apt	552	169.63	145.829	160.53	113.143	108.873	81.6947	84.6185	102.042	95.5364	1	0.0677832	1	0.0241518	1	0.55085
aqpZ	696	48.8682	47.8253	48.478	41.726	37.7491	28.2811	35.275	48.8692	38.3	1	0.624463	0.647663	1	0.365204	1
araA	1503	49.451	51.5272	66.5042	50.4845	54.4158	47.0758	58.2835	84.6863	70.8978	0.217461	1	0.00186857	1	0.0158431	1
araB	1701	57.8344	53.0836	42.1398	47.2904	40.8775	39.4134	60.2593	81.1482	58.1855	0.662581	1	0.00617409	1	0.01337	1
araC	879	101.508	109.302	108.776	98.6083	96.3819	64.6152	157.263	102.595	97.1195	0.912958	1	0.0507376	1	0.0625526	1
araD	696	44.5684	40.1736	56.3243	42.5778	45.062	43.8528	54.0504	81.6985	59.1378	0.22104	1	0.00197622	1	0.0181763	1
araE	1419	79.6823	68.0151	66.8021	61.4311	55.6454	63.8745	76.1554	133.48	80.5246	0.666479	1	0.0107137	1	0.0227451	1
araF	990	41.1122	46.4406	42.7118	46.7683	34.484	41.0588	52.2433	59.6492	55.2518	0.162384	1	0.0014443	1	0.0178084	1
araG	1515	58.6856	52.003	67.4078	60.7508	56.7545	57.6348	53.7826	56.7927	47.6927	0.0287795	1	0.187155	1	1	0.279108
araH	987	60.4131	51.3553	56.3901	54.8583	65.8872	63.4851	58.3686	66.5349	65.7407	0.00528364	1	0.00278207	1	0.696516	1
araJ	1185	82.0383	82.6803	66.1956	62.6429	57.8003	79.9052	75.4494	111.191	78.5625	0.563285	1	0.0417736	1	0.113296	1
arcA	717	300.239	344.246	368.047	597.619	617.142	598.103	528.97	342.422	397.968	2.42079e-05	1	0.00192537	1	1	0.00693233
arcB	2337	100.053	91.7639	118.957	103.933	106.161	99.4839	102.181	104.585	83.3487	0.0308112	1	0.0993158	1	1	0.494625
arcZ	121	53.9611	73.0632	82.5235	78.5302	70.7777	66.0472	91.6095	52.0409	47.1894	0.169695	1	0.555583	1	1	0.419265
arfA	219	75.9617	119.721	115.207	160.643	134.441	155.874	216.932	195.249	161.506	0.00204377	1	0.000184563	1	0.119819	1
arfB	423	44.1725	42.238	74.4787	74.2076	74.2909	62.9759	73.5283	48.4458	47.0898	0.00646267	1	0.0931654	1	1	0.148175
argA	1332	71.8262	73.0051	64.2029	52.0751	59.8452	70.4525	80.2562	136.017	89.1892	0.555785	1	0.00452541	1	0.0124567	1
argB	777	40.41	28.7941	49.2122	49.2962	45.5323	38.6863	57.9588	67.6262	58.5208	0.0154992	1	0.000264799	1	0.0252072	1
argC	1005	49.3579	32.4656	45.6597	60.4506	65.6168	55.3502	58.5344	80.8179	50.7167	0.00284659	1	0.00210824	1	0.849809	1
argD	1221	69.5101	63.1041	85.4338	69.944	72.1467	72.5564	84.8988	118.742	87.7328	0.0714672	1	0.00111254	1	0.0283504	1
argE	1152	81.9931	71.2652	94.0887	100.962	92.5149	86.2768	88.1414	91.2369	86.0168	0.00128371	1	0.00323788	1	1	0.557459
argF	1005	48.7604	50.0898	47.32	44.8835	46.7689	43.1924	53.4246	71.2611	49.062	0.226161	1	0.00901572	1	0.0824749	1
argG	1344	82.2154	77.4194	91.6903	137.64	149.78	128.341	123.182	123.114	96.1554	2.69875e-05	1	0.000286343	1	1	0.0770992
argH	1374	45.8766	32.5871	39.5256	44.8558	40.8477	40.2072	59.8737	57.1612	42.5285	0.0367409	1	0.00196862	1	0.105709	1
argI	1005	63.8947	58.6261	50.4238	43.4219	57.1446	71.2716	69.8765	112.7	81.131	0.246053	1	0.00442585	1	0.0353737	1
argK	996	73.6904	67.6428	69.1805	45.2177	42.7143	53.59	80.2803	124.371	77.8823	1	0.323736	0.00669927	1	0.00151948	1
argO	636	81.4764	76.3641	77.5274	65.7804	66.2027	64.1815	80.2409	140.317	81.9708	0.719773	1	0.017006	1	0.0346298	1
argP	894	114.165	105.362	105.907	94.0692	94.679	73.4647	92.8048	148.615	115.71	0.888652	1	0.0406042	1	0.0526907	1
argQ	77	0	0	0	0	0	0	0	0	0	0.523784	1	0.521072	1	0.996558	1
argR	471	750.028	788.295	691.636	644.048	680.886	600.85	944.372	494.794	558.164	0.552703	1	0.560265	1	1	0.990709
argS	1734	159.181	167.515	218.371	146.494	143.447	123.716	94.9236	72.2945	95.5651	1	0.772552	1	0.000455749	1	0.000679715
argT	783	58.2187	52.7981	81.1686	179.974	190.748	150.448	174.245	87.4077	108.041	2.35573e-05	1	0.000391917	1	1	0.0376696
argU	77	404.784	536.861	634.173	523.951	661.513	580.069	439.187	203.509	357.741	0.0476713	1	1	0.195815	1	0.00580511
argV	77	1697.6	1705.17	1638.78	1480.33	1284.79	1225.24	964.46	721.472	974.409	0.969718	1	1	0.00196373	1	0.00183095
argW	75	344.435	524.435	654.592	373.759	342.524	403.827	132.326	92.8331	122.343	1	0.80108	1	7.27908e-05	1	0.000109342
argX	77	203.213	225.456	242.667	267.122	291.132	282.818	171.487	217.851	220.731	0.00161436	1	0.234272	1	1	0.0144043
argY	77	0	0	0	0	0	0	0	0	0	0.523784	1	0.521072	1	0.996558	1
argZ	77	0	0	0	0	0	0	0	0	0	0.523784	1	0.521072	1	0.996558	1
ariR	267	39.1007	29.3657	21.661	36.2241	30.6418	29.6308	40.2303	24.5459	20.0155	0.158818	1	0.469469	1	1	0.472452
arnA	1983	43.811	45.7838	46.676	61.4122	54.9044	54.9001	57.9018	51.421	49.6102	0.000282398	1	0.000958196	1	1	0.398783
arnB	1140	48.956	39.2077	62.39	72.3013	67.2936	52.9118	61.8199	58.7498	44.1996	0.00477217	1	0.0338612	1	1	0.267338
arnC	969	56.6069	49.1538	60.9623	77.9159	82.0486	82.5127	58.1966	55.8008	38.2646	0.00061435	1	0.308967	1	1	0.00334373
arnD	891	41.0975	36.4394	39.7467	43.6991	50.0621	49.3178	39.8685	46.8185	39.8117	0.0014341	1	0.0111108	1	1	0.234391
arnE	336	37.8405	36.5938	56.3404	61.3997	39.5976	34.0247	35.8454	36.4074	35.2521	0.146826	1	0.723118	1	1	0.269491
arnF	387	102.4	152.994	222.281	177.573	212.257	121.082	220.806	83.8659	109.636	0.214672	1	0.810694	1	1	0.313633
arnT	1653	44.5382	37.4046	49.5447	39.0708	44.3614	44.5818	47.6703	49.5659	47.7672	0.0275091	1	0.00226417	1	0.158983	1
aroA	1284	72.9077	73.3692	84.1909	67.6033	56.3594	55.607	56.1214	44.7929	53.6995	1	0.904255	1	0.0914061	1	0.113156
aroB	1089	148.259	135.087	156.866	154.572	151.583	128.913	152.117	164.822	165.596	0.0164284	1	0.00183815	1	0.199939	1
aroC	1086	69.7712	77.4894	96.9569	94.1729	79.0823	59.5213	62.9997	51.644	70.3994	0.152596	1	1	0.790243	1	0.101721
aroD	759	51.1676	42.191	62.6492	47.221	40.2037	36.4488	37.6511	51.1605	28.4255	0.924735	1	1	0.69009	1	0.631618
aroE	819	62.2205	51.1312	82.5292	85.7257	87.3795	52.5576	64.5347	50.438	65.3046	0.0255099	1	0.263052	1	1	0.18402
aroF	1071	57.8951	39.2285	77.9727	52.2035	57.2557	41.1048	45.1205	43.0748	41.1801	0.422238	1	1	0.858311	1	0.340516
aroG	1053	212.223	206.411	242.469	239.115	249.58	179.537	225.789	103.907	181.558	0.168362	1	1	0.708977	1	0.0911694
aroH	1047	97.2325	86.3491	105.919	94.1759	109.65	65.4958	71.8069	75.1318	151.979	0.430726	1	0.264334	1	0.725124	1
aroK	522	178.676	155.946	180.229	169.968	173.252	144.21	144.993	169.275	156.567	0.0592629	1	0.109065	1	1	0.717911
aroL	525	81.2393	92.1038	81.818	97.4828	74.3988	95.2646	119.65	121.54	115.207	0.0324788	1	0.000455644	1	0.0233428	1
aroM	678	88.9711	87.727	87.204	88.1503	71.3882	93.0131	84.1629	111.554	67.194	0.235562	1	0.184269	1	0.873731	1
aroP	1374	56.343	47.7555	61.9068	63.1984	61.7772	61.0955	76.4957	78.2948	66.9287	0.00245024	1	0.000149371	1	0.0752163	1
arpA	2187	47.1508	38.5317	36.2436	38.0343	41.6673	44.0993	60.2813	62.5169	34.0063	0.174839	1	0.0269384	1	0.279305	1
arrS	69	56.03	58.7965	112.712	48.1747	38.7255	22.2461	93.3368	79.1684	28.0812	1	0.211105	0.921866	1	0.192832	1
arsB	1290	120.183	107.288	90.3824	76.3021	78.0799	88.8957	107.427	208.776	117.39	1	0.904936	0.0220982	1	0.017787	1
arsC	426	109.729	116.566	97.1118	92.2348	97.2016	103.622	118.91	239.991	128.971	0.478132	1	0.0111047	1	0.0412643	1
arsR	354	122.811	96.8256	67.3253	61.9292	63.1664	71.1741	111.596	206.773	110.947	1	0.674388	0.01839	1	0.0109111	1
artI	732	88.8245	79.8918	105.417	202.752	219.61	129.694	102.984	65.9572	98.8054	9.51967e-05	1	0.183465	1	1	0.000644267
artJ	732	79.3973	80.4983	82.4119	83.5682	92.5809	69.4319	59.5464	63.7591	51.4763	0.0357557	1	1	0.415025	1	0.0097053
artM	669	55.5141	49.1233	69.6916	62.2472	60.9603	44.9587	51.736	48.4518	54.6904	0.0765496	1	0.232957	1	1	0.503626
artP	729	138.14	133.502	167.477	262.52	263.94	196.811	133.538	65.8391	119.057	0.000844212	1	1	0.464929	1	0.000313649
artQ	717	55.1613	55.6366	64.4122	83.9354	88.7462	50.8497	63.2017	58.7762	71.24	0.00612178	1	0.0286846	1	1	0.380754
ascB	1425	55.8678	60.0528	59.4563	51.5612	50.9445	57.1693	60.4651	93.6794	63.936	0.302823	1	0.00861151	1	0.0538639	1
ascF	1458	52.8472	54.6147	53.7547	48.7214	45.7039	52.7582	58.2835	90.9779	58.3371	0.323062	1	0.00803313	1	0.0467173	1
ascG	1011	84.5453	74.7307	110.455	71.7614	87.7283	77.1752	81.1902	106.262	90.1013	0.302741	1	0.0309204	1	0.183259	1
asd	1104	125.542	108.568	94.7848	120.318	110.983	123.671	142.925	183.951	164.919	0.0241584	1	0.000406859	1	0.024703	1
aslA	1656	46.4153	34.5361	47.4946	48.4363	48.4418	45.3154	66.5406	104.19	53.3663	0.0695215	1	0.00132609	1	0.0352519	1
aslB	1236	59.3787	36.6019	38.3622	41.3757	47.1958	39.5181	74.0013	98.9195	56.8586	0.269787	1	0.00176082	1	0.0119712	1
asmA	1854	69.9631	59.8871	80.3252	69.4184	68.9519	65.7228	74.8562	72.2335	55.8753	0.065018	1	0.0776448	1	1	0.915568
asnA	993	62.6777	43.2446	46.5434	58.1179	59.0949	44.911	93.2243	117.263	97.2618	0.0460333	1	3.81675e-05	1	0.000719561	1
asnB	1665	62.4347	59.2921	68.4965	51.8397	59.665	53.3444	51.0981	55.9766	52.8725	0.232885	1	0.384194	1	1	0.726236
asnC	459	100.985	102.053	117.168	108.047	111.117	94.5744	88.4748	119.021	72.5818	0.12901	1	0.537923	1	1	0.341425
asnS	1401	185.924	170.25	239.074	140.294	132.262	90.5455	77.9306	59.5989	87.0889	1	0.0651168	1	0.000189263	1	0.00371134
asnT	76	0	0	0	0	0	0	0	0	0	0.523784	1	0.521072	1	0.996558	1
asnU	76	0	0	0	0	0	0	0	0	0	0.523784	1	0.521072	1	0.996558	1
asnV	76	175.635	147.172	125.402	109.469	168.476	140.863	162.944	339.9	132.443	0.538396	1	0.0797123	1	0.232022	1
asnW	76	0	0	0	0	0	0	0	0	0	0.523784	1	0.521072	1	0.996558	1
aspA	1437	569.421	487.709	584.755	429.262	440.196	397.419	753.112	354.335	362.42	1	0.92889	0.702448	1	0.636466	1
aspC	1191	360.211	355.089	355.814	370.084	385.784	283.851	233.085	110.93	261.783	0.298798	1	1	0.057771	1	0.00912358
aspS	1773	299.179	269.682	301.753	222.201	224.253	160.93	114.016	74.685	129.516	1	0.34817	1	0.000159367	1	0.000561467
aspT	77	1314.14	1241.94	1158.51	1001.72	1153.72	945.083	1773.18	1286.05	1469.79	0.578975	1	0.00187268	1	0.00471552	1
aspU	77	0	0	0	0	0	0	0	0	0	0.523784	1	0.521072	1	0.996558	1
aspV	77	0	0	0	0	0	0	0	0	0	0.523784	1	0.521072	1	0.996558	1
asr	309	65.5183	57.3291	52.1402	72.8314	64.7376	79.0826	55.0154	59.3744	46.7325	0.00693992	1	0.276054	1	1	0.0537588
astA	1035	41.344	34.6133	38.5531	174.37	172.694	137.636	128.393	62.6713	103.972	1.66782e-06	1	3.88234e-05	1	1	0.00612437
astB	1344	36.5245	32.5733	45.2324	95.609	114.478	71.4171	55.9674	44.2062	63.108	4.89472e-06	1	0.000789861	1	1	0.00136464
astC	1221	36.5998	33.0612	36.9173	327.31	336.747	284.683	217.438	89.3944	228.847	5.61018e-07	1	7.94123e-06	1	1	0.00862317
astD	1479	32.4416	32.1759	26.0861	75.6233	65.7943	54.2641	51.8479	38.0461	53.8037	1.88265e-05	1	0.000353507	1	1	0.0325915
astE	969	36.3113	28.212	39.9453	108.306	119.173	87.7417	58.5438	36.8281	50.9892	1.23646e-06	1	0.00140639	1	1	9.10942e-05
atoA	651	41.694	47.3459	35.7892	37.4423	47.4436	40.9348	36.4281	57.5798	44.6836	0.135541	1	0.0558534	1	0.606266	1
atoB	1185	41.5813	46.7728	39.6166	55.0019	31.6318	50.9027	48.3209	59.8826	60.9411	0.10596	1	0.00907182	1	0.175121	1
atoC	1386	73.7958	62.2164	88.919	62.6439	74.5871	72.937	77.1805	67.0198	69.2615	0.0739478	1	0.0528656	1	0.843327	1
atoD	663	48.3779	40.0357	39.6939	38.2562	45.065	57.1495	48.8732	60.3855	36.8106	0.0893335	1	0.0657941	1	0.859223	1
atoE	1323	44.2759	43.225	44.9617	46.1674	41.332	44.8341	54.2754	66.2039	44.707	0.0817612	1	0.00455861	1	0.116149	1
atoS	1827	61.2142	55.9153	72.3729	61.0781	58.9435	49.9206	75.1459	78.9219	61.2039	0.222228	1	0.00533457	1	0.0458989	1
atpA	1542	2901.91	2656.14	2271.64	1851.22	1864.5	1450.02	2152.53	1472.98	2416.12	1	0.225536	1	0.809449	0.318679	1
atpB	816	407.829	348.675	399.864	320.548	312.004	250.071	326.735	276.151	407.303	1	0.74899	0.357229	1	0.224382	1
atpC	420	123.139	105.642	84.7033	121.725	134.98	107.201	209.358	134.653	133.901	0.031175	1	0.00208406	1	0.130623	1
atpD	1383	540.893	466.223	520.877	539.456	442.918	321.806	529.658	345.871	555.6	0.675229	1	0.302671	1	0.523838	1
atpE	240	2417.28	1556.06	1370.49	1093.67	1268.44	909.278	999.016	819.568	2704.62	1	0.419197	1	0.883428	0.502377	1
atpF	471	7052.95	4898.05	3467.2	3058.91	3361.8	2566.25	2107.51	2167.26	4632.2	1	0.284975	1	0.180311	1	0.759742
atpG	864	522.823	545.76	516.522	465.21	479.03	334.397	772.762	441.889	583.879	0.927732	1	0.0356748	1	0.0408088	1
atpH	534	12094.2	10715.6	8120.89	6142.09	6016.33	5115.4	7339.22	5052.86	7369.99	1	0.0455677	1	0.182955	0.407198	1
atpI	381	188.008	203.161	257.012	256.336	244.209	163.601	250.082	224.721	278.595	0.0537413	1	0.00682637	1	0.245458	1
avtA	1254	234.342	208.234	207.761	242.94	233.627	224.051	285.471	338.012	281.002	0.0101935	1	0.000232442	1	0.0294496	1
azoR	606	68.4907	72.5709	86.8234	55.4987	60.4288	72.275	55.9233	69.1902	61.3904	0.675885	1	0.714745	1	1	0.958575
azuC	87	39.8227	33.6144	52.6777	53.1828	31.8689	37.212	42.7456	32.3896	60.3535	0.364013	1	0.178945	1	0.63991	1
bacA	822	108.736	93.9985	82.823	63.686	81.0409	82.4848	101.343	162.8	106.3	0.939802	1	0.0142412	1	0.0171261	1
baeR	723	232.139	258.258	274.268	172.524	174.876	156.758	120.181	86.9616	111.265	1	0.0758919	1	3.78238e-05	1	0.000409997
baeS	1404	49.0821	41.0839	46.7744	37.1524	45.9639	40.1403	51.6236	49.67	44.3167	0.185872	1	0.00951704	1	0.105103	1
bamA	2433	270.929	268.96	306.752	252.962	270.525	238.269	181.036	120.765	167.83	0.198218	1	1	0.00443335	1	0.00053819
bamB	1179	236.765	217.409	305.724	292.616	281.71	214.856	227.908	100.449	140.801	0.14359	1	1	0.134837	1	0.00963697
bamC	1035	78.1841	75.1061	78.5701	64.8591	60.6822	43.8901	73.7375	65.2213	55.1043	1	0.492324	0.639745	1	0.265188	1
bamD	738	492.866	486.057	496.798	422.599	447.06	321.124	273.615	123.209	232.13	0.928142	1	1	0.00336924	1	0.00285246
bamE	342	143.196	151.272	195.145	257.363	243.328	176.034	160.439	71.9426	100.086	0.00773213	1	1	0.312179	1	0.00176857
barA	2757	104.261	107.117	109.797	89.6245	94.0418	92.7027	102.468	134.158	92.3486	0.455552	1	0.0557369	1	0.191661	1
basR	669	103.155	106.142	125.067	130.658	116.039	118.033	128.199	151.455	136.879	0.00409861	1	0.0004238	1	0.158574	1
basS	1092	82.0418	66.7898	76.4791	88.0673	92.5029	74.5014	84.7542	120.439	97.9267	0.011163	1	0.00114419	1	0.177979	1
bax	825	262.927	243.49	241.001	297.711	325.528	320.781	393.83	406.119	368.53	0.000375042	1	2.05696e-05	1	0.0364206	1
bcp	471	592.521	603.866	698.673	383.191	393.305	346.249	325.209	206.205	350.99	1	0.0357616	1	0.000887727	1	0.0438808
bcr	1191	86.635	88.0316	117.13	153.374	150.461	142.709	111.615	90.3975	108.555	1.3293e-05	1	0.00376498	1	1	0.00142461
bcsA	2619	119.181	103.691	81.1985	69.0461	71.7124	92.8328	104.652	219.16	130.764	1	0.927078	0.0166847	1	0.0141736	1
bcsB	2340	124.751	112.104	101.187	82.6209	93.8737	95.0387	104.526	208.052	141.224	0.895047	1	0.0168917	1	0.0210214	1
bcsC	3474	113.107	105.757	87.7688	103.363	104.53	116.598	133.095	210.337	135.466	0.0837566	1	0.00188391	1	0.0420397	1
bcsE	1572	204.11	179.038	153.856	210.625	232.548	227.433	216.812	305.917	198.484	0.0106645	1	0.00566303	1	0.704173	1
bcsF	192	143.495	154.842	130.726	141.04	154.071	151.539	152.579	188.144	74.6962	0.22271	1	0.555824	1	1	0.515898
bcsG	1680	169.992	151.67	121.802	128.789	132.042	140.577	141.803	244.467	165.515	0.38927	1	0.0247985	1	0.109362	1
bcsZ	1107	110.237	108.393	75.1999	76.1423	74.9264	86.9868	101.69	206.895	119.674	0.838248	1	0.0178964	1	0.0257038	1
bdcA	714	49.3122	55.7829	56.862	47.6461	57.4671	58.3301	71.3098	135.871	77.0183	0.21409	1	0.00194175	1	0.0178538	1
bdcR	594	103.841	96.4725	91.3779	86.1425	114.241	111.494	99.7955	164.898	134.896	0.0716012	1	0.00494425	1	0.14171	1
bdm	216	38.1442	46.7991	56.5999	338.825	319.349	436.092	67.2145	80.3303	64.1048	6.76176e-08	1	0.00410961	1	1	6.26557e-07
bepA	1464	235.285	225.819	248.39	244.182	248.664	178.112	214.954	121.546	164.27	0.223486	1	1	0.34694	1	0.0458738
betA	1671	80.7126	67.2151	71.2345	58.6859	69.4204	70.0373	96.444	112.751	93.6101	0.212696	1	0.000388257	1	0.00264235	1
betB	1473	88.3355	88.4838	99.1005	114.344	100.439	94.9907	144.129	125.189	176.448	0.00252625	1	1.46577e-05	1	0.0025023	1
betI	588	95.6093	71.2901	82.597	106.214	100.521	87.679	171.085	123.457	153.776	0.00367314	1	1.98233e-05	1	0.00280398	1
betT	2034	76.4311	66.5966	72.3495	63.7264	66.4827	75.5862	90.2039	118.487	93.6141	0.111431	1	0.000514302	1	0.00708089	1
bfd	195	71.9596	81.5217	127.21	76.6984	91.6533	36.7959	154.498	123.31	101.848	1	0.643692	0.0275621	1	0.0154428	1
bfr	477	95.4426	92.6843	99.0151	1998.69	2221.46	2628.86	928.748	508.803	433.967	1.28703e-08	1	9.17663e-07	1	1	3.48802e-05
bglA	1440	352.214	374.64	381.772	273.576	286.825	237.796	238.893	227.738	260.404	1	0.271673	1	0.043308	1	0.269251
bglB	1413	75.38	64.219	60.1414	46.112	49.2386	52.3293	86.6524	160.604	81.1138	1	0.766884	0.00437716	1	0.0028735	1
bglF	1878	157.499	160.823	175.919	125.611	124.82	106.576	144.167	219.211	144.838	1	0.525984	0.0853926	1	0.0284583	1
bglG	837	68.5672	57.0806	60.8387	42.8556	41.4329	57.9101	96.1289	164.294	79.6558	1	0.854427	0.00268771	1	0.0023798	1
bglH	1617	78.5471	72.9637	62.2643	44.0057	48.0884	68.6907	91.6142	165.53	74.8521	1	0.793892	0.0183707	1	0.0119944	1
bglJ	678	92.4475	78.5473	103.693	49.7269	61.3744	59.3378	84.2854	114.488	108.952	1	0.0675131	0.00927744	1	0.000490277	1
bglX	2298	92.4565	85.7432	106.582	72.8801	68.1892	61.5345	62.0843	73.0899	67.4312	1	0.282761	1	0.293222	0.979648	1
bhsA	258	26.4698	30.4626	49.9775	50.3814	30.8893	33.7935	44.2096	27.9929	30.3357	0.139076	1	0.320122	1	1	0.597188
bioA	1290	45.6565	47.8707	53.7243	31.1555	33.3332	38.736	36.4216	42.9756	30.2335	1	0.357305	1	0.610842	0.673386	1
bioB	1041	65.9475	51.101	79.0627	54.9399	47.4967	45.9009	46.8562	50.0691	50.9966	1	0.793058	1	0.798822	0.99411	1
bioC	756	31.3315	36.028	34.3981	22.4721	34.1289	21.7758	37.7943	25.3139	25.9719	1	0.817696	0.530881	1	0.412192	1
bioD	678	51.159	43.2183	38.8373	29.0905	28.3792	30.5834	40.449	43.461	31.7576	1	0.277271	0.484188	1	0.0999195	1
bioF	1155	37.4502	33.9133	37.0779	31.4102	28.5499	24.6973	29.9745	31.9608	36.5069	1	0.923708	0.143028	1	0.131487	1
bioH	771	90.0142	69.032	76.9165	59.5058	65.3248	56.904	97.4132	143.184	114.175	1	0.910996	0.000491176	1	0.000484424	1
birA	966	44.2737	29.1074	43.4336	34.1373	40.8795	38.1048	38.2212	50.6458	37.1445	0.139859	1	0.0417639	1	0.48666	1
bisC	2334	132.611	128.065	96.7521	101.338	99.4621	113.55	123	237.861	155.681	0.528274	1	0.010931	1	0.0321457	1
blc	534	90.3717	78.9406	84.2414	329.157	356.045	259.887	187.526	163.289	166.463	4.42945e-08	1	3.08925e-06	1	1	0.000116069
blr	126	86.8036	96.4545	63.8298	59.7504	61.3219	48.5764	66.9377	35.1088	51.6482	1	0.566874	1	0.257425	1	0.566391
bluF	1212	38.9509	40.3266	47.0758	36.7215	49.7737	42.8072	37.0464	25.9327	31.9218	0.0325014	1	1	0.651692	1	0.0168398
bluR	732	122.932	103.059	116.75	126.454	123.931	88.5116	80.6721	53.8348	61.4382	0.0978673	1	1	0.0258556	1	0.0015114
bolA	318	80.7185	81.4789	126.008	322.567	363.376	374.334	384.957	164.288	170.566	4.46002e-05	1	0.00069915	1	1	0.0450566
borD	294	11459.9	12802.2	10027.9	1803.96	1601.1	1197.32	4202.64	2740.44	2304.88	1	2.28804e-06	1	0.000140094	0.00290688	1
brnQ	1320	71.649	77.1177	67.1204	68.0234	74.3673	65.5029	72.4353	98.7953	74.9145	0.118135	1	0.0122619	1	0.203344	1
bsmA	330	373.77	442.944	717.131	1137.56	1253.51	1242.42	7756.94	1276.65	1356.51	0.0156978	1	0.00114826	1	0.123041	1
bssR	384	36.3055	41.1973	42.1905	80.1079	77.7012	51.9091	68.546	34.0717	32.6738	0.00280994	1	0.175217	1	1	0.0342413
bssS	255	593.177	786.446	751.653	3375.78	2985.74	3492.14	2622.59	979.207	1521.09	8.61425e-06	1	0.000487032	1	1	0.00583462
btuB	1845	148.156	132.834	186.388	117.121	114.204	84.1546	130.049	86.8987	102.071	1	0.232874	1	0.262011	0.936351	1
btuC	981	50.6637	43.8081	57.9074	43.6961	37.7328	37.9176	35.1348	35.3762	40.0741	1	0.997421	1	0.408647	1	0.420487
btuD	750	64.8728	48.0164	72.3156	83.8099	91.0471	70.4145	54.1309	44.6179	51.9308	0.000449857	1	0.670564	1	1	0.000991299
btuE	552	52.3805	48.3988	60.3817	120.318	127.797	93.8803	69.9754	38.1381	38.4349	8.44125e-05	1	0.5229	1	1	0.000237165
btuF	801	79.9396	77.7872	117.379	69.1471	68.2177	56.1524	56.7084	66.4721	56.193	1	0.399872	1	0.154262	1	0.524975
btuR	591	65.984	83.1529	95.8905	53.5633	63.4946	40.5636	49.5833	33.4478	40.5775	1	0.157589	1	0.00992703	1	0.129322
cadA	2148	90.7005	78.4055	83.7633	62.7025	57.5415	76.2962	84.3057	157.979	90.6558	1	0.928892	0.0236148	1	0.0197535	1
cadB	1335	84.5168	75.3168	76.4652	41.7466	60.8527	85.2142	80.6435	139.152	87.3231	1	0.888246	0.0427353	1	0.0343183	1
cadC	1539	109.727	118.009	146.55	88.7242	81.4911	113.605	102.003	175.668	83.8419	1	0.850855	0.417679	1	0.321725	1
caiA	1143	55.6154	57.817	58.2333	55.0728	58.0219	45.3673	54.3806	70.2892	58.5293	0.16944	1	0.0172723	1	0.200093	1
caiB	1218	77.3371	74.4312	108.237	87.7845	99.4787	98.5818	110.037	110.285	91.6999	0.00795631	1	0.00212227	1	0.420938	1
caiC	1554	63.6679	54.2601	70.582	52.3347	56.9069	57.5352	71.4931	88.5679	64.0693	0.293392	1	0.00431233	1	0.0271366	1
caiD	786	45.7139	58.046	51.1019	44.7623	55.4854	42.2102	71.8206	74.1798	56.1569	0.256094	1	0.00286875	1	0.022759	1
caiE	591	46.9661	36.1543	48.3171	44.0477	41.9916	68.938	49.1541	63.8637	59.5633	0.0371533	1	0.00884217	1	0.418064	1
caiF	396	55.3801	44.9475	62.1307	38.094	44.2071	35.0501	36.0382	55.882	48.9963	1	0.576204	0.530072	1	0.263514	1
caiT	1515	48.1036	45.2722	54.7521	36.3192	41.7427	52.2455	62.4961	87.4169	58.6435	0.487417	1	0.00270845	1	0.00900188	1
can	663	6617.59	6495.36	5567.04	5377.22	6208.93	5768.74	4021.42	3627.43	4896.16	0.150271	1	1	0.16414	1	0.0123657
carA	1149	417.603	381.053	393.942	261.861	249.421	177.562	141.071	138.074	178.694	1	0.0165275	1	8.67957e-05	1	0.00487074
carB	3222	346.509	311.67	347.878	216.8	194.594	128.42	131.045	106.33	158.999	1	0.0141805	1	0.000464029	1	0.0498545
casA	1509	66.0318	71.8026	65.6187	43.5816	57.6465	80.2757	76.6957	118.43	75.5315	0.613394	1	0.0215381	1	0.0519472	1
casB	483	63.5844	59.8545	61.4141	40.8856	48.8428	55.656	76.3046	101.861	60.8878	1	0.972158	0.0131213	1	0.0145911	1
casC	1092	75.37	68.2692	79.8887	52.0246	55.3475	60.6457	78.8125	129.59	69.0473	1	0.794027	0.0286324	1	0.0193239	1
casD	675	74.0883	66.6928	79.1407	64.8415	61.1638	62.1978	67.23	112.931	61.8479	0.604219	1	0.0915223	1	0.220245	1
casE	600	79.5025	62.8109	92.7617	53.3703	66.88	72.2827	86.2619	103.017	56.4477	0.809143	1	0.15792	1	0.239991	1
cbdA	1545	49.0787	43.9641	48.8806	45.9732	50.4779	31.782	36.3567	45.4844	37.1261	0.349308	1	0.636333	1	1	0.635277
cbdB	1137	50.8582	47.2233	52.483	35.8966	45.4643	31.4109	42.9028	42.5413	33.2838	1	0.63341	1	0.983657	0.653955	1
cbdX	93	48.4201	23.7509	65.3746	60.9217	22.7519	25.0797	29.9745	48.8673	57.4816	1	0.944456	0.412636	1	0.391772	1
cbeA	369	31.8979	26.9906	43.3531	30.3938	26.204	37.9037	44.0946	43.6483	29.8878	0.380904	1	0.0550983	1	0.249827	1
cbl	951	43.9838	37.2099	61.2991	44.2124	40.2495	41.3767	67.8952	64.4738	42.2314	0.414211	1	0.0173831	1	0.077632	1
cbpA	921	94.283	100.162	113.047	314.65	330.086	244.948	137.246	73.1443	168.787	2.50161e-05	1	0.0411218	1	1	0.000419022
cbpM	306	51.4339	56.4968	44.4242	132.602	142.736	79.1571	60.2056	56.347	82.02	0.000150647	1	0.0224191	1	1	0.00813713
cbrA	1065	103.126	86.0616	82.5652	57.2161	61.0546	73.8085	111.756	202.135	110.738	1	0.573581	0.00549863	1	0.00235141	1
cbrB	468	85.2637	75.2364	65.7162	76.812	74.6997	64.2892	100.641	126.658	82.1112	0.221092	1	0.00461693	1	0.044096	1
cbrC	588	94.1907	70.414	79.9446	59.2777	43.2487	71.1069	98.9501	174.961	66.4155	1	0.664247	0.0714117	1	0.0382704	1
cbtA	375	41.6348	30.6576	37.7383	26.5764	28.133	31.5869	47.9381	59.0212	42.1959	0.982215	1	0.0037381	1	0.00491773	1
cca	1239	97.4062	88.7456	83.9494	72.7925	80.9363	77.3597	88.2677	144.111	98.0249	0.558317	1	0.0144724	1	0.0399214	1
ccmA	624	54.0161	63.0643	41.6365	51.4369	51.3982	55.7053	56.5311	55.0211	54.8944	0.0868471	1	0.0460135	1	0.715227	1
ccmB	663	51.6021	39.0639	33.3962	38.0283	36.1593	52.986	48.618	56.8503	47.0795	0.139745	1	0.018868	1	0.263813	1
ccmC	738	57.3869	48.4552	57.4655	52.5988	43.1001	48.4881	48.9157	63.3703	56.8679	0.315315	1	0.0301925	1	0.179411	1
ccmD	210	36.5148	20.1923	26.1882	34.8391	41.3081	32.8332	47.4384	46.4954	52.753	0.00884896	1	0.000413999	1	0.0751901	1
ccmE	480	42.9176	53.2699	58.4781	64.2264	62.3728	60.365	76.4168	66.4368	61.3175	0.00261045	1	0.000764781	1	0.437644	1
ccmF	1944	42.8206	42.3536	50.6118	43.0444	47.2293	46.3325	49.3941	68.6843	48.5307	0.0584317	1	0.00399489	1	0.13696	1
ccmH	1053	57.2339	47.8708	54.4844	49.0028	50.2751	53.1335	56.3662	58.5344	47.3182	0.079986	1	0.029604	1	0.569332	1
cdaR	1158	51.4214	41.7134	62.2244	48.191	46.6583	43.2514	51.6638	63.4346	42.0058	0.328965	1	0.0844093	1	0.398398	1
cdd	885	49.9525	50.0275	50.9574	55.1552	59.7918	62.1716	65.7733	62.9354	60.9532	0.000929173	1	0.000281656	1	0.415871	1
cdh	756	75.963	63.1052	78.9745	54.1905	55.3475	57.6837	91.5017	110.465	73.5545	1	0.875569	0.00406177	1	0.00361441	1
cdsA	858	81.6862	78.0046	116.132	85.8052	94.6622	72.1846	78.2717	94.2521	79.492	0.174216	1	0.173357	1	0.997493	1
cedA	243	46.5729	36.8663	39.6808	23.6022	37.1957	51.9718	41.5878	40.1156	24.9464	0.644188	1	0.746758	1	1	0.891987
cfa	1149	56.0632	54.9615	72.9373	155.756	157.377	113.592	67.4077	53.0628	81.7103	4.18968e-06	1	0.0169905	1	1	8.28727e-05
chaA	1101	113.239	103.035	111.274	46.1752	48.5535	38.9487	45.0187	37.9289	33.4396	1	8.40958e-05	1	1.95791e-05	1	0.207916
chaB	231	42.2934	26.6401	34.0627	42.0887	42.9555	29.0523	32.5783	32.6599	23.6479	0.0799649	1	0.602537	1	1	0.201712
chaC	696	38.6891	30.8663	40.1921	33.4512	39.8277	30.3377	25.6341	29.9855	37.9124	0.149446	1	0.535012	1	1	0.393193
chbA	351	46.4256	34.1168	41.4514	26.2059	30.213	29.8919	26.5341	37.2227	18.7959	1	0.603134	1	0.341698	1	0.663513
chbB	321	41.6068	33.317	49.2496	37.4009	23.564	28.1986	41.6956	46.188	19.6593	1	0.689817	0.886544	1	0.601702	1
chbC	1359	45.6909	44.7054	55.9015	30.5553	30.0642	34.9195	37.7921	47.9967	38.8633	1	0.117784	0.461773	1	0.0357659	1
chbF	1353	49.5032	50.3097	45.0256	35.0354	27.9302	41.899	49.6863	50.0924	40.9631	1	0.503293	0.144604	1	0.050021	1
chbG	750	39.4385	43.5934	37.259	28.2966	29.2607	32.4737	27.9063	37.1322	27.2497	1	0.738321	1	0.819799	0.917159	1
chbR	843	43.6354	42.9097	50.6124	26.8841	27.1442	36.1404	33.1333	42.927	34.5541	1	0.167157	0.866544	1	0.136496	1
cheA	1965	50.6482	46.8179	49.0711	39.0228	41.6779	42.3828	41.9403	53.2409	55.8716	0.50219	1	0.0199291	1	0.0649597	1
cheB	1050	50.0603	43.0728	48.7561	34.9855	34.7016	42.2291	49.7745	50.6787	43.1575	0.991378	1	0.0351053	1	0.0394066	1
cheR	861	43.6482	43.6242	30.6729	35.7476	35.9644	36.862	34.7588	56.4424	44.7247	0.321341	1	0.0453681	1	0.250242	1
cheW	504	52.8489	54.4667	41.1597	48.237	44.0084	38.2405	39.824	67.3131	72.4143	0.520558	1	0.0422386	1	0.137034	1
cheY	390	53.0269	50.6887	39.5078	40.4983	60.482	67.0208	37.4452	53.6954	58.0862	0.0596895	1	0.16462	1	1	0.554991
cheZ	645	46.0169	49.16	54.0944	48.2623	54.9607	30.0994	46.3787	39.8893	56.7794	0.492209	1	0.199295	1	0.532523	1
chiA	2694	54.4653	44.8086	55.1407	52.1239	57.0979	56.2597	63.1454	86.9883	54.1735	0.041204	1	0.00384942	1	0.179163	1
chiP	1407	78.3606	85.3197	120.342	58.415	57.1232	49.6451	67.3442	60.8644	55.5328	1	0.0229368	1	0.121899	0.333901	1
chiQ	327	51.3456	35.271	80.9958	45.0426	23.2031	40.8999	42.0018	40.1853	29.4566	1	0.453312	1	0.583634	0.83898	1
chiX	84	40.5795	29.8373	40.12	13.8532	36.7193	28.1009	45.2195	19.169	23.9255	1	0.595975	1	0.906154	0.687672	1
cho	888	50.5225	54.7514	71.9044	178.777	174.166	128.138	159.674	115.469	125.2	1.96568e-06	1	7.38741e-06	1	1	0.15439
chpB	351	61.7244	67.3201	71.1083	53.2107	52.4629	62.5543	94.8656	74.9203	67.4492	0.614577	1	0.00797335	1	0.0221989	1
chpS	252	65.8457	77.0165	83.4762	66.8419	69.5394	71.0407	97.3085	102.91	85.6191	0.198097	1	0.00166738	1	0.0178423	1
chrR	567	135.4	116.252	142.324	140.183	162.164	148.994	141.215	182.171	159.015	0.00317406	1	0.00114764	1	0.519173	1
cirA	1992	119.594	108.375	168.763	48.7166	49.3844	57.0553	87.4157	74.0616	73.9016	1	0.000100025	1	0.0344454	0.00301344	1
citA	1659	58.6828	57.0134	60.0257	45.2108	44.5101	67.0774	55.291	70.9029	53.6776	0.461798	1	0.0984545	1	0.314913	1
citB	681	79.6328	90.9198	83.6288	71.3436	71.9768	65.0051	77.3285	61.7516	58.5408	0.675862	1	1	0.891388	1	0.588094
citC	1059	66.4733	63.3854	56.9471	58.408	51.3417	60.4182	69.5237	68.0524	64.466	0.179203	1	0.0103395	1	0.117949	1
citD	297	48.8402	42.4644	38.9535	44.8526	30.2998	37.4983	42.3511	48.5175	38.7487	0.575787	1	0.152295	1	0.36955	1
citE	909	55.602	46.2399	63.6395	47.0108	49.7312	40.1363	54.2091	62.3698	50.3713	0.612507	1	0.035885	1	0.0914871	1
citF	1533	52.8543	51.4016	48.503	44.9366	48.4957	51.5722	47.0573	65.482	56.4005	0.129992	1	0.0151653	1	0.226582	1
citG	879	44.6405	49.4844	56.0962	39.2911	48.0025	44.6153	55.4117	53.9532	54.2269	0.232714	1	0.00354611	1	0.0316932	1
citT	1464	63.5772	57.5597	55.6574	53.6336	51.37	50.2523	54.1438	80.8155	56.9154	0.404927	1	0.0384986	1	0.160852	1
citX	552	46.2145	37.8497	49.1858	35.5301	26.7296	40.4631	46.0531	61.2106	31.6536	1	0.878431	0.219839	1	0.187846	1
clcA	1422	51.3231	44.1671	71.5925	76.7473	75.0134	74.2988	76.8799	65.4774	48.3202	0.00248272	1	0.0226218	1	1	0.204084
clcB	1257	42.2592	41.0684	47.4983	38.4197	42.7791	48.704	33.5271	60.2803	48.3688	0.156138	1	0.0753839	1	0.663066	1
clpA	2277	133.239	115.966	155.241	235.941	258.116	182.606	220.596	104.591	171.285	0.00100692	1	0.029188	1	1	0.059931
clpB	2574	71.2641	53.0562	79.3152	157.926	160.327	103.533	155.151	58.9791	96.7443	0.0011737	1	0.017257	1	1	0.120153
clpP	624	158.65	169.001	141.849	198.317	183.292	189.942	154.183	126.841	134.969	0.00137332	1	0.248255	1	1	0.0096187
clpS	321	193.55	168.304	201.652	340.737	343.084	251.749	300.433	166.845	215.308	0.000360422	1	0.0151159	1	1	0.0353457
clpX	1275	165.059	160.66	180.446	267.51	272.111	219.204	217.334	131.198	149.308	0.000425575	1	0.12446	1	1	0.00515405
clsA	1461	81.2684	78.7493	104.028	81.0172	91.397	60.2868	54.539	33.666	47.1426	0.415285	1	1	0.00757411	1	0.00199863
clsB	1242	38.0385	41.5971	41.7733	46.8916	64.4712	43.6711	47.4852	41.9803	46.4764	0.00113169	1	0.00686537	1	1	0.277848
clsC	1422	49.6309	57.365	60.7365	80.9315	78.9713	70.3549	55.4433	40.5012	40.327	0.000348342	1	0.801575	1	1	0.000534666
cmk	684	280.839	280.969	312.849	206.097	196.173	157.445	128.241	89.8304	131.338	1	0.0676611	1	7.26637e-05	1	0.0010213
cmoA	744	147.3	129.762	167.098	156.381	148.695	107.366	89.3589	75.2911	79.1586	0.151122	1	1	0.00720186	1	0.000697459
cmoB	972	65.4661	58.7117	81.9827	59.301	62.3306	43.0631	59.8397	60.9702	58.868	0.900256	1	0.301	1	0.365517	1
cmtA	1389	82.3283	77.7977	70.5003	50.8166	48.7341	56.5515	82.1144	150.692	86.5664	1	0.407945	0.0121426	1	0.00317482	1
cmtB	444	68.3933	89.3973	71.9044	40.1462	61.9783	56.0893	79.7563	145.25	85.4628	1	0.522388	0.0246521	1	0.00992985	1
cnu	216	136.996	121.124	173.662	132.173	130.495	126.397	134.24	53.8519	99.6903	0.408781	1	1	0.25582	1	0.0739639
coaA	951	93.5735	79.0275	132.613	93.9248	80.821	59.5307	94.757	58.3034	54.871	1	0.920076	1	0.401441	1	0.459778
coaD	480	153.448	143.394	152.39	88.6164	123.935	94.7921	142.095	224.753	140.218	1	0.362133	0.049069	1	0.0109045	1
coaE	621	153.02	146.012	197.065	184.017	202.474	108.204	113.425	84.1311	85.1332	0.193477	1	1	0.0664407	1	0.0068634
cobB	729	67.0754	61.5675	75.611	46.8353	57.2905	39.5017	45.5476	26.9733	27.9721	1	0.400473	1	0.0063285	1	0.0289653
cobC	612	69.3266	73.5031	86.1934	64.3551	58.6979	69.7879	62.9483	76.0757	49.7366	0.604838	1	0.797941	1	1	0.796363
cobS	744	46.2729	32.5393	45.8454	31.0415	40.2427	43.3224	48.0819	47.8164	49.2331	0.221794	1	0.00683111	1	0.0654929	1
cobT	1080	57.0004	45.3296	56.745	36.8818	43.1323	49.2409	39.486	52.1577	51.2253	0.796621	1	0.286231	1	0.417082	1
cobU	546	50.1826	42.099	47.1467	34.7264	53.1164	39.5101	53.6578	52.5993	50.4611	0.273431	1	0.0119436	1	0.0909947	1
codA	1284	245.424	247.244	259.641	219.486	187.977	162.206	290.966	212.386	413.805	1	0.751136	0.015888	1	0.00916183	1
codB	1260	109.408	92.4937	80.6701	85.4311	71.9753	90.1559	96.9801	119.318	134.262	0.413418	1	0.00640706	1	0.0260409	1
cof	819	136.642	150.381	177.082	145.465	154.86	137.372	125.143	105.302	104.923	0.0520543	1	1	0.366796	1	0.0107633
cohE	675	169.505	185.302	239.796	282.545	239.765	234.836	118.205	106.193	127.246	0.000344611	1	1	0.0130523	1	1.05912e-05
copA	2505	65.5108	64.2566	63.8615	66.4684	71.2952	77.2029	68.3923	79.1284	78.3104	0.00376833	1	0.00159131	1	0.587238	1
corA	951	232.395	199.43	196.253	162.992	152.307	155.101	131.242	121.696	98.8131	1	0.690839	1	0.0124425	1	0.0241328
cpdA	828	136.595	125.76	187.849	134.099	146.898	125.335	157.766	156.22	167.242	0.109834	1	0.00417205	1	0.0754761	1
cpdB	1944	162.129	150.964	151.045	114.569	109.389	118.08	135.76	157.274	107.693	1	0.606712	0.50308	1	0.248161	1
cpsB	1437	43.6593	38.1373	40.072	29.6366	39.2211	49.0626	49.9549	53.4488	46.3103	0.194683	1	0.00781605	1	0.082608	1
cpsG	1371	43.9045	38.0106	48.1517	39.2048	36.939	52.333	43.3118	57.0156	54.3232	0.11099	1	0.00829528	1	0.154048	1
cptA	408	103.077	115.537	139.71	123.539	102.234	105.926	128.609	136.401	115.026	0.142502	1	0.0154883	1	0.217531	1
cpxA	1374	85.053	71.0731	80.6185	111.702	104.626	75.1633	113.271	131.222	93.3818	0.00847136	1	0.00138503	1	0.270898	1
cpxP	501	332.672	253.333	222.34	212.501	184.148	142.967	272.483	168.622	168.764	1	0.365081	1	0.765687	0.533219	1
cpxR	699	181.19	138.339	186.857	313.736	302.731	227.222	261.114	150.406	187.597	0.000364308	1	0.0179009	1	1	0.0291779
cra	1005	87.7704	76.0106	107.931	83.2003	91.1256	66.9807	127.197	87.5612	84.4563	0.349891	1	0.0264051	1	0.134633	1
creA	474	134.343	119.193	136.539	107.814	113.858	112.402	84.7214	116.399	105.72	0.401998	1	1	0.958078	1	0.38287
creB	690	83.0057	80.1027	92.3041	77.5418	87.0102	68.4614	88.169	104.327	76.4717	0.213352	1	0.0265392	1	0.234196	1
creC	1425	75.9479	61.335	60.9687	68.9906	60.102	68.7209	90.0259	97.9793	97.2734	0.0401922	1	0.000171239	1	0.00518818	1
creD	1353	67.0996	57.9925	63.2645	54.8665	50.5135	59.4817	80.7165	110.207	78.0815	0.409134	1	0.000886901	1	0.00336473	1
crfC	2229	87.4433	81.1968	76.5159	68.7266	68.4063	73.7585	89.2889	157.144	93.5411	0.58195	1	0.00817162	1	0.0205919	1
croE	201	41.5638	40.1244	44.3168	56.4265	64.8807	67.4439	385.04	163.402	328.84	0.0367058	1	5.5259e-06	1	5.43957e-05	1
crp	633	2976.85	3409.96	3951.8	3724.39	3900.93	4407.46	3347.92	2861.83	2938.85	0.00256821	1	0.230023	1	1	0.0200419
crr	510	504.952	492.997	544.665	1251.42	1133.09	1066.07	827.942	356.877	549.284	0.000124634	1	0.0980534	1	1	0.00146312
csdA	1206	82.7308	71.9148	71.0334	64.3585	66.5964	71.3103	84.1256	121.497	89.927	0.316223	1	0.00281702	1	0.0158601	1
csdE	444	85.5509	79.545	78.4225	73.9878	71.9377	65.9931	102.727	125.919	87.7628	0.435927	1	0.00275011	1	0.0116343	1
csgA	456	43.4763	44.9715	39.8999	27.7105	38.894	28.2729	34.3042	34.4312	46.8498	1	0.631139	0.325312	1	0.171744	1
csgB	456	48.1372	62.3359	54.1381	23.0379	42.7394	34.0944	32.9887	47.4586	32.8923	1	0.154201	1	0.44173	0.484273	1
csgC	333	56.7948	54.6969	50.4719	29.2788	32.0752	33.0286	46.1195	42.5632	32.4124	1	0.065961	1	0.683922	0.139835	1
csgD	651	43.2167	45.3508	50.0328	24.1089	46.9653	29.452	36.4281	46.2779	31.2309	1	0.51671	0.855864	1	0.423799	1
csgE	390	46.3498	44.0215	46.537	38.9609	34.5095	35.0762	49.6382	35.1811	36.203	0.939457	1	0.387239	1	0.443509	1
csgF	417	50.6098	46.686	38.195	32.8204	40.7952	32.0312	43.2936	34.3614	38.3628	0.99728	1	0.486521	1	0.503669	1
csgG	834	49.5684	40.9057	45.4558	34.8602	46.6544	49.4631	40.2349	41.1261	39.1728	0.118606	1	0.303983	1	1	0.554307
csiD	978	49.9432	46.5304	58.5098	549.372	520.571	499.88	526.302	161.27	249.049	1.26369e-06	1	1.32363e-05	1	1	0.0216231
csiE	1281	86.2999	87.471	112.565	150.796	136.081	129.296	161.433	78.3485	100.534	0.00259445	1	0.0339252	1	1	0.144591
csiR	663	47.9759	48.5049	43.8694	151.921	129.962	128.035	103.487	64.5511	57.7893	1.00866e-05	1	0.00170317	1	1	0.00186778
cspA	213	158.143	116.918	135.71	100.036	97.5291	137.896	151.061	236.689	165.103	0.854688	1	0.00972591	1	0.0155645	1
cspB	216	37.537	36.8296	33.0377	45.1607	30.5112	30.2848	44.2096	52.6107	27.9498	0.335503	1	0.118205	1	0.513668	1
cspC	210	278.687	291.333	384.988	339.648	403.541	345.821	738.117	582.645	715.365	0.00203648	1	9.53852e-07	1	4.96846e-05	1
cspD	225	130.824	102.047	195.824	167.957	189.233	125.775	173.383	91.9035	164.93	0.0640746	1	0.216098	1	1	0.470889
cspE	210	1130.22	1004.22	1454.46	549.135	699.935	629.561	1177.18	745.209	958.918	1	0.00731177	0.882787	1	0.00566639	1
cspF	213	75.3664	65.277	96.474	78.7663	74.8655	66.0337	44.8071	64.9802	51.2597	0.221367	1	1	0.307295	1	0.0454524
cspG	213	45.5484	36.0439	77.486	36.594	33.209	52.4767	30.7822	39.0486	45.4226	1	0.998074	1	0.821313	1	0.82878
cspH	213	41.8182	57.0401	74.7781	23.9583	36.2837	24.586	30.7822	49.1578	51.2597	1	0.0465677	1	0.841569	0.0718265	1
cspI	213	59.7051	37.3833	60.0753	15.8549	31.6536	24.0767	50.3708	76.5936	22.938	1	0.125589	0.771958	1	0.0861573	1
csrA	186	1199.88	1158.11	1267.42	3174.47	3002.16	3473.48	3581.82	1897.62	1688.55	4.93952e-05	1	0.000605743	1	1	0.0739263
csrB	369	2565.47	2345.52	2082.57	5992.17	4736.28	7059.23	7104.36	7914.53	6171.77	1.53126e-05	1	4.52573e-06	1	0.237476	1
csrC	245	205.043	211.074	172.663	386.84	336.262	368.663	1267.76	1640.39	1278.48	5.95263e-05	1	1.91265e-08	1	1.21999e-06	1
csrD	1941	54.2606	38.3251	58.7498	72.042	62.6428	63.5285	70.7178	74.7399	58.6807	0.001419	1	0.00100096	1	0.815607	1
cstA	2106	80.7944	82.3094	102.1	112.858	103.817	102.692	168.001	108.395	135.563	0.00216961	1	9.17886e-05	1	0.0439352	1
cueO	1551	55.1778	51.1884	51.9991	69.9934	61.5511	52.3924	65.0468	68.4704	59.1934	0.00365628	1	0.00161207	1	0.607113	1
cueR	408	76.4247	72.8408	92.3041	112.944	111.005	100.68	92.4272	88.7769	109.543	8.37364e-05	1	0.00051407	1	1	0.19908
curA	1038	56.893	51.8171	56.0999	114.051	149.572	129.338	75.4611	73.4856	63.2013	1.07912e-06	1	0.000748086	1	1	0.000130465
cusA	3144	65.7108	58.4635	58.31	58.2513	53.5012	58.0978	55.6609	79.4394	62.5213	0.183563	1	0.0260851	1	0.257554	1
cusB	1224	61.0013	53.0504	62.8206	46.1544	50.8718	47.4452	48.3629	69.0106	55.5409	0.718646	1	0.0820517	1	0.152926	1
cusC	1374	67.4809	65.5122	65.1061	48.3484	57.5188	69.1266	65.3069	78.9134	55.6143	0.447407	1	0.104204	1	0.342623	1
cusF	333	75.3722	57.5395	55.7543	47.4378	55.315	79.2401	72.3709	109.277	46.2189	0.453672	1	0.150588	1	0.467871	1
cusR	684	67.3518	73.1799	82.9464	47.0424	64.3989	60.6271	54.8385	89.4515	70.4977	1	0.861563	0.220194	1	0.177448	1
cusS	1443	83.6971	83.1746	87.2723	77.1034	75.3857	82.0632	66.4806	90.1298	63.8234	0.198234	1	0.465687	1	1	0.547216
cutA	339	94.7011	87.0699	102.112	60.9481	86.0296	78.7566	72.615	134.984	111.149	0.981925	1	0.0739721	1	0.0845306	1
cutC	747	62.8824	50.3529	71.1537	69.1451	75.125	63.2468	95.8917	67.7502	64.2156	0.0139678	1	0.00458591	1	0.516117	1
cvpA	489	91.3689	74.6842	82.1915	69.3751	67.1573	74.1333	81.534	79.7836	124.691	0.529479	1	0.0120454	1	0.0397802	1
cvrA	1737	49.7857	52.1241	50.886	44.6302	44.5404	40.5192	41.7401	33.4776	40.5965	0.360501	1	1	0.644622	1	0.186353
cyaA	2547	78.8337	70.0774	80.712	107.367	102.459	92.8819	93.0935	127.215	97.7761	0.000881942	1	0.000500889	1	0.696797	1
cyaR	87	125.08	125.089	191.429	140.285	134.63	83.6352	289.311	104.335	127.739	0.922288	1	0.225582	1	0.27755	1
cyaY	321	90.4494	81.827	76.325	87.8463	78.1675	84.66	87.4168	118.572	109.744	0.0709705	1	0.00316066	1	0.0958597	1
cybB	531	86.4874	94.3695	109.662	68.3676	73.1328	74.5862	70.4365	60.8779	65.8669	1	0.548328	1	0.121067	1	0.315775
cycA	1413	75.6712	80.7425	72.6469	121.824	133.654	120.871	163.693	160.904	140.183	2.19626e-05	1	2.6463e-06	1	0.0538893	1
cydA	1569	459.733	400.433	342.679	133.137	133.217	90.8303	98.4322	56.5096	77.2465	1	0.000143549	1	6.66111e-06	1	0.0191894
cydB	1140	204.474	206.206	234.096	79.7716	80.1645	50.9014	68.5803	47.326	56.2386	1	4.8211e-05	1	1.05569e-05	1	0.166522
cydC	1722	69.715	77.8458	96.8252	49.6663	57.3691	50.2793	49.0794	49.1956	46.0801	1	0.0546465	1	0.0113758	1	0.366345
cydD	1767	77.7145	71.1202	92.5761	48.292	48.8487	41.866	45.8174	45.1142	39.6597	1	0.00591583	1	0.00199069	1	0.499333
cydX	114	91.1711	92.13	114.61	34.6077	54.9669	44.2043	27.7064	31.7977	31.4392	1	0.00313526	1	0.000156271	1	0.0569893
cynR	900	74.3927	72.0296	72.6728	62.298	60.7761	69.4298	67.5089	117.684	81.119	0.476573	1	0.0200317	1	0.0719007	1
cynS	471	79.7055	63.9598	80.5947	62.0384	39.2148	62.8572	88.7673	114.524	68.6822	1	0.634517	0.0406614	1	0.020718	1
cynT	660	74.033	79.3572	69.0346	49.7596	60.7611	63.2164	58.6656	102.976	83.2457	1	0.962631	0.0707621	1	0.0711682	1
cynX	1155	60.5961	63.3148	65.3535	47.2919	53.8329	55.2403	67.7227	102.952	66.5432	0.73352	1	0.008901	1	0.0168343	1
cyoA	948	1268.9	1364.84	1580.88	1448.7	1510.27	1181.58	1118.93	651.99	993.444	0.112451	1	1	0.142438	1	0.00779425
cyoB	1992	488.238	452.039	517.235	428.183	426.017	300.012	255.933	170.138	298.892	1	0.974346	1	0.00534702	1	0.00546339
cyoC	615	970.995	1083.03	1025.97	691.001	705.726	582.837	571.397	398.06	468.15	1	0.079754	1	0.000547978	1	0.0105402
cyoD	330	138.418	127.474	120.522	110.923	75.9035	93.6034	73.2574	116.09	114.534	1	0.581567	1	0.917357	0.661083	1
cyoE	891	167.868	166.329	209.808	183.966	176.4	139.816	187.87	147.801	153.17	0.142553	1	0.193872	1	1	0.843807
cysA	1098	45.2172	38.3959	41.7184	31.7424	41.3783	42.2503	57.3644	52.7358	40.2769	0.280128	1	0.0105325	1	0.0760017	1
cysB	975	82.9457	83.9531	96.9961	86.9398	77.3442	72.1029	68.946	31.7533	54.491	0.397027	1	1	0.0550493	1	0.0133193
cysC	606	55.75	57.8126	68.5855	44.6035	54.4519	51.8294	80.4988	93.127	48.6955	0.772729	1	0.0412299	1	0.0740384	1
cysD	909	74.4288	77.0338	77.2524	64.6587	58.4472	73.8182	252.201	175.898	171.761	0.497053	1	3.11305e-06	1	6.41336e-06	1
cysE	822	127.146	130.669	121.723	117.683	111.805	109.586	132.594	202.336	176.476	0.311847	1	0.00159799	1	0.00859302	1
cysG	1374	60.1727	55.3561	66.6346	53.5529	63.2947	73.9708	80.9808	110.191	91.5664	0.0419195	1	0.000258811	1	0.00838889	1
cysH	735	84.0156	87.2093	73.1854	81.4975	81.8439	76.2785	447.198	230.556	349.825	0.160569	1	9.42481e-07	1	3.42974e-06	1
cysI	1713	64.1496	64.0151	58.4055	49.882	56.4787	59.3637	107.482	118.667	102.912	0.259542	1	1.76534e-05	1	6.62357e-05	1
cysJ	1800	64.4277	57.7781	54.0266	44.6454	48.6926	64.2594	89.628	103.676	83.5394	0.387039	1	0.000466209	1	0.0017224	1
cysK	972	117.866	94.1656	141.827	152.827	140.221	121.959	216.313	119.513	162.33	0.01373	1	0.00216854	1	0.272715	1
cysM	912	63.1054	62.7371	65.9693	62.8256	64.0194	50.9516	74.1675	62.5771	54.6113	0.157473	1	0.052081	1	0.515598	1
cysN	1428	71.9884	67.3039	65.9748	52.0706	62.9227	64.8167	159.969	118.306	127.535	0.344423	1	8.95305e-06	1	2.51461e-05	1
cysP	1017	51.488	51.5276	52.5526	39.4871	41.9686	57.2382	107.854	95.096	72.8228	0.459063	1	0.000243892	1	0.000786983	1
cysQ	741	70.2266	65.4497	75.8884	83.0721	78.3709	104.782	82.9834	124.702	100.651	0.00671202	1	0.00124139	1	0.305187	1
cysS	1386	254.531	285.928	310.664	193.789	172.819	156.052	152.819	142.018	142.888	1	0.0165431	1	0.000702821	1	0.07013
cysT	74	734.908	754.275	829.689	802.262	793.011	1000.27	736.874	675.064	702.684	0.00406306	1	0.139738	1	1	0.0612862
cysU	834	41.8449	40.9917	44.0373	43.6896	44.2128	43.5963	50.9085	63.1009	40.961	0.0587254	1	0.0081876	1	0.27538	1
cysW	876	48.4496	47.7656	45.4931	41.1085	52.5391	48.8122	61.9268	63.0956	57.3161	0.0398598	1	0.000692746	1	0.0318945	1
cysZ	762	186.777	191.213	207.532	133.123	127.318	107.919	104.49	93.3697	90.6133	1	0.0231619	1	0.000299301	1	0.0172194
cytR	1026	257.289	292.242	359.681	247.615	216.557	224.797	507.057	416.4	309.118	1	0.838384	0.00305103	1	0.00218122	1
dacA	1212	613.19	754.53	740.618	344.123	356.026	340.198	220.877	205.937	252.234	1	0.000378393	1	1.74352e-06	1	0.000542118
dacB	1434	98.1884	91.8569	127.412	88.7463	81.9069	83.1964	97.7427	112.478	92.6951	0.781904	1	0.064008	1	0.100132	1
dacC	1203	79.6894	64.1056	92.247	74.7162	73.6713	57.3208	51.14	52.3482	47.7303	0.306385	1	1	0.0848238	1	0.0146718
dacD	1167	50.2484	41.5552	63.3167	39.4295	44.7438	51.3731	56.1209	62.0255	50.2344	0.367511	1	0.0189283	1	0.0955484	1
dadA	1299	145.305	136.614	178.628	330.83	341.783	278.396	337.834	142.834	249.694	0.000259719	1	0.00373532	1	1	0.0941949
dadX	1071	57.7062	45.6678	63.547	91.2	97.4506	68.0198	65.5697	24.9019	56.1459	0.00767677	1	0.827107	1	1	0.0121891
dam	837	124.877	114.368	136.233	111	116.6	112.032	106.893	154.605	116.632	0.229138	1	0.0582628	1	0.407729	1
damX	1287	120.866	107.434	145.99	139.706	145.313	106.354	125.071	148.484	119.208	0.0290665	1	0.0247856	1	0.925787	1
dapA	879	556.594	491.51	470.76	302.484	314.823	214.164	200.985	125.197	262.367	1	0.0496301	1	0.00128179	1	0.0466957
dapB	822	96.9271	83.1534	130.765	129.467	146.865	106.832	108.476	93.8412	100.174	0.00152391	1	0.0533794	1	1	0.054732
dapD	825	110.691	94.6307	117.456	131.721	113.111	77.3194	81.2872	60.2192	104.61	0.161908	1	1	0.749681	1	0.0991228
dapE	1128	118.247	104.942	155.227	112.328	112.709	91.3037	69.9496	75.3321	76.613	0.458752	1	1	0.0144014	1	0.00404438
dapF	825	71.794	49.8579	67.143	66.3131	57.6661	42.611	90.8512	116.765	82.0131	0.482463	1	0.00127224	1	0.00435442	1
dauA	1680	54.5266	47.4916	55.4034	44.0455	44.6948	35.8176	36.4559	26.7212	23.6202	0.969265	1	1	0.0121867	1	0.0119005
dbpA	1374	51.945	54.4031	55.4711	42.1756	42.9271	46.9686	39.3207	60.2733	50.9451	0.763283	1	0.22544	1	0.353896	1
dcd	582	102.417	88.8486	121.31	118.893	110.642	82.7844	209.529	69.7816	107.532	0.320607	1	0.139392	1	0.589287	1
dcm	1419	78.6647	66.5146	93.9946	68.3747	66.7055	64.6106	66.56	72.1645	56.6805	0.501345	1	0.664261	1	1	0.807594
dcp	2046	152.496	163.837	202.926	321.088	294.603	246.161	204.133	140.67	191.014	5.00849e-05	1	0.0303754	1	1	0.00134085
dcrB	558	290.103	275.556	308.12	223.406	221.612	183.247	269.699	280.358	224.291	1	0.368576	0.254604	1	0.0568879	1
dctA	1287	491.513	496.1	587.397	638.137	650.251	564.121	562.789	355.457	279.817	0.031612	1	1	0.668579	1	0.0146717
dctR	531	114.324	114.791	93.9821	169.056	177.246	128.016	200.948	259.677	214.928	0.000955395	1	2.95613e-05	1	0.0201111	1
dcuA	1302	246.425	215.105	260.707	128.576	131.824	107.321	128.41	157.779	119.752	1	0.00246647	1	0.0108911	0.375878	1
dcuB	1341	76.9248	74.5202	73.5152	63.2609	61.5129	69.4158	81.9088	143.629	95.7374	0.547664	1	0.00365138	1	0.0100884	1
dcuC	1386	56.9826	62.1636	54.9045	37.9849	39.2796	42.4281	61.5561	74.439	55.575	1	0.289245	0.0174789	1	0.00309546	1
dcuD	1368	50.3813	47.0806	57.9325	37.8427	41.3479	41.1443	72.2456	86.8855	66.4262	1	0.908979	0.000151293	1	0.00014628	1
dcuR	720	121.991	133.787	168.284	120.065	138.146	145.884	120.894	151.806	108.886	0.133658	1	0.289884	1	1	0.616628
dcuS	1632	119.886	102.638	117.647	81.58	94.1271	97.1157	106.819	168.83	110.547	0.889025	1	0.0328955	1	0.0409975	1
dcyD	987	60.4131	43.3789	60.1698	59.68	69.6136	50.4092	65.4249	60.2954	56.1515	0.0128766	1	0.00961782	1	0.86476	1
ddlA	1095	154.17	139.415	153.831	115.626	99.0517	104.906	137.854	124.444	95.4744	1	0.421742	0.940859	1	0.379729	1
ddlB	921	148.84	141.553	172.887	191.968	221.515	144.231	171.233	99.7473	114.041	0.0162044	1	0.813066	1	1	0.0238104
ddpA	1551	52.754	47.9679	57.2125	65.264	68.9924	65.8701	73.0799	68.099	66.5012	8.2805e-05	1	4.50328e-05	1	0.610876	1
ddpB	1023	44.5857	39.7922	42.611	54.2235	44.3865	44.0148	53.8399	54.4951	58.3062	0.00311423	1	0.000218371	1	0.0982359	1
ddpC	897	46.4091	38.7262	57.5758	51.6954	53.882	65.0119	48.2242	57.8206	57.2088	0.00385164	1	0.00704728	1	1	0.718787
ddpD	987	47.4925	39.0905	47.9149	45.5576	46.7005	33.8132	42.7041	59.0782	53.1766	0.193293	1	0.0110791	1	0.119597	1
ddpF	927	44.7872	37.8531	41.1631	57.9367	46.5654	50.6632	48.9157	64.9715	59.666	0.00265412	1	0.000609549	1	0.348556	1
ddpX	582	44.5545	48.8513	52.7347	93.3954	75.153	65.4992	72.9628	65.4207	63.2787	0.000100307	1	0.000576207	1	1	0.216675
deaD	1890	67.5197	62.931	71.7829	68.4588	67.2075	66.6325	98.5343	114.054	103.27	0.01334	1	9.90546e-06	1	0.000313434	1
dedA	660	61.4456	72.3123	81.7444	72.419	66.6119	53.5983	51.9024	62.5622	59.3661	0.259558	1	0.787464	1	1	0.390538
dedD	663	61.6562	75.8578	89.0787	61.0497	67.2445	58.8899	51.6767	56.713	59.0628	0.550765	1	1	0.609404	1	0.29012
def	510	153.186	170.982	185.933	234.549	243.129	155.883	191.777	119.546	153.742	0.00895899	1	0.342327	1	1	0.0482777
degP	1425	176.468	191.437	210.897	126.977	119.09	111.561	134.744	92.6862	119.393	1	0.0308871	1	0.0152176	1	0.680997
degQ	1368	203.202	216.822	243.261	304.922	333.169	326.475	233.311	146.315	184.647	0.000233686	1	0.552571	1	1	0.00052534
degS	1068	85.9653	64.4649	86.7316	90.3274	81.2944	67.356	89.6208	95.501	83.2309	0.0406592	1	0.00586319	1	0.272332	1
deoA	1323	77.117	68.1358	80.2135	118.219	117.07	93.1057	101.528	116.38	116.052	5.24942e-05	1	3.93374e-05	1	0.802055	1
deoB	1224	115.214	116.948	120.138	311.327	328.734	201.644	126.729	138.207	182.654	1.13121e-05	1	0.00498871	1	1	0.000911221
deoC	780	79.6082	72.8103	80.1234	113.985	91.4729	88.065	121.078	104.505	97.8721	0.00103761	1	0.000251946	1	0.332403	1
deoD	720	533.38	573.559	599.879	1088.35	1063.26	815.698	567.709	293.361	409.092	0.000393625	1	1	0.554663	1	0.000171504
deoR	759	96.2114	103.922	100.811	78.2924	71.8092	56.3712	62.2667	57.3757	65.3163	1	0.159709	1	0.0289069	1	0.323992
der	1473	109.477	84.302	115.143	87.3034	101.381	86.0844	66.4844	68.3401	66.9885	0.165092	1	1	0.0735008	1	0.00597192
dfp	1221	256.99	273.779	252.21	186.145	160.118	149.724	193.445	253.878	212.637	1	0.0786134	0.56962	1	0.0293034	1
dgcZ	891	62.6543	55.944	66.5797	42.0412	43.0569	50.4725	57.1508	72.5596	48.8798	1	0.586687	0.156992	1	0.0686624	1
dgkA	369	151.094	148.083	172.926	351.286	309.35	261.445	531.852	252.433	243.256	0.000896384	1	0.000625158	1	0.799905	1
dgoA	618	67.9405	54.0313	58.5283	51.8497	53.0593	65.6602	62.3601	125.582	85.3608	0.356547	1	0.00729645	1	0.0400078	1
dgoD	1149	91.3697	78.8462	80.5774	60.5524	51.9432	74.3525	107.447	201.545	114.161	1	0.743148	0.00311481	1	0.0019628	1
dgoK	879	79.0417	72.0921	73.4329	53.861	50.9906	74.2966	82.6253	169.525	104.349	0.995258	1	0.00676299	1	0.00748	1
dgoR	690	81.4076	71.866	70.0857	61.271	64.5666	63.9118	103.049	183.826	102.112	0.657583	1	0.00144607	1	0.00328487	1
dgoT	1293	93.1525	71.4047	78.3822	53.3719	64.4839	74.7591	108.845	182.754	104.756	0.976228	1	0.00266689	1	0.00287503	1
dgt	1518	62.2575	43.3747	66.2291	59.7374	61.5093	54.2491	57.9511	63.3287	44.1455	0.0606757	1	0.142523	1	1	0.610473
dhaK	1071	227.247	194.925	277.009	39.1111	41.8125	30.4652	34.8621	25.0344	42.0697	1	2.29698e-07	1	1.50216e-07	1	0.46203
dhaL	633	249.31	217.195	255.942	43.4955	41.8961	43.295	34.5844	28.4617	39.0184	1	1.84334e-08	1	6.84311e-09	1	0.0351591
dhaM	1419	680.416	565.147	607.217	55.138	57.7766	38.9579	50.3254	34.5049	37.8505	1	1.67558e-08	1	8.26335e-09	1	0.130892
dhaR	1920	45.1604	41.2346	42.5491	42.8724	37.5867	32.4367	31.2733	29.0828	27.3989	0.302555	1	1	0.167551	1	0.0297751
diaA	591	114.843	98.3775	125.348	85.8476	99.3767	82.6119	146.336	145.337	100.694	0.947908	1	0.0127045	1	0.0153495	1
dicA	408	80.467	93.359	120.667	129.526	93.6975	99.806	101.353	83.4976	73.286	0.0313589	1	0.427544	1	1	0.131033
dicB	189	32.2745	31.1452	18.802	27.2616	17.6804	41.0696	37.6814	57.8376	29.0746	0.41094	1	0.0512236	1	0.215353	1
dicC	231	42.0074	36.4394	35.6615	26.7169	45.0006	51.4635	56.0984	61.5711	35.5781	0.2393	1	0.0444522	1	0.330071	1
dicF	53	0	0	0	0	0	0	0	0	0	0.523784	1	0.521072	1	0.996558	1
dinB	1056	57.569	55.5559	64.4773	313.482	318.155	192.226	163.522	99.563	148.232	5.66235e-07	1	3.75221e-05	1	1	0.000935561
dinD	825	110.011	102.499	80.1963	260.408	253.29	282.839	546.445	365.922	311.527	2.22278e-05	1	2.13964e-06	1	0.033957	1
dinF	1380	60.9195	59.8016	63.5894	84.9765	96.8931	81.3539	77.9264	95.385	87.411	6.86204e-05	1	7.67358e-05	1	1	0.926461
dinG	2151	54.3178	49.0236	58.0734	73.0456	81.8738	58.6533	67.4463	52.4443	65.8613	0.000314366	1	0.00246886	1	1	0.18037
dinI	246	236.121	220.468	318.559	2988.53	4060.29	3176.1	2516.75	1472.44	2727.92	7.17441e-09	1	3.1091e-08	1	1	0.013906
dinJ	261	248.01	244.038	256.734	493.88	457.335	427.225	280.361	112.076	238.013	0.000812591	1	0.98526	1	1	0.000939109
dinQ	84	68.5469	97.6381	87.3654	66.3013	51.7145	48.1238	69.2615	123.746	54.4142	1	0.489587	0.501775	1	0.203325	1
djlA	816	68.5469	70.3146	71.6569	63.4022	72.5313	58.2695	81.1318	87.2593	65.7497	0.180714	1	0.0108083	1	0.123109	1
djlB	1428	56.8253	50.9502	51.1807	32.104	41.1074	55.586	46.3471	64.2738	37.1076	0.972409	1	0.447992	1	0.473243	1
djlC	1452	57.0644	54.4537	52.369	46.4945	35.3103	42.0129	50.5067	67.2299	33.555	1	0.808779	0.511886	1	0.380547	1
dkgA	828	111.616	117.31	125.402	377.864	430.798	335.3	225.513	179.624	234.49	2.98156e-08	1	3.2477e-06	1	1	6.78575e-05
dkgB	804	49.6568	47.7323	72.7937	55.9024	80.6338	58.2167	46.4242	42.6362	24.6793	0.0564164	1	1	0.341055	1	0.012397
dksA	456	566.615	491.505	576.292	260.566	255.56	242.662	283.239	128.864	237.75	1	0.00843967	1	0.00113879	1	0.22124
dld	1716	130.004	135.722	163.957	280.652	234.654	206.697	190.8	133.378	144.126	6.89582e-05	1	0.0173326	1	1	0.00346919
dmlA	1086	69.52	69.8874	89.3834	40.1871	43.0765	37.3722	69.8608	57.2343	112.879	1	0.020014	0.0885106	1	0.00112088	1
dmlR	924	57.5417	52.1738	67.2979	48.1067	46.5244	52.5799	54.9136	49.3928	40.0997	0.59441	1	0.762887	1	1	0.818795
dmsA	2445	48.4966	40.7782	55.3406	38.2615	29.0993	36.6023	38.1378	39.6088	33.6169	1	0.439794	1	0.903734	0.512046	1
dmsB	618	43.3579	41.522	55.9998	30.3584	35.7422	37.1557	44.3469	36.0886	26.7615	1	0.652575	1	0.74454	0.902534	1
dmsC	864	46.8637	39.3106	50.6953	89.2159	90.5203	62.0798	48.5242	38.2745	47.5719	3.78815e-05	1	0.0821218	1	1	0.000479148
dmsD	615	58.1544	75.2817	69.308	64.094	45.4871	63.3664	56.6422	56.9709	72.6506	0.57426	1	0.247222	1	0.540522	1
dnaA	1404	137.552	126.324	144.586	214.223	204.592	163.135	190.811	210.667	203.792	7.54291e-05	1	4.09652e-05	1	0.607753	1
dnaB	1416	137.858	140.656	146.362	134.691	135.762	121.949	151.532	171.819	168.917	0.0714625	1	0.000737242	1	0.0172956	1
dnaC	738	177.909	156.612	203.583	230.451	217.033	207.469	185.087	194.432	143.215	0.00244497	1	0.0789693	1	1	0.0594722
dnaE	3483	68.5616	58.8339	88.1995	66.7008	67.1864	53.5417	62.6232	54.2819	60.9435	0.269271	1	0.520098	1	1	0.624053
dnaG	1746	303.457	341.549	342.24	264.035	270.705	277.578	255.737	271.415	267.441	0.579186	1	0.752118	1	1	0.807389
dnaJ	1131	143.386	116.178	120.247	177.178	186.667	124.425	170.835	119.584	174.179	0.00424325	1	0.00760888	1	1	0.723041
dnaK	1917	692.796	641.69	501	1331.91	1271.64	1251.13	1670.29	1141.21	1222.95	3.98522e-05	1	3.05821e-05	1	0.815616	1
dnaN	1101	188.18	178.14	172.684	242.959	245.414	217.414	198.54	244.034	246.292	0.000372631	1	0.000542427	1	1	0.78964
dnaQ	732	228.205	245.156	298.599	436.065	445.278	330.587	275.245	128.019	201.421	0.00197902	1	1	0.793654	1	0.00127474
dnaT	540	110.594	103.209	110.722	155.774	144.52	122.181	121.77	101.274	125.238	0.000191718	1	0.00512909	1	1	0.0493654
dnaX	1932	199.428	208.636	234.46	172.22	165.58	130.158	149.46	114.78	143.342	1	0.40529	1	0.0437711	1	0.175932
dosC	1383	55.8502	57.7119	57.2617	67.405	87.0534	80.8226	68.2875	85.5027	73.2662	0.000425611	1	0.000658617	1	1	0.759104
dosP	2400	53.6914	50.6398	53.9603	47.2174	53.136	59.7868	53.1614	77.5453	56.0972	0.0800818	1	0.011912	1	0.276861	1
dppA	1608	263.284	258.375	253.925	1777.42	1853.04	2153.27	3697.94	2495.78	3354.08	3.68168e-09	1	6.29756e-10	1	0.00169742	1
dppB	1020	103.282	93.797	73.3399	112.09	132.009	131.902	182.687	218.472	183.186	0.00153239	1	2.3422e-05	1	0.00818226	1
dppC	903	107.51	87.7474	75.5544	105.807	97.4292	100.609	134.899	187.072	155.149	0.0227318	1	0.000169059	1	0.00867518	1
dppD	984	111.9	101.291	92.4437	152.21	147.47	152.873	184.369	206.407	194.707	8.50602e-05	1	5.3973e-06	1	0.0261326	1
dppF	1005	109.744	103.593	93.4642	369.801	402.499	369.17	347.796	326.703	424.939	2.97408e-08	1	3.77831e-08	1	1	0.673569
dps	504	387.243	325.908	283.016	4407.46	4791.99	5506.38	2797.07	1788.28	1747.41	8.59046e-09	1	1.72526e-07	1	1	0.000387565
dsbA	627	212.493	192.486	245.223	160.979	172.903	115.271	229.584	145.014	176.724	1	0.301133	0.618516	1	0.13982	1
dsbB	531	74.8211	66.3703	105.918	115.036	133.409	70.4049	73.8961	32.5647	48.943	0.0360825	1	1	0.25847	1	0.00606352
dsbC	711	138.485	110.905	133.605	109.311	107.213	118.284	112.996	137.355	114.832	0.298348	1	0.0809218	1	0.417103	1
dsbD	1698	103.55	102.789	97.4483	77.9857	86.0666	73.4309	110.535	140.298	117.527	1	0.942438	0.00202347	1	0.00174161	1
dsbE	558	49.1373	41.9067	39.3764	51.0972	36.9269	48.3136	54.2106	59.6507	66.3555	0.0598309	1	0.00140715	1	0.0482701	1
dsbG	747	87.0946	91.5979	78.1403	95.6871	77.8323	88.1682	73.7541	95.2814	74.3591	0.0636949	1	0.171052	1	1	0.555986
dsdA	1329	69.6885	72.4589	84.0987	67.5374	65.0037	67.0309	53.8495	58.3089	54.899	0.156415	1	1	0.469418	1	0.0473176
dsdC	936	57.3939	48.9094	71.7352	37.4766	42.6593	59.4633	61.7831	53.1984	45.9291	1	0.934478	0.335433	1	0.308236	1
dsdX	1338	64.6572	50.3679	74.5034	45.849	56.1246	52.8075	57.9692	65.5992	51.668	0.683296	1	0.158634	1	0.298618	1
dsrA	87	16.9652	30.3588	39.1798	11.2696	15.7414	25.766	27.9936	21.1694	33.4855	1	0.404188	0.39449	1	0.121816	1
dsrB	189	43.3748	57.0183	54.8284	81.5174	82.9238	78.317	58.7282	60.5197	46.16	0.000495412	1	0.0586104	1	1	0.015362
dtd	438	161.52	134.689	166.797	236.365	230.717	190.473	360.03	201.239	249.581	0.00137796	1	0.000194326	1	0.185174	1
dtpA	1503	133.813	133.168	149.116	124.086	129.388	95.3858	96.7146	59.8272	87.8448	0.640299	1	1	0.0262154	1	0.0115491
dtpB	1470	150.928	127.996	125.97	127.431	142.923	145.166	153.928	220.935	154.868	0.0713175	1	0.00402408	1	0.112574	1
dtpC	1458	77.6273	85.4223	74.2204	64.6951	73.8271	88.501	104.186	141.582	100.679	0.202471	1	0.00162143	1	0.0139727	1
dtpD	1482	47.5079	41.6837	48.1042	32.9374	39.7328	33.6625	33.7984	41.2411	46.4783	1	0.876155	0.263642	1	0.215322	1
dusA	1038	82.4489	77.4367	76.0511	54.2554	59.0883	70.0424	79.4745	104.799	64.979	1	0.915337	0.0853653	1	0.0739995	1
dusB	966	209.49	201.579	238.566	170.533	168.596	100.171	174.724	124.156	163.287	1	0.225448	1	0.455862	0.614238	1
dusC	948	55.4037	49.2431	40.7266	46.4857	49.1378	48.1066	56.5976	65.1773	52.2702	0.0888084	1	0.0070786	1	0.166605	1
dut	456	235.449	216.092	226.352	173.747	186.224	129.262	257.416	235.434	238.097	1	0.351588	0.00910568	1	0.00201655	1
dxr	1197	87.3814	74.8274	95.5613	105.801	101.092	75.9988	106.319	69.9146	74.0651	0.0252957	1	0.138527	1	1	0.326146
dxs	1863	248.378	257.688	292.798	222.216	214.024	173.251	178.065	136.98	157.04	1	0.725467	1	0.0111597	1	0.0197621
eamA	900	52.6946	50.0261	64.2619	60.9168	63.2616	70.9851	56.7882	64.9262	53.5719	0.00278729	1	0.016699	1	1	0.302067
eamB	588	40.9159	25.2978	49.0464	27.8401	27.3993	41.1763	35.9544	23.2931	28.3324	0.697091	1	1	0.934779	1	0.649628
ebgA	3093	90.7635	84.7422	83.1064	59.7216	65.2107	73.0905	97.0861	147.127	97.6834	1	0.840881	0.00546957	1	0.00390491	1
ebgC	450	91.3982	85.4996	52.161	43.0109	56.9342	66.8417	104.158	148.116	70.3889	1	0.83352	0.0407622	1	0.0328035	1
ebgR	984	114.969	111.482	107.922	69.8469	66.6583	78.404	109.586	151.183	128.59	1	0.107016	0.00714953	1	0.000515902	1
ecnA	126	60.7328	53.7456	90.1173	89.4513	87.8117	71.504	52.2676	74.8299	56.0805	0.018475	1	0.435092	1	1	0.0803634
ecnB	147	121.819	157.076	121.682	3208.02	3271.38	4343.97	3918.82	2765.74	1901.75	3.03896e-08	1	5.85086e-08	1	1	0.192716
eco	489	580.438	646.947	727.691	606.297	603.166	599.843	401.289	238.317	378.041	0.187972	1	1	0.00471937	1	0.000554162
ecpA	588	67.6199	60.8108	64.5153	54.7511	45.1218	59.2542	78.2024	92.94	73.7175	0.734815	1	0.00264139	1	0.00537145	1
ecpB	669	62.2747	50.4221	59.5429	51.9883	34.6659	60.3845	67.4352	75.9675	61.4166	0.715386	1	0.0213845	1	0.0445705	1
ecpC	2526	67.9939	63.0815	61.7946	49.7964	61.0797	67.9495	71.8819	105.097	61.5589	0.34349	1	0.0233557	1	0.119094	1
ecpD	1644	74.8239	66.3753	79.8916	71.3728	68.6983	85.7083	67.059	101.92	65.6416	0.0974673	1	0.0741289	1	0.869085	1
ecpE	711	63.4546	66.4175	80.2203	56.0314	55.5457	71.0114	50.3422	88.7634	57.335	0.554781	1	0.381199	1	0.771093	1
ecpR	591	79.5246	69.5377	48.038	50.9138	46.5167	59.3161	85.2802	96.7899	63.6313	0.861714	1	0.0279717	1	0.0422978	1
eda	642	60.7729	57.0977	80.3381	61.8454	51.1336	47.4009	62.9918	44.2648	54.2433	0.778395	1	0.742428	1	0.96295	1
edd	1812	102.922	89.5724	134.611	108.283	106.708	80.4903	74.2723	61.9808	65.4553	0.199325	1	1	0.0540471	1	0.00538428
efeB	1272	77.4214	79.6754	119.523	68.7733	62.1208	59.9922	89.582	63.5796	71.7589	1	0.352481	0.690756	1	0.197889	1
efeO	1128	65.5904	64.0131	91.5727	43.8313	41.8595	45.3271	52.9835	44.9277	51.0967	1	0.0142382	1	0.145726	0.192066	1
efp	567	452.654	497.306	538.923	445.659	484.561	419.939	332.817	262.122	345.096	0.113849	1	1	0.0234951	1	0.00143465
elaA	462	53.8289	43.8825	57.7372	54.9037	50.0498	55.4395	51.3542	48.1205	33.555	0.0690781	1	0.617656	1	1	0.170583
elaB	306	43.6015	43.2474	46.075	351.687	294.379	317.648	158.978	104.561	151.843	1.58444e-08	1	1.63408e-06	1	1	1.49742e-05
elaD	1212	48.4555	57.8126	63.3893	61.3671	59.8106	57.5205	65.069	53.4925	43.4771	0.0297459	1	0.14152	1	1	0.369452
elbB	654	228.516	218.942	222.999	218.443	218.208	190.189	153.082	119.18	134.109	0.0715179	1	1	0.0116528	1	0.000517015
elfA	540	55.2556	49.5435	59.0523	45.2961	27.8561	34.8059	38.6969	57.076	32.9505	1	0.296737	1	0.866063	0.386915	1
elfC	2601	53.8561	48.3488	53.6651	33.5311	44.2429	42.4637	46.931	44.1806	33.4131	1	0.843409	0.945394	1	0.789854	1
elfD	702	42.7421	36.5502	57.9908	27.5899	38.6258	20.1405	36.5693	44.8166	34.107	1	0.183883	0.64688	1	0.0952669	1
elfG	1071	47.3828	53.3047	53.6914	40.6495	39.4293	42.265	45.0413	42.4882	41.0533	0.908857	1	0.493831	1	0.574085	1
emrA	1173	63.5762	54.9455	67.4448	68.874	71.3117	49.5245	64.0084	64.3529	51.7188	0.055439	1	0.104175	1	1	0.710735
emrB	1539	64.2929	50.2939	60.0458	52.5718	51.3439	50.6076	53.0859	61.9542	52.1583	0.227571	1	0.0639636	1	0.442078	1
emrD	1185	102.473	99.752	111.845	108.396	102.439	95.6384	130.484	205.5	151.321	0.107699	1	0.00036663	1	0.00490704	1
emrE	333	74.1376	64.3438	68.1397	42.1581	57.5871	63.1167	62.3186	86.788	38.4415	1	0.969798	0.68692	1	0.670494	1
emrK	1164	55.8616	59.1537	66.5381	37.7002	38.9775	47.2984	53.9444	73.7152	50.3812	1	0.303412	0.135834	1	0.024452	1
emrY	1539	58.3562	56.3353	69.9312	44.1247	46.0088	45.0523	58.3927	63.202	46.6709	1	0.538993	0.191445	1	0.0716154	1
emtA	612	76.7049	76.2753	91.6301	55.7377	49.7387	41.4209	57.8713	24.4397	27.7011	1	0.149326	1	0.00701354	1	0.0947337
endA	708	78.019	73.052	67.1146	51.0256	33.753	47.6867	70.1218	115.661	91.1135	1	0.147912	0.0172293	1	0.00173943	1
eno	1299	518.893	470.851	476.266	459.329	440.986	348.829	220.05	163.393	199.577	0.488622	1	1	6.63246e-05	1	2.80292e-05
entA	747	65.3356	72.1716	97.6923	76.8599	69.6655	80.1282	88.4573	68.3283	93.0461	0.0702602	1	0.0157319	1	0.39732	1
entB	858	87.6404	72.1577	99.4448	45.5912	44.2682	59.5868	57.6954	81.3955	64.9417	1	0.0423262	1	0.995125	0.0447976	1
entC	1176	88.7647	75.9282	102.456	63.9757	45.7878	69.2223	69.4747	80.92	70.6666	1	0.217087	0.657207	1	0.10874	1
entD	621	70.1119	72.6131	74.4887	45.8369	59.4273	67.7488	60.313	105.4	52.2723	0.994728	1	0.332296	1	0.347293	1
entE	1611	116.664	101.126	161.925	53.4499	45.2394	52.0297	88.803	87.9421	85.9616	1	0.000100047	1	0.332904	0.000351415	1
entF	3882	74.8934	77.6154	88.4984	48.1391	46.7695	58.907	64.9203	84.81	64.436	1	0.106659	0.340351	1	0.020081	1
entH	414	73.9096	60.9134	69.658	55.7477	55.2951	41.758	50.9569	59.3917	64.8481	1	0.645113	0.448886	1	0.249899	1
entS	1251	64.1294	64.6018	58.155	54.2874	48.7044	69.7317	54.6506	69.1485	80.6148	0.288527	1	0.0390846	1	0.238191	1
envC	1260	158.796	149.473	130.675	115.16	109.25	105.689	126.228	191.012	165.15	1	0.751847	0.0314688	1	0.0178087	1
envY	762	80.0061	77.0534	89.045	63.3505	57.5603	79.3415	70.6013	107.48	71.0205	0.861707	1	0.141107	1	0.192508	1
envZ	1353	143.105	130.444	159.836	139.535	133.355	110.539	153.528	193.381	183.124	0.249935	1	0.00110468	1	0.00724826	1
epd	1020	228.046	222.35	247.845	186.056	190.331	157.898	159.992	177.001	139.101	1	0.772688	1	0.17403	1	0.268829
epmA	978	104.327	107.835	110.314	95.8142	97.7122	117.853	142.747	175.832	130.239	0.11376	1	0.000776827	1	0.0113713	1
epmB	1029	108.362	100.322	102.781	99.6449	100.184	116.694	118.812	187.376	127.466	0.095098	1	0.00278444	1	0.0569438	1
epmC	549	70.1929	75.3165	98.3878	77.7508	88.0878	57.7587	63.7882	57.0054	61.6314	0.20855	1	1	0.734377	1	0.130652
eptA	1644	89.873	88.2527	74.8252	59.4848	64.391	79.6249	74.3778	170.02	82.5257	0.934638	1	0.0780495	1	0.0884711	1
eptB	1692	145.288	133.415	112.442	85.1294	76.1739	108.425	162.333	241.596	162.673	1	0.426105	0.00497823	1	0.00134521	1
eptC	1734	131.255	116.392	162.264	125.322	123.285	86.8715	112.693	105.8	91.1615	0.761102	1	1	0.789918	1	0.570226
era	906	72.0503	70.3874	83.5576	82.1296	73.1301	56.902	50.9367	39.8338	44.1693	0.12223	1	1	0.0255514	1	0.00188544
erpA	345	90.9226	96.6809	124.379	104.297	108.625	119.549	102.211	89.0603	63.4079	0.0465649	1	0.861686	1	1	0.0688438
esrE	252	38.4915	33.2065	55.2467	61.9477	52.3227	25.9301	59.9508	48.9676	66.7385	0.193215	1	0.0187723	1	0.196481	1
essD	216	67.916	50.4822	75.3632	56.4265	84.6204	88.3592	44.2096	69.3782	82.7319	0.0591983	1	0.250897	1	1	0.394906
essQ	216	34.5108	46.7991	58.7653	46.5113	23.382	27.7381	32.7588	68.932	16.7634	1	0.680608	1	0.815488	0.861063	1
etk	2181	52.2513	50.4637	62.7333	38.328	44.0836	40.7067	46.9886	47.4569	38.7913	1	0.594534	0.784066	1	0.425928	1
etp	447	52.027	48.521	62.8765	38.58	30.402	36.3568	34.9656	38.2705	25.7168	1	0.179826	1	0.0802817	1	0.629853
eutA	1404	47.231	44.6677	44.5023	45.421	35.9753	46.1074	37.6641	59.1462	48.7276	0.253474	1	0.0617249	1	0.39479	1
eutB	1362	126.995	120.359	152.774	134.68	134.65	111.767	127.521	104.911	123.348	0.0377323	1	0.146156	1	1	0.423601
eutC	888	58.9209	51.1533	61.1184	68.2261	50.8989	46.0352	47.9313	64.9524	50.159	0.168538	1	0.187234	1	1	0.947281
eutD	1017	44.3486	43.3597	45.2886	40.5175	37.0836	47.7674	44.5016	62.7578	48.1346	0.200454	1	0.0126945	1	0.130455	1
eutE	1404	49.0346	42.2086	51.4447	38.4459	41.2465	39.1781	42.5767	56.2462	53.5758	0.541436	1	0.0104968	1	0.0319803	1
eutG	1188	43.6376	38.7234	47.1728	43.6166	38.3132	45.6731	45.2093	64.2958	50.9798	0.089934	1	0.00386063	1	0.090641	1
eutH	1227	54.2483	50.725	55.7763	46.8913	47.1081	51.7873	48.3872	69.5852	45.9998	0.294028	1	0.0875382	1	0.452019	1
eutJ	837	44.6073	39.8932	29.8529	36.0397	44.4548	41.532	49.3198	64.2817	45.0347	0.0799574	1	0.00537886	1	0.143243	1
eutK	501	47.1892	28.6216	50.0418	44.1162	28.3118	34.0286	47.1704	46.4697	41.0137	0.63359	1	0.0649039	1	0.15613	1
eutL	660	54.4975	44.8019	40.8772	38.6275	36.2977	43.5716	55.3511	61.7124	39.6597	0.632219	1	0.0545778	1	0.131629	1
eutM	294	49.606	43.66	37.4011	31.3519	40.5493	40.6007	70.5409	59.1916	50.8605	0.564348	1	0.00418002	1	0.013356	1
eutN	288	55.3801	49.3926	65.9967	43.4616	32.8213	50.2198	53.6064	65.941	75.1963	1	0.645792	0.0257369	1	0.0142232	1
eutP	480	54.7265	56.604	60.7297	42.3333	43.899	27.1549	56.3558	62.5977	50.5183	1	0.188982	0.11577	1	0.0133991	1
eutQ	702	52.5112	50.379	45.1039	49.1395	44.2886	39.4185	49.0361	59.6719	52.5828	0.271298	1	0.0163968	1	0.121879	1
eutR	1053	64.4287	63.0035	71.3871	59.213	63.2023	66.6341	64.1823	73.5657	69.2122	0.045953	1	0.00723907	1	0.297639	1
eutS	336	51.2542	62.8632	60.5011	39.1813	39.1204	52.2076	62.2825	44.2378	53.583	1	0.693039	0.271918	1	0.161688	1
eutT	804	45.0206	47.3729	51.9128	37.6264	40.294	42.2917	49.8971	51.8033	45.9401	0.537627	1	0.0158306	1	0.0509943	1
evgA	615	420.737	428.199	375.839	583.378	578.882	425.048	334.293	188.313	291.559	0.00733938	1	1	0.208635	1	0.000904764
evgS	3594	140.001	150.401	166.884	190.365	194.142	159.718	155.844	104.681	130.743	0.00262803	1	0.471849	1	1	0.0083664
exbB	735	374.33	350.188	448.932	163.604	182.701	120.972	308.005	288.946	417.819	1	0.000164263	0.457657	1	6.27564e-05	1
exbD	426	111.705	94.7884	124.347	61.3302	50.7354	67.399	102.845	130.844	130.035	1	0.0115492	0.0131743	1	0.000174041	1
exoX	663	0	0	0	0	0	0	0	0	0	0.523784	1	0.521072	1	0.996558	1
exoX	663	67.4937	73.1881	99.3893	76.5782	56.2132	63.9536	80.3552	55.9592	70.8511	0.523784	1	0.521072	1	0.996558	1
exuR	777	249.2	233.82	261.278	294.054	299.384	280.148	213.408	200.006	218.141	0.000185768	1	0.272375	1	1	0.000884281
exuT	1419	81.8169	83.7738	79.4415	85.9641	76.5757	83.2376	121.001	127.049	100.646	0.0419638	1	0.000257205	1	0.00806682	1
eyeA	75	24.1558	35.5758	60.5377	43.0109	50.8365	26.0167	52.6694	50.2598	36.0654	0.339268	1	0.128393	1	0.537706	1
fabA	519	116.889	132.095	174.108	90.7732	68.9542	64.5487	79.5547	67.6479	69.512	1	0.00756297	1	0.00546109	1	0.843761
fabB	1221	289.846	259.678	319.069	229.503	210.969	157.539	187.785	86.3534	159.531	1	0.42704	1	0.0154507	1	0.0609543
fabD	930	755.576	746.236	710.552	343.694	378.695	271.284	230.926	121.68	264.375	1	0.00822427	1	0.000103807	1	0.0119399
fabF	1242	1413.93	1560.19	1546.02	779.337	896.499	850.363	632.088	467.086	712.402	1	0.00901319	1	7.78496e-05	1	0.00773878
fabG	735	1689.85	1718.92	1436.14	835.786	1010.35	808.152	656.148	421.519	812.002	1	0.0373727	1	0.000714001	1	0.0316657
fabH	954	631.712	575.25	548.8	326.904	333.129	242.446	210.162	106.407	185.806	1	0.0235307	1	8.40673e-05	1	0.00327644
fabI	789	459.733	506.002	516.663	346.431	320.619	259.846	222.584	114.266	192.916	1	0.147121	1	0.000287172	1	0.0027324
fabR	648	282.061	264.191	307.821	242.334	228.628	147.745	302.693	144.084	226.445	1	0.566513	1	0.826942	0.718724	1
fabZ	456	130.38	134.566	152.16	136.123	106.029	96.2865	119.108	79.7181	109.735	0.839172	1	1	0.559054	1	0.442928
fadA	1164	40.6928	30.5911	50.7959	73.3633	64.9661	48.2777	85.6239	79.8147	73.2135	0.000553103	1	4.27922e-05	1	0.0677132	1
fadB	2190	48.9672	32.7531	58.7615	116.87	113.017	80.5442	263.456	121.399	159.964	0.000315815	1	1.33843e-05	1	0.0226571	1
fadD	1686	49.4322	50.3151	52.717	49.3496	46.6032	48.0029	70.7098	51.2812	47.6071	0.126023	1	0.0128078	1	0.200148	1
fadE	2445	43.9573	33.4532	53.719	102.961	102.851	68.1176	98.7	61.1347	86.8361	6.96693e-05	1	0.000167489	1	1	0.49158
fadH	2019	73.1724	76.2006	72.8112	69.112	66.8304	73.9353	136.85	148.867	106.836	0.144727	1	5.64191e-05	1	0.000403462	1
fadI	1311	53.4162	51.8033	59.9413	83.2411	86.2854	80.5291	116.644	74.9223	72.4209	0.000374827	1	0.000265065	1	0.798509	1
fadJ	2145	59.8533	53.6657	60.2796	69.893	65.2	60.611	71.2527	71.729	61.4391	0.00247156	1	0.00115584	1	0.622199	1
fadK	1647	41.22	34.8671	40.6628	43.7019	41.7162	33.565	37.674	39.3448	41.5556	0.0159954	1	0.0150527	1	0.971582	1
fadL	1341	124.065	125.038	154.184	134.029	125.901	102.367	197.925	105.774	89.2821	0.483166	1	0.397959	1	0.879199	1
fadM	399	68.6749	65.3649	47.8972	62.0054	59.6962	89.1689	82.1658	83.7236	62.9692	0.0559093	1	0.0227985	1	0.610689	1
fadR	720	284.348	309.761	375.364	166.982	193.613	135.348	186.296	89.4324	114.27	1	0.0259064	1	0.0017758	1	0.123146
fau	549	94.7951	103.603	111.984	82.0758	79.7827	87.974	95.6392	138.139	130.089	0.831378	1	0.00651853	1	0.0103417	1
fbaA	1080	4778.91	4322.47	3473.33	2659.88	3191.59	2509.78	1924.33	1063.17	1990.06	1	0.351308	1	0.00179413	1	0.00824126
fbaB	1053	85.3786	90.273	114.734	819.941	799.341	970.058	887.801	726.924	653.719	2.24419e-09	1	3.68496e-09	1	1	0.269437
fbp	999	548.54	528.697	541.472	562.761	572.621	532.823	380.24	325.74	466.671	0.0131816	1	1	0.324723	1	0.00240391
fdhD	834	62.9638	48.5053	53.3061	69.9496	71.5431	61.7422	80.9403	110.832	70.1348	0.010939	1	0.000789996	1	0.123556	1
fdhE	930	68.95	60.0355	79.9821	55.6709	56.674	55.4185	82.9066	108.252	94.177	0.788542	1	0.000247156	1	0.0004005	1
fdhF	2148	76.0593	64.6972	53.7346	56.0996	56.0635	68.1922	68.1602	131.398	86.3011	0.376646	1	0.00965236	1	0.0442601	1
fdnG	3048	52.0041	47.2123	52.4308	36.093	38.3858	45.2431	47.9629	60.9962	60.1475	0.991465	1	0.00814953	1	0.00805002	1
fdnH	885	40.2074	41.9595	50.5909	37.8791	37.7122	50.59	37.6233	50.0514	62.5516	0.225971	1	0.0320845	1	0.263948	1
fdnI	654	45.9418	52.3179	55.2698	36.3709	41.002	38.1465	53.9072	63.7791	61.7094	1	0.686485	0.00187442	1	0.0012453	1
fdoG	3051	497.22	440.479	512.628	354.199	371.669	250.175	161.519	148.428	211.058	1	0.179786	1	5.61922e-05	1	0.000330741
fdoH	903	72.4594	70.2277	91.7712	66.3767	65.7097	58.3865	85.4796	91.2826	68.384	0.728467	1	0.0239267	1	0.0458107	1
fdoI	636	102.967	65.9493	105.273	80.1144	85.3161	69.1194	88.2121	101.031	96.6887	0.409102	1	0.0275561	1	0.120002	1
fdrA	1668	59.1102	64.4408	55.4001	48.8405	45.5302	59.9386	56.1148	85.8205	47.8591	0.619861	1	0.14411	1	0.30894	1
fdx	336	90.031	95.1975	115.388	65.0822	102.936	69.0736	63.0314	51.188	46.9793	1	0.933902	1	0.0205866	1	0.0263549
feaB	1500	48.6237	48.4983	54.1856	46.3334	46.3948	51.5201	42.4546	55.3105	53.789	0.074886	1	0.0342088	1	0.650146	1
feaR	906	57.9568	56.5678	63.2882	64.6857	75.8513	69.1861	95.6421	77.295	64.2006	0.00557897	1	0.00116774	1	0.338624	1
fecA	2325	690.142	643.209	771.061	247.673	211.532	195.228	278.426	226.927	321.109	1	3.28577e-06	1	3.71436e-05	0.0355887	1
fecB	903	471.959	419.175	516.009	160.341	181.328	120.684	183.106	165.21	214.901	1	9.33161e-06	1	8.62537e-05	0.0699937	1
fecC	999	364.15	364.608	421.97	156.909	139.727	107.43	157.364	150.672	177.514	1	1.05395e-05	1	0.000101031	0.069197	1
fecD	957	111.765	108.215	135.412	74.2868	82.6301	86.5902	74.1207	94.028	94.2746	1	0.191248	1	0.529758	0.46921	1
fecE	768	359.248	398.536	424.403	156.847	146.207	115.866	145.655	150.552	199.755	1	2.1597e-05	1	0.00014214	0.131899	1
fecI	522	111.996	90.2401	111.848	70.6413	73.095	88.8304	106.582	158.184	116.518	1	0.668812	0.0100281	1	0.00562402	1
fecR	954	108.98	106.534	139.439	67.9917	76.2286	70.036	118.87	135.826	172.992	1	0.0261359	0.00157045	1	5.28626e-05	1
feoA	228	129.294	122.993	128.77	70.2946	66.1295	80.2378	99.2092	161.347	81.6704	1	0.113163	0.628517	1	0.0559072	1
feoB	2322	113.741	99.355	110.824	65.3104	66.6997	70.0464	99.3292	163.97	112.267	1	0.124325	0.0237382	1	0.00156432	1
feoC	237	215.802	231.491	259.329	138.623	171.646	146.329	288.925	193.549	174.528	1	0.179031	0.286211	1	0.0314305	1
fepA	2241	93.0003	81.8933	115.66	46.357	53.9466	67.1865	78.1068	86.1353	69.8128	1	0.0322429	0.794306	1	0.0203193	1
fepB	957	91.5659	96.8923	109.254	52.5891	45.819	64.811	68.447	74.138	76.7673	1	0.00629221	1	0.565631	0.0171177	1
fepC	816	68.0459	67.4324	66.761	47.8742	50.1798	51.3651	62.6057	82.6267	70.1222	1	0.576263	0.0162717	1	0.00714472	1
fepD	1005	73.5251	77.4067	102.229	55.3072	51.2343	43.4179	77.6813	74.7681	74.2309	1	0.0142381	0.147243	1	0.00128438	1
fepE	1134	67.7358	67.7286	61.144	47.2477	43.2088	67.3917	61.0986	93.4154	47.8608	0.986257	1	0.260559	1	0.272844	1
fepG	993	74.3439	82.7931	78.1206	45.3304	53.9143	51.4576	63.4409	83.7956	73.2116	1	0.0887079	0.136422	1	0.00651063	1
fes	1203	77.2902	68.7412	91.3322	50.8921	48.2891	55.5016	70.6139	85.1845	78.8051	1	0.0833881	0.0315045	1	0.00150348	1
fetA	678	136.687	145.97	135.82	110.468	121.116	121.115	99.6907	122.328	108.513	0.485845	1	0.972962	1	1	0.509302
fetB	780	74.1527	80.0985	69.345	49.8768	60.098	79.3106	69.782	107.708	60.7967	0.759366	1	0.163173	1	0.268699	1
ffh	1362	103.205	98.3033	142.923	89.4423	86.0176	75.5395	80.08	55.7756	81.0089	1	0.566222	1	0.0681633	1	0.17283
ffs	114	101.545	100.631	108.843	136.388	74.4715	75.6074	231.714	141.447	135.096	0.586981	1	0.00532972	1	0.0160301	1
fhlA	2079	64.3834	66.2339	61.9288	88.7975	102.45	104.588	79.7644	101.571	80.1323	0.000162604	1	0.000737884	1	1	0.287996
fhuA	2244	382.792	406.495	557.888	76.8924	83.619	50.2686	300.716	191.877	300.715	1	1.37664e-06	1	0.0871028	6.90002e-06	1
fhuB	1983	45.4159	36.3447	55.6541	37.4359	34.6055	39.0587	45.1721	51.823	43.227	0.708578	1	0.0292297	1	0.0570135	1
fhuC	798	44.0572	44.7683	52.989	44.5744	41.7462	31.8324	55.6476	48.0958	54.1516	0.604594	1	0.00447509	1	0.0122804	1
fhuD	891	62.9585	63.8126	96.2161	44.6882	44.4719	33.1129	62.6188	64.8396	59.0656	1	0.0152418	0.49142	1	0.00524659	1
fhuE	2190	60.5946	65.8924	81.7386	56.7467	54.3163	50.7432	61.1987	42.3384	46.142	1	0.970754	1	0.397064	1	0.414207
fhuF	789	369.633	354.961	475.45	132.648	124.231	104.247	366.083	298.013	368.918	1	1.31107e-06	0.306704	1	5.53256e-07	1
fic	603	56.496	45.3686	62.3547	95.9864	78.192	75.9652	87.6382	126.146	77.3866	0.00190103	1	0.000508893	1	0.384813	1
fieF	903	92.9162	70.7981	94.0496	130.299	149.015	118.431	124.443	157.345	102.404	0.000560473	1	0.000893058	1	1	0.746967
fimA	549	90.749	82.9933	80.217	114.569	97.0422	112.63	93.2252	165.67	101.227	0.0163357	1	0.00771306	1	0.661094	1
fimB	603	82.2735	78.338	86.6803	112.301	100.444	123.581	149.08	189.562	111.739	0.0051871	1	0.000332656	1	0.0926472	1
fimC	726	108.907	110.661	110.451	116.504	131.099	114.837	132.602	161.023	106.041	0.0232589	1	0.00728005	1	0.500465	1
fimD	2637	74.4612	65.1535	64.0429	54.7721	53.3726	85.4759	96.7816	158.451	87.3852	0.407376	1	0.00429744	1	0.0174321	1
fimE	597	80.6238	72.2483	78.1018	65.0105	55.6561	70.7219	108.167	148.588	81.4145	0.780839	1	0.00515667	1	0.0093676	1
fimF	531	89.3543	55.7708	50.2235	61.1486	61.4826	73.7049	97.3642	151.533	64.5282	0.296741	1	0.0188122	1	0.123503	1
fimG	504	78.7331	72.3335	75.5544	74.8615	75.606	108.053	92.3789	142.294	94.6229	0.0565871	1	0.0047015	1	0.170238	1
fimH	903	78.6854	77.9027	76.5128	73.7025	84.4847	106.272	97.2321	155.677	79.052	0.0865366	1	0.0144124	1	0.308832	1
fimI	540	95.9772	106.395	92.0496	95.442	109.177	127.286	116.742	143.211	133.062	0.0138476	1	0.00128402	1	0.167986	1
fis	297	437.631	444.682	477.477	303.545	291.248	202.368	339.446	146.271	249.417	1	0.113672	1	0.0382151	1	0.517779
fiu	2283	131.002	134.314	196.823	40.5451	37.1554	37.0292	62.3665	55.2413	57.9384	1	5.04883e-07	1	2.85337e-05	0.00117185	1
fixA	771	53.1734	47.9376	52.0024	46.9903	45.2224	54.5154	73.4906	74.7219	65.4614	0.0867734	1	0.000219753	1	0.00388821	1
fixB	942	50.1616	36.5289	54.6148	42.6847	46.9318	57.2116	72.7773	81.4105	73.2457	0.0422822	1	0.000129166	1	0.00378047	1
fixC	1287	52.3551	48.8322	46.6018	40.3706	44.3904	54.9288	58.9365	81.9451	57.6929	0.240268	1	0.0041342	1	0.0339157	1
fixX	288	37.3852	34.6863	49.7536	49.5238	27.5804	45.0754	39.486	56.57	55.9415	0.275023	1	0.0327639	1	0.224913	1
fklB	621	900.146	873.89	813.91	461.744	536.098	434.083	370.547	231.723	453.19	1	0.0330394	1	0.00076903	1	0.0382749
fkpA	813	188.131	160.882	209.316	155.14	177.357	123.539	178.234	169.683	160.251	0.73974	1	0.149835	1	0.247564	1
fkpB	450	158.671	170.843	184.997	160.925	163.809	126.574	113.691	121.361	133.397	0.251698	1	1	0.323209	1	0.0509634
flc	384	98.5351	115.904	123.394	201.439	154.753	127.404	76.1563	79.6906	102.471	0.000932642	1	1	0.832174	1	0.0008389
fldA	531	225.107	243.348	278.309	340.306	308.567	272.272	132.271	94.5534	153.054	0.00207645	1	1	0.00226203	1	1.27908e-05
fldB	522	124.133	139.11	150.611	110.515	119.188	124.637	146.717	159.46	123.414	0.421766	1	0.0243846	1	0.101393	1
flgA	660	57.6584	62.8553	78.0767	29.7366	43.3316	38.2729	50.4951	39.5084	33.3534	1	0.0337267	1	0.105839	0.509139	1
flgB	417	84.7128	91.4116	113.04	36.146	43.8353	22.5831	37.9867	46.7941	29.4191	1	0.000879963	1	0.00212941	0.54689	1
flgC	405	71.9596	81.0719	103.511	24.9631	23.8143	38.0523	17.9661	38.2027	40.6642	1	0.00253035	1	0.0040298	0.763067	1
flgD	696	63.6619	62.5628	87.9365	31.4348	29.466	40.28	32.4438	36.8461	28.5549	1	0.00310393	1	0.00224762	1	0.836819
flgE	1209	66.0834	75.689	105.774	39.2967	33.5719	26.0709	38.1228	46.8615	32.7802	1	0.00131707	1	0.00745475	0.2825	1
flgF	756	42.1504	39.9972	46.0098	45.4507	32.8213	31.4545	35.195	28.4842	38.5863	0.531155	1	0.912184	1	1	0.613958
flgG	783	54.2644	52.8908	80.8062	35.1502	32.9269	29.264	37.5257	32.7834	29.769	1	0.00685289	1	0.00961453	0.840292	1
flgH	699	40.1084	40.3999	63.2207	36.6309	30.8003	36.2343	32.4332	38.4483	27.1083	1	0.635403	1	0.372083	1	0.672346
flgI	1098	40.2796	41.3964	52.6172	28.2803	32.067	33.565	31.9317	42.1634	29.6893	1	0.382068	1	0.8493	0.497334	1
flgJ	942	51.4394	50.0379	71.0923	40.159	27.2977	40.1367	36.7089	33.3873	45.0144	1	0.10109	1	0.254206	0.567701	1
flgK	1644	49.0103	51.0651	63.3866	39.7941	35.1206	32.349	43.0218	40.4268	31.7569	1	0.140042	1	0.338663	0.562921	1
flgL	954	48.0821	36.7112	65.2983	37.849	46.5956	39.1071	36.2663	35.3276	32.4913	0.592916	1	1	0.428546	1	0.209266
flgM	294	59.43	64.4201	86.6543	54.511	55.3475	51.8178	43.6322	39.6198	31.4629	1	0.923447	1	0.0205783	1	0.0276391
flgN	417	50.9305	61.6757	88.829	58.7736	44.9664	40.3441	40.6432	33.4255	30.0494	1	0.596564	1	0.0309775	1	0.0829133
flhA	2079	46.0543	41.67	46.6326	39.3619	35.7027	44.2258	45.4132	49.1879	53.5578	0.214816	1	0.00389198	1	0.0352344	1
flhB	1149	39.6627	42.1241	44.7895	39.1532	37.0217	42.1479	40.6965	48.6509	46.5534	0.0941425	1	0.00753631	1	0.167632	1
flhC	579	84.5138	72.591	99.7088	71.3631	66.1462	55.282	78.2229	81.8629	64.1388	1	0.70659	0.359934	1	0.21842	1
flhD	351	58.8352	55.2402	74.4348	79.641	53.334	40.3811	54.4469	46.4586	32.7802	0.509141	1	1	0.543192	1	0.233887
flhE	393	39.9093	26.8325	26.2859	26.4111	26.6158	42.4979	43.6697	48.1536	36.9128	0.212429	1	0.0122092	1	0.121674	1
fliA	720	53.1416	45.5299	77.4973	30.3564	21.6657	24.0533	36.761	30.0701	34.4302	1	0.00172972	1	0.0489183	0.0677921	1
fliC	1497	70.7913	68.186	74.4629	66.6719	82.2045	72.1281	60.4724	60.3403	56.3414	0.00815786	1	0.509589	1	1	0.0257667
fliD	1407	60.092	47.7451	61.8488	47.513	50.9502	51.9224	43.2744	64.0583	50.0857	0.317453	1	0.21149	1	0.783934	1
fliE	315	44.1456	42.1604	27.8097	32.6284	30.9755	52.7536	46.2285	47.1099	44.417	0.23352	1	0.0432336	1	0.330271	1
fliF	1659	44.1643	35.0695	52.641	36.8576	35.3461	33.8988	39.0066	49.8767	48.5701	0.739721	1	0.0191618	1	0.0357774	1
fliG	996	47.8309	35.1327	41.6699	36.2276	45.4012	30.6914	56.7634	47.4986	42.3886	0.330547	1	0.0104029	1	0.0627083	1
fliH	687	37.5184	41.048	49.3944	31.5429	38.1651	38.4058	36.5885	51.6311	38.0858	0.587121	1	0.121346	1	0.295923	1
fliI	1374	48.104	47.7028	49.3944	39.5716	38.8679	38.8966	42.9738	45.6478	34.8611	0.784759	1	0.486923	1	0.672797	1
fliJ	444	48.7932	62.3099	71.5744	35.027	36.5105	34.1142	32.6837	39.8588	36.3192	1	0.0333471	1	0.047562	0.838838	1
fliK	1128	63.1229	60.6402	87.894	37.211	42.8426	30.9051	35.8292	57.7699	47.6602	1	0.0194497	1	0.252827	0.145273	1
fliL	465	78.1498	71.4701	111.225	31.0415	39.9849	43.2615	36.2442	63.2914	35.0287	1	0.0108682	1	0.0320048	0.526697	1
fliM	1005	63.3546	51.0992	83.5196	33.3575	46.1476	42.4043	35.2672	52.3887	58.3661	1	0.155685	1	0.66891	0.304042	1
fliN	414	50.5215	44.2596	61.678	29.9837	25.9	21.9861	40.5145	48.457	35.1078	1	0.00977318	0.970156	1	0.0106956	1
fliO	366	44.3716	33.4004	30.2302	29.2984	24.4952	37.941	49.5317	35.2474	31.972	0.692075	1	0.115835	1	0.232805	1
fliP	738	49.5691	42.8864	56.1922	37.516	31.2468	42.9438	37.9843	46.472	44.4594	1	0.681615	0.405095	1	0.237764	1
fliQ	270	39.3606	37.6887	68.0356	41.4746	33.4326	38.7457	34.7422	33.4515	58.6073	0.901767	1	0.558221	1	0.653281	1
fliR	786	46.5593	39.6457	36.5709	36.9839	30.067	36.9121	41.9403	53.5938	30.6436	0.66355	1	0.175743	1	0.348408	1
fliS	411	42.6672	46.182	38.5694	31.3129	31.8131	38.53	45.7572	61.9633	54.4021	0.907886	1	0.0059257	1	0.00888553	1
fliT	366	39.6801	43.5557	56.9447	36.5237	31.4615	45.0366	29.7394	43.1542	27.3066	0.895118	1	1	0.534586	1	0.46876
fliY	801	64.4068	50.633	70.6143	116.58	109.377	97.5248	82.2845	76.6164	84.048	4.15545e-06	1	0.000157854	1	1	0.00732302
fliZ	552	93.6128	76.8891	123.074	89.496	74.969	68.7569	67.0966	60.7894	62.0221	0.846833	1	1	0.140019	1	0.108449
flk	996	300.404	384.522	419.711	227.214	224.246	174.601	140.742	111.024	150.478	1	0.0142811	1	4.31058e-05	1	0.00227122
flu	3120	50.7519	409.784	63.3465	54.033	568.108	45.8037	49.0963	149.747	51.8541	0.733944	1	1	0.819045	1	0.571204
flxA	333	46.5433	43.3999	74.3119	67.2066	89.9028	89.8518	52.9734	56.1947	42.1075	0.00162387	1	0.312786	1	1	0.0102752
fmt	948	132.847	146.738	174.976	141.792	149.68	119.209	125.321	89.3278	110.897	0.178007	1	1	0.357525	1	0.0368246
fnr	753	774.005	764.273	741.787	557.004	603.674	478.86	330.198	154.558	285.423	1	0.578522	1	0.000315904	1	0.00065992
fnrS	122	29.1788	37.8752	44.524	17.9166	28.248	56.9187	37.2335	57.2963	24.829	0.855366	1	0.431377	1	0.554234	1
focA	858	329.797	339.375	314.393	301.117	311.558	241.627	228.144	105.837	161.856	0.57736	1	1	0.0134304	1	0.00516507
focB	849	50.2739	42.5021	48.0479	33.8089	35.2404	46.7577	47.1549	54.8056	38.7038	0.798363	1	0.123113	1	0.195728	1
folA	480	215.504	269.565	339.414	194.497	175.152	153.677	189.854	127.179	158.021	1	0.130711	1	0.0327977	1	0.417102
folB	369	74.519	71.0081	95.0863	54.5188	46.0806	68.6591	94.4398	107.257	95.1139	1	0.381459	0.00414553	1	0.00131675	1
folC	1269	99.8734	102.261	115.743	90.3463	79.9756	71.3199	83.6354	56.6864	72.6285	1	0.726939	1	0.123611	1	0.213017
folD	867	191.544	178.277	208.274	144.566	137.181	112.68	131.52	125.414	141.327	1	0.0968959	1	0.133154	0.844785	1
folE	669	177.795	180.653	228.301	198.852	172.138	144.78	136.172	123.957	195.5	0.362663	1	1	0.846716	1	0.275706
folK	480	64.5786	65.4361	90.2954	82.0952	76.7245	54.1204	69.1122	61.042	59.8467	0.127744	1	0.426359	1	1	0.434273
folM	723	73.2462	72.4669	96.3681	89.8304	89.2873	70.3739	83.0202	58.5564	65.4423	0.029324	1	0.457358	1	1	0.110864
folP	849	199.46	232.686	278.948	227.092	201.925	161.443	207.491	171.137	196.206	0.609496	1	0.734905	1	1	0.860777
folX	363	189.199	175.364	264.309	213.211	195.717	174.244	144.906	90.9918	116.51	0.159819	1	1	0.0203704	1	0.00196685
fpr	747	87.0946	92.5941	97.3292	169.207	200.255	142.194	191.851	190.092	187.597	4.73478e-06	1	1.55318e-06	1	0.217973	1
frc	1251	69.3507	55.2029	44.9846	33.8124	38.8763	53.5374	55.9297	77.9698	45.7675	1	0.784434	0.168323	1	0.113292	1
frdA	1809	248.652	223.313	237.554	318.239	319.448	246.267	191.668	163.906	176.89	0.000658559	1	1	0.622155	1	0.000316597
frdB	735	144.672	123.947	141.907	156.399	161.823	135.829	113.803	151.909	103.382	0.0187266	1	0.329573	1	1	0.103671
frdC	396	107.492	89.2045	91.262	93.543	87.2497	94.9791	87.3815	110.505	94.1722	0.103371	1	0.0464268	1	0.645075	1
frdD	360	134.958	101.548	81.4584	119.038	118.396	118.523	106.59	116.568	110.954	0.0230778	1	0.0502461	1	1	0.659302
fre	702	92.9086	79.2873	128.593	111.379	89.1638	86.5523	132.897	92.6691	107.34	0.125991	1	0.0175269	1	0.26525	1
frlA	1338	63.592	53.0242	56.6357	61.3186	45.0751	53.0649	90.6513	113.868	87.3218	0.252949	1	0.000148998	1	0.000791633	1
frlB	1023	67.1986	50.4271	64.786	65.7584	57.6189	54.9576	78.0744	120.299	84.9241	0.140863	1	0.000723165	1	0.00892779	1
frlC	831	74.3641	58.3079	50.9257	57.2697	50.1545	62.9621	92.6127	130.367	80.8252	0.337553	1	0.00160996	1	0.00854871	1
frlD	786	64.436	52.6762	56.9708	57.318	56.6418	61.1488	91.8239	109.777	90.3096	0.0445908	1	3.85088e-05	1	0.000789295	1
frlR	732	104.031	99.8958	96.0397	98.2013	83.1063	68.9542	115.379	144.36	122.613	0.67055	1	0.00209173	1	0.00444068	1
frmA	1110	193.91	177.726	196.875	122.649	141.252	115.624	106.782	113.209	94.6939	1	0.102759	1	0.00371261	1	0.0712598
frmB	834	172.635	186.861	196.591	115.214	102.827	99.4757	112.11	139.827	73.9198	1	0.075224	1	0.0713566	1	0.974535
frmR	276	202.842	155.718	182.225	124.544	136.509	91.9509	85.2206	107.435	74.6962	1	0.190072	1	0.00805195	1	0.0871813
frr	558	164.083	142.013	154.107	232.601	196.365	160.005	196.897	102.751	158.831	0.0096475	1	0.195807	1	1	0.098048
frsA	1245	68.5058	61.6973	83.0855	80.0839	63.2656	59.744	65.3605	75.333	68.6772	0.091035	1	0.0489695	1	0.71571	1
fruA	1692	52.9593	48.5428	54.5653	57.4202	55.1938	57.0996	62.0559	64.5191	55.0518	0.0038244	1	0.00114802	1	0.449468	1
fruB	1131	53.8752	51.9709	56.6018	62.6935	58.0122	60.2	64.0725	70.9682	62.8544	0.00229164	1	0.000471267	1	0.307858	1
fruK	939	48.0607	55.5435	70.7873	94.9309	100.746	88.2632	86.6541	73.2064	68.0168	4.03021e-05	1	0.000649504	1	1	0.0532189
frvA	447	45.7598	29.0149	37.6678	32.06	42.4039	36.1066	53.7635	91.0573	63.2673	0.24425	1	0.000839731	1	0.00657313	1
frwA	2502	46.3731	35.223	51.7028	46.1476	44.3386	38.5899	60.6677	86.3636	57.4345	0.13546	1	0.000705736	1	0.00840589	1
frvB	1452	43.7186	33.0599	40.9971	36.6664	39.8733	44.0399	66.1993	110.946	62.7917	0.148847	1	0.000308044	1	0.0030946	1
frwB	321	58.8783	25.8493	45.1106	53.7918	48.0058	35.0975	51.4601	98.1597	46.895	0.24405	1	0.0320318	1	0.246679	1
frwC	1080	51.1568	32.5499	46.43	42.71	42.2531	46.9179	63.0259	79.354	55.6172	0.0909149	1	0.000892377	1	0.0182085	1
frwD	342	31.2188	28.0426	37.0354	34.1569	22.8683	43.2103	51.1394	67.283	50.0822	0.228711	1	0.00153045	1	0.0135635	1
frvR	1749	50.2567	36.0727	44.5827	32.9995	39.2884	42.6006	77.5627	120.986	56.3037	0.57514	1	0.00137808	1	0.00348486	1
frvX	1071	38.4301	29.4093	48.5535	41.8999	38.0784	37.2192	62.0475	83.0293	44.6217	0.172852	1	0.00233966	1	0.0272628	1
fryA	2496	49.4564	49.296	54.8606	38.4056	39.148	46.2593	50.823	60.6324	48.7092	0.82824	1	0.0221763	1	0.031951	1
fryB	327	47.8745	49.1045	68.5855	48.1555	31.0436	52.3829	38.6173	51.6845	57.8282	1	0.974916	0.468489	1	0.465272	1
fryC	1248	52.4576	42.8228	55.1141	38.5265	36.6265	43.3488	46.18	63.704	50.9854	0.967222	1	0.0257836	1	0.0298235	1
fsaA	663	60.6356	45.7818	58.056	51.9478	43.166	44.5511	55.3644	51.166	61.6174	0.431825	1	0.0203436	1	0.0866793	1
fsaB	663	46.7711	34.6528	54.2627	54.9411	53.0012	40.4567	83.2408	92.9279	66.7564	0.0449445	1	0.000181465	1	0.00559603	1
fsr	1221	73.3713	74.5396	63.5522	61.2178	50.3473	75.5266	66.8023	78.9634	60.4173	0.471789	1	0.16761	1	0.477205	1
ftnA	498	236.469	229.262	226.447	550.452	586.054	536.574	154.707	72.5117	95.6038	2.92649e-05	1	1	0.00439304	1	1.16985e-06
ftnB	504	75.4641	74.2344	91.2123	37.6847	63.9806	53.5734	69.7591	63.9215	60.2666	1	0.124437	0.835432	1	0.0953898	1
ftsA	1263	81.1736	74.2521	103.832	109.109	97.1993	102.311	91.1825	87.2914	78.7239	0.00107159	1	0.0248188	1	1	0.0766844
ftsB	312	163.471	157.548	137.219	143.969	139.933	116.632	115.539	105.964	122.401	0.309704	1	1	0.704448	1	0.185391
ftsE	669	133.988	110.508	129.465	117.655	111.145	102.702	121.811	172.433	141.87	0.296971	1	0.00596304	1	0.0380417	1
ftsH	1935	176.52	193.344	220.722	242.5	221.702	177.871	220.849	171.641	190.165	0.00976743	1	0.0456563	1	1	0.374435
ftsI	1767	82.8942	74.7479	97.4406	88.2243	87.7639	80.3209	95.5562	92.1168	97.6507	0.00612657	1	0.000614778	1	0.158885	1
ftsK	3990	106.064	106.984	129.266	156.31	154.166	117.267	118.128	77.7036	109.763	0.0024406	1	0.31807	1	1	0.0128147
ftsL	366	330.652	336.174	308.175	314.216	323.987	305.246	306.047	249.405	290.673	0.0339787	1	0.273933	1	1	0.218737
ftsN	960	99.1521	87.2725	117.192	122.712	120.137	98.6209	129.967	133.879	116.502	0.00337529	1	0.000561865	1	0.25378	1
ftsP	1413	88.5942	93.0878	80.293	62.0384	66.5294	70.7604	79.5326	135.983	98.824	1	0.829994	0.0224423	1	0.0155969	1
ftsQ	831	92.0388	99.2925	127.214	156.841	151.5	119.662	122.406	83.6025	79.6047	0.00204877	1	0.36075	1	1	0.00964516
ftsW	1245	56.3708	53.2079	65.9503	66.3091	55.4259	48.5786	60.7128	72.9242	56.6195	0.0949419	1	0.0170874	1	0.331034	1
ftsX	1059	175.365	153.128	179.448	159.17	155.422	145.67	163.535	225.076	157.294	0.245085	1	0.0273364	1	0.200907	1
ftsY	1494	213.633	224.067	245.307	222.763	207.433	191.386	211.523	193.746	212.236	0.0763399	1	0.0832355	1	1	0.958628
ftsZ	1152	344.469	332.273	299.903	356.917	347.378	287.636	211.295	137.001	186.923	0.0580752	1	1	0.010105	1	0.000384234
fucA	648	87.2	75.7794	69.9551	55.776	61.4865	91.2764	85.9953	136.764	71.3706	0.602317	1	0.0558888	1	0.140989	1
fucI	1776	143.595	146.528	163.989	89.6733	90.7229	101.104	108.027	133.309	90.8101	1	0.0765565	1	0.515916	0.219526	1
fucK	1449	76.914	72.3082	71.9413	54.5806	66.7498	72.6327	78.3748	127.768	72.5877	0.545642	1	0.0238868	1	0.0681292	1
fucO	1149	66.5467	61.4999	60.5752	61.1548	62.8482	58.0638	78.6684	106.095	70.167	0.139121	1	0.00217356	1	0.0306683	1
fucP	1317	87.859	86.3552	78.8583	62.5484	71.9729	93.5642	100.531	130.436	70.8522	0.504622	1	0.0553812	1	0.168322	1
fucR	732	107.758	103.161	111.385	65.5023	95.6439	102.107	121.45	146.541	79.4298	0.910139	1	0.141167	1	0.173088	1
fucU	423	96.6899	79.5249	98.2672	99.4312	105.982	79.2551	87.4975	102.015	88.8482	0.0262805	1	0.0356099	1	1	0.862807
fumA	1647	126.512	128.953	165.293	268.438	233.765	193.816	309.441	141.762	209.653	0.00131599	1	0.00303811	1	1	0.591512
fumB	1647	80.7236	72.2282	70.7376	63.7563	65.9984	70.3701	76.1714	135.21	91.2157	0.407299	1	0.00712242	1	0.0294597	1
fumC	1404	58.3065	53.8417	63.46	143.543	131.923	107.92	104.938	60.6283	114.025	3.58885e-05	1	0.000774209	1	1	0.033708
fur	447	306.028	309.735	359.868	469.848	420.463	398.924	409.049	183.624	251.511	0.0104542	1	0.783528	1	1	0.0162853
fusA	2115	2255.05	1907.76	1698.13	1112	1208.12	957.339	794.454	636.691	1158.93	1	0.0449205	1	0.00240612	1	0.103233
fxsA	477	92.3843	86.9184	63.2398	59.9375	64.2639	67.5932	80.1973	153.513	89.2265	0.911094	1	0.0306551	1	0.0417001	1
gabD	1449	37.4502	33.231	38.7494	86.2719	103.396	69.2495	59.4435	53.1249	57.7757	9.538e-07	1	4.95653e-05	1	1	0.00191218
gabP	1401	49.7675	42.2024	54.4908	95.1746	88.9243	74.8421	72.9308	63.8947	57.6046	1.34824e-05	1	0.000409014	1	1	0.0162456
gabT	1281	40.0654	35.398	51.7387	220.713	201.438	186.75	121.402	81.9976	104.927	2.48103e-08	1	1.63502e-06	1	1	8.5542e-05
gadA	1401	148.585	135.547	98.289	297.962	303.277	239.879	374.527	393.499	422.168	2.36365e-05	1	2.13369e-06	1	0.0289982	1
gadB	1401	21.441	20.1275	29.3012	82.7876	85.5874	57.5015	91.3356	41.3066	94.5124	6.92987e-05	1	8.84802e-05	1	1	0.830782
gadC	1536	49.9982	58.4454	62.3231	321.838	348.943	232.099	340.544	172.569	371.118	1.13166e-06	1	1.47054e-06	1	1	0.745495
gadE	528	105.724	107.667	85.7419	293.2	282.491	210.675	529.049	400.384	296.803	4.13861e-05	1	3.44858e-06	1	0.0274365	1
gadW	729	262.551	274.149	232.236	841.709	891.556	921.428	650.874	642.669	591.387	8.8176e-08	1	8.38285e-07	1	1	0.00830127
gadX	825	168.896	174.197	133.17	712.488	711.556	687.471	1287.84	716.812	728.304	1.42434e-06	1	5.22186e-07	1	0.218048	1
gadY	105	75.8722	63.822	78.2936	126.683	152.59	137.138	78.2024	130.535	100.765	0.00026978	1	0.00647048	1	1	0.0599786
galE	1017	428.231	453.683	444.482	250.683	219.089	162.199	226.384	111.798	170.708	1	0.0110049	1	0.00109154	1	0.169942
galK	1149	169.1	160.355	194.094	243.977	231.672	181.153	274.873	97.0796	166.74	0.0483523	1	0.383441	1	1	0.206757
galM	1041	174.386	170.148	192.553	201.323	179.859	149.983	118.042	57.1206	110.867	0.194004	1	1	0.0221296	1	0.00227479
galP	1395	142.527	146.897	175.758	96.7091	89.8591	92.6625	114.164	154.863	124.519	1	0.0297717	0.508924	1	0.00936587	1
galR	1032	127.803	121.002	125.154	83.2832	96.6955	77.855	98.2515	144.992	103.305	1	0.305107	0.252392	1	0.045495	1
galS	1041	82.8557	87.7308	117.492	65.3366	53.562	55.6835	146.498	71.2035	69.4238	1	0.208422	0.33196	1	0.0418944	1
galT	1047	114.47	105.854	143.98	69.4409	62.3736	62.7247	74.7563	40.5828	56.9321	1	0.0149344	1	0.00245771	1	0.283089
galU	909	59.8296	59.6589	74.3939	59.3464	66.153	52.6492	41.2654	24.9707	24.5213	0.235827	1	1	0.00273693	1	0.000510861
gapA	996	5615.12	5386.29	4221.21	2948.29	3128.39	3001.75	1902.69	1057.24	1531.95	1	0.10936	1	7.64537e-05	1	0.00075009
garD	1572	114.8	104.676	107.491	67.575	78.5628	84.4127	88.0776	128.888	88.1696	1	0.421719	0.267558	1	0.0716596	1
garK	1146	164.187	148.743	150.835	86.286	84.917	75.2793	93.7234	120.447	87.7955	1	0.00687551	1	0.118688	0.11327	1
garL	771	284.645	241.409	244.489	140.264	127.254	137.624	72.1914	124.15	86.0197	1	0.0220274	1	0.00041199	1	0.0257836
garP	1335	193.522	181.307	200.676	92.8854	87.4	96.8146	89.7917	145.71	84.593	1	0.00963257	1	0.0350616	0.455386	1
garR	885	156.532	119.714	113.723	90.6577	102.891	115.478	84.0581	119.638	86.1172	0.930734	1	1	0.700091	1	0.638503
gatA	453	958.832	916.473	997.338	878.827	955.996	720.561	754.536	365.107	707.368	0.479385	1	1	0.134939	1	0.0399485
gatB	285	865.057	733.784	720.888	856.798	812.784	731.142	644.846	329.389	598.888	0.102941	1	1	0.252474	1	0.0134059
gatD	1041	293.298	281.84	324.51	339.651	339.212	275.324	225.827	132.446	233.309	0.0443906	1	1	0.137975	1	0.00309516
gatY	855	3000.64	3185.95	2653.99	3126.19	3294.54	3574.73	2705.45	2609.05	4127.01	0.0195133	1	0.0522218	1	1	0.567495
gatZ	1263	3230.58	3434.61	3226.66	3006.84	2992.06	2989.54	2466.06	2110.92	2831.13	0.145414	1	1	0.569284	1	0.0554647
gcd	2391	45.4484	37.5978	47.8697	88.2454	78.5984	70.0397	67.7536	64.3469	51.9543	2.02968e-05	1	0.000326125	1	1	0.0416529
gcl	1782	70.1734	62.4569	64.8951	93.8311	100.583	89.4361	71.7769	95.127	51.7596	0.00332788	1	0.0686169	1	1	0.0947297
gcvA	918	94.2354	95.8746	109.025	90.3163	78.9336	97.6728	113.152	146.336	114.619	0.288198	1	0.00219121	1	0.013552	1
gcvB	206	496.174	642.881	580.512	512.63	395.214	471.138	651.335	583.971	559.657	0.863287	1	0.0285658	1	0.0385374	1
gcvH	390	366.302	329.814	323.39	451.562	468.289	365.012	292.459	256.339	443.934	0.00483512	1	0.170276	1	1	0.0548216
gcvP	2874	449.542	417.305	447.254	543.459	564.306	405.729	446.965	270.139	496.249	0.0261188	1	0.379645	1	1	0.117523
gcvR	573	259.188	280.179	330.388	311.055	318.597	212.13	200.403	125.776	221.953	0.199686	1	1	0.120068	1	0.0120718
gcvT	1095	731.171	637.786	626.549	708.073	752.675	543.174	546.484	391.855	626.031	0.088916	1	1	0.885547	1	0.0684701
gdhA	1344	54.5466	53.9619	56.8072	76.2161	76.4666	61.1226	55.4663	45.8833	45.3421	0.000358372	1	0.226743	1	1	0.00245606
gfcA	306	54.721	48.4322	63.6885	69.0279	51.4995	44.3799	38.3718	41.6907	45.4542	0.119671	1	1	0.772373	1	0.0832888
gfcB	645	63.5133	59.9826	68.5855	67.7627	58.9435	51.2307	50.9683	56.8935	38.6113	0.229384	1	1	0.742361	1	0.146779
gfcC	747	38.818	47.9312	39.7419	37.1446	32.0452	33.9581	32.5052	43.5865	36.4103	0.746883	1	0.354908	1	0.548557	1
gfcD	2097	56.6958	48.4687	58.6853	36.2675	40.2175	41.6491	40.014	53.1574	45.4485	1	0.427927	0.498055	1	0.159051	1
gfcE	1140	49.4243	47.0911	39.8999	41.7642	33.978	30.6399	41.2285	44.2522	41.5651	1	0.942487	0.162622	1	0.153463	1
ggt	1743	99.1238	93.6618	85.5033	248.633	277.951	254.322	144.971	230.937	189.647	3.65007e-06	1	4.50443e-05	1	1	0.0312532
ghrA	939	86.5161	73.7255	86.4799	117.428	109.266	75.2398	67.6614	60.9492	72.5909	0.00320573	1	0.730539	1	1	0.00599453
ghrB	975	325.07	337.064	262.518	255.873	245.224	254.266	314.325	410.831	343.37	0.730598	1	0.0119836	1	0.0213865	1
glcA	1683	79.0722	78.5687	68.4092	86.9028	86.1334	76.1606	84.9389	148.279	94.2595	0.0560221	1	0.00423171	1	0.147427	1
glcB	2172	96.7851	79.8377	64.7306	611.851	619.6	495.408	95.5916	155.62	105.821	2.99699e-07	1	0.00440884	1	1	5.56176e-06
glcC	765	90.1386	84.8596	73.7679	78.4716	63.8247	55.7364	270.233	187.955	159.147	0.958092	1	3.48278e-05	1	4.24126e-05	1
glcD	1500	76.2969	68.8254	63.2862	532	564.492	493.152	83.6308	137.374	102.752	4.30427e-08	1	0.000889316	1	1	1.01232e-06
glcE	1053	64.6865	58.5615	71.9438	140.183	116.375	115.767	72.8402	111.939	77.6753	7.12003e-05	1	0.00304229	1	1	0.0205514
glcF	1224	76.5369	77.9045	67.9789	279.271	256.937	210.005	80.0099	129.799	84.0386	4.78677e-06	1	0.00937788	1	1	0.00014827
glcG	405	80.7682	70.8663	81.4584	724.992	726.291	500.22	93.0877	121.723	128.959	1.04192e-08	1	0.00088798	1	1	1.13867e-07
gldA	1104	52.0164	35.7822	41.2498	49.8708	53.3186	29.4525	64.7452	86.1479	58.6979	0.199962	1	0.00240641	1	0.0237668	1
glf	1104	115.391	120.533	147.351	161.448	158.685	119.332	125.466	96.8696	87.5697	0.0107472	1	0.838978	1	1	0.0148651
glgA	1434	114.436	112.228	107.911	184.237	209.559	168.029	145.925	198.627	175.822	5.22133e-05	1	0.000123631	1	1	0.486601
glgB	2187	123.184	103.848	100.849	169.61	149.121	152.07	148.033	178.138	151.805	0.000293314	1	0.000244215	1	0.891658	1
glgC	1296	226.885	235.65	228.239	443.104	503.266	470.302	334.322	323.471	357.394	4.61339e-07	1	1.65846e-05	1	1	0.00216656
glgP	2448	134.367	129.122	132.284	234.34	228.645	192.547	190.03	205.424	174.88	1.87327e-05	1	9.24069e-05	1	1	0.183615
glgS	201	138.398	146.82	148.151	540.529	443.592	449.528	518.511	416.566	339.282	1.31595e-06	1	3.01951e-06	1	1	0.318214
glgX	1974	100.478	95.4476	94.04	115.428	116.264	111.919	111.854	179.148	120.383	0.0134581	1	0.00206009	1	0.267668	1
glk	966	142.836	143.634	151.265	92.0345	80.1918	84.9847	71.7269	82.7687	69.1271	1	0.0110059	1	0.0010695	1	0.163997
glmM	1338	174.567	182.478	210.668	171.239	163.532	117.675	179.151	117.317	158.416	0.975145	1	0.942467	1	0.967229	1
glmS	1830	386.52	360.396	370.961	323.92	346.186	268.313	373.642	302.809	462.408	0.576664	1	0.0418856	1	0.106233	1
glmU	1371	361.446	337.945	341.002	384.802	399.858	302.08	429.482	272.536	469.83	0.0569152	1	0.0272098	1	0.665763	1
glmY	184	49.3518	32.821	29.5903	84.7873	72.3373	49.0984	109.509	46.371	50.5936	0.0101359	1	0.0144369	1	1	0.835295
glmZ	207	176.578	166.181	251.748	288.854	225.295	236.662	456.441	294.756	229.159	0.0242499	1	0.00272125	1	0.211063	1
glnA	1410	1371.32	1223.08	993.887	2835.26	2581.31	2213.77	874.982	816.38	2168.8	0.00152247	1	0.356982	1	1	0.00673825
glnB	339	50.7645	52.5978	94.1234	62.5771	78.0166	65.3191	59.2752	42.0408	48.5421	0.0626673	1	1	0.963068	1	0.0658508
glnD	2673	91.4818	87.6621	117.538	145.427	142.722	117.28	107.645	83.7774	116.816	0.000200673	1	0.0153141	1	1	0.0161735
glnE	2841	107.181	95.5575	96.4168	89.1336	87.7772	81.1963	101.928	140.214	110.608	0.420381	1	0.00552159	1	0.0218176	1
glnG	1410	134.41	109.03	147.376	377.418	344.976	263.001	185.697	147.896	281.406	1.60618e-05	1	0.00103726	1	1	0.00713968
glnH	747	1112.82	942.145	768.749	3710.69	4102.69	3562.84	996.964	359.935	1088.77	9.20828e-05	1	1	0.994111	1	8.72295e-05
glnK	339	68.0946	57.9638	79.726	139.54	116.717	137.756	84.8982	94.1643	115.993	1.60557e-05	1	0.000438504	1	1	0.0211136
glnL	1050	101.581	77.4151	103.403	237.273	220.341	150.91	110.63	115.464	167.568	3.48279e-05	1	0.00214438	1	1	0.0105632
glnP	660	141.434	119.035	120.326	169.607	148.357	92.169	85.7459	55.1053	82.365	0.0989305	1	1	0.0916957	1	0.0049233
glnQ	723	120.377	109.693	169.578	179.581	196.249	117.83	113.463	65.5344	104.48	0.0190695	1	1	0.511397	1	0.00655777
glnS	1665	200.02	222.313	267.34	143.176	143.119	110.246	107.748	83.2281	95.754	1	0.0108035	1	9.75121e-05	1	0.00887346
glnU	75	893.434	926.444	1115.11	593.972	475.732	522.054	294.605	282.303	218.828	1	0.00627113	1	5.70679e-06	1	0.000236603
glnV	75	202.221	204.109	217.201	162.231	133.71	126.842	183.516	129.442	195.89	1	0.265369	0.817908	1	0.201477	1
glnW	75	0	0	0	0	0	0	0	0	0	0.523784	1	0.521072	1	0.996558	1
glnX	75	0	0	0	0	0	0	0	0	0	0.523784	1	0.521072	1	0.996558	1
gloA	408	136.57	131.587	198.612	221.26	248.506	204.132	77.3565	58.6621	95.3953	0.000293368	1	1	0.00398133	1	6.2035e-06
gloB	756	109.834	109.01	153.007	183.454	185.899	154.104	133.264	68.1369	80.6203	0.00316563	1	1	0.687453	1	0.00178359
glpA	1629	290.866	284.108	382.558	48.2133	45.2981	38.9228	52.1308	54.5217	54.7115	1	5.20169e-09	1	1.53411e-08	0.0396956	1
glpB	1260	174.457	159.531	207.802	45.8755	50.7389	39.4895	45.6231	54.1665	46.3784	1	5.94946e-07	1	1.02858e-06	0.466826	1
glpC	1191	333.267	295.065	374.387	41.2887	47.5279	34.8585	52.6977	48.9912	45.0396	1	6.93268e-09	1	1.53252e-08	0.097601	1
glpD	1506	1098.65	1108.66	1203.02	234.504	209.752	165.762	169.773	184.929	183.579	1	6.71199e-08	1	3.40663e-08	1	0.259608
glpE	327	130.666	139.324	154.496	128.357	129.459	120.392	172.051	222.004	121.663	0.435828	1	0.0253256	1	0.103917	1
glpF	846	911.194	779.741	901.117	169.06	164.294	107.791	223.63	158.003	209.341	1	4.6707e-07	1	3.3381e-06	0.0360733	1
glpG	831	104.275	100.91	94.6938	76.125	82.1845	80.5262	101.974	164.671	115.77	0.919927	1	0.00719841	1	0.00896788	1
glpK	1509	6085.55	5300.41	4716.5	749.279	700.422	536.479	771.866	504.413	1113.81	1	1.66065e-06	1	3.43877e-06	0.421835	1
glpQ	1077	364.334	348.62	411.538	58.7633	73.3433	57.1713	61.7928	66.0155	45.2306	1	3.49817e-07	1	2.12808e-07	1	0.449268
glpT	1359	1687	1663.62	2004.77	112.74	102.977	88.0081	149.142	91.4719	104.75	1	3.35367e-09	1	5.15716e-09	0.365102	1
glpX	1011	382.696	371.513	431.074	227.2	198.707	149.598	139.613	126.751	151.024	1	0.000750546	1	1.72743e-05	1	0.0122737
glrK	1428	51.3713	43.9191	47.7449	48.8601	48.149	45.0158	46.9403	45.5542	40.9898	0.0229682	1	0.0763445	1	1	0.492785
glrR	1335	79.8708	79.7992	96.8568	77.4404	80.4627	62.9618	56.7084	48.2902	57.5597	0.290819	1	1	0.0272615	1	0.00443185
glsA	933	76.0402	73.2792	60.6629	90.6221	101.154	83.0653	101.22	104.427	85.6823	0.00159639	1	0.0007598	1	0.62316	1
glsB	927	70.368	61.03	81.0913	57.1825	54.7037	64.9709	52.4692	65.9955	67.7767	0.569645	1	0.307503	1	0.640475	1
gltA	1284	176.13	153.744	184.476	1052.89	978.465	901.838	448.211	242.334	448.14	1.19449e-07	1	3.58468e-05	1	1	5.46638e-05
gltB	4461	68.627	60.0326	75.5081	129.997	131.1	95.9362	94.9539	99.7501	130.018	2.59738e-05	1	6.93474e-05	1	1	0.399794
gltD	1419	59.4014	54.6714	63.301	72.1778	91.8333	68.7913	81.144	99.6006	105.447	0.000518486	1	3.71145e-05	1	0.059287	1
gltF	765	57.228	50.5138	62.099	49.559	41.8125	46.9055	73.1731	97.381	46.9825	0.853709	1	0.0342995	1	0.0519936	1
gltI	909	135.987	138.274	164.291	304.258	299.72	262.49	284.325	137.873	220.244	0.00010033	1	0.00252222	1	1	0.04292
gltJ	741	52.9636	41.4417	35.1079	53.9542	56.2973	45.1999	62.703	53.8224	60.2156	0.00730401	1	0.00135832	1	0.315589	1
gltK	675	69.3296	65.7145	77.4442	58.7053	43.6874	57.0614	54.5429	62.8494	48.1726	1	0.666982	1	0.914403	0.751492	1
gltL	726	58.3179	56.7093	68.5855	61.4134	58.5292	57.7518	44.3265	73.0287	42.8437	0.181284	1	0.632433	1	1	0.377645
gltP	1314	99.9697	81.599	75.2715	104.576	100.003	94.6062	129.026	160.543	134.005	0.00704189	1	0.000110412	1	0.0158022	1
gltS	1206	121.088	114.8	103.539	77.6498	81.9987	102.104	176.826	231.216	150.301	1	0.869435	0.000721225	1	0.000557816	1
gltT	76	0	0	0	0	0	0	0	0	0	0.523784	1	0.521072	1	0.996558	1
gltU	76	0	0	0	0	0	0	0	0	0	0.523784	1	0.521072	1	0.996558	1
gltV	76	1958.24	1567.62	1329.99	1338.78	1362.54	1359.42	1240.23	1373.95	1722.88	0.572842	1	0.323845	1	0.657865	1
gltW	76	0	0	0	0	0	0	0	0	0	0.523784	1	0.521072	1	0.996558	1
gltX	1416	131.248	138.52	167.278	122.387	112.346	86.2577	102.504	77.1946	93.4963	1	0.496853	1	0.0523578	1	0.1618
gluQ	927	70.9572	62.2133	96.9447	107.164	110.335	95.7545	93.193	73.0772	55.573	0.00261507	1	0.189226	1	1	0.0269403
glxK	1146	53.2313	51.5012	58.5323	47.9772	40.609	65.3038	63.2653	77.8167	61.68	0.272265	1	0.00859014	1	0.0622754	1
glxR	879	80.607	72.6787	63.8134	70.6518	86.2954	84.3143	53.1107	100.337	64.0016	0.0717223	1	0.252065	1	1	0.444238
glyA	1254	430.553	420.206	505.915	442.763	414.226	298.752	718.707	355.059	906.947	0.721605	1	0.0179185	1	0.0322223	1
glyQ	912	638.485	578.548	517.268	423.507	414.896	327.644	397.666	366.992	398.552	1	0.154205	1	0.166576	0.960694	1
glyS	2070	262.003	229.747	226.964	171.786	181.507	185.726	186.999	255.343	187.897	1	0.71368	0.418337	1	0.247979	1
glyT	75	1945.1	2683.22	1818.91	2569.03	1808.76	2177.88	4477.07	5127.57	2414.74	0.261524	1	0.00406423	1	0.0285141	1
glyU	74	53.7661	59.5113	69.2527	53.2489	87.1434	33.8634	95.0888	82.1167	58.9738	0.598439	1	0.0666529	1	0.172924	1
glyV	76	0	0	0	0	0	0	0	0	0	0.523784	1	0.521072	1	0.996558	1
glyW	76	0	0	0	0	0	0	0	0	0	0.523784	1	0.521072	1	0.996558	1
glyX	76	0	0	0	0	0	0	0	0	0	0.523784	1	0.521072	1	0.996558	1
glyY	76	37096.2	35245	36585	28429.3	26099.2	23797.4	23990.2	25930.7	27133.3	1	0.315821	1	0.254429	1	0.880209
gmd	1122	45.887	38.9854	37.6462	45.9813	46.2562	33.8581	58.0586	59.6684	48.565	0.0605766	1	0.00137572	1	0.0451066	1
gmhA	579	298.441	239.72	264.476	227.291	263.507	155.082	128.04	92.6161	181.168	0.984537	1	1	0.0155968	1	0.0146903
gmhB	576	50.4913	46.7573	69.6134	76.0841	75.5702	48.2369	89.87	35.2655	46.5353	0.0818749	1	0.367789	1	1	0.353633
gmk	624	376.74	361.311	345.533	395.099	372.166	348.298	294.549	327.298	310.855	0.0130581	1	0.320776	1	1	0.074144
gmr	1986	53.2046	57.1745	52.5523	71.6953	77.9608	61.4326	43.9105	41.274	35.9952	0.000701674	1	1	0.586346	1	0.000336212
gnd	1407	659.56	635.962	640.634	513.587	572.571	496.274	314.108	209.156	269.254	0.728708	1	1	8.88589e-05	1	5.57254e-05
gnsA	174	62.8824	56.7923	97.7924	64.3937	43.0263	44.3415	42.2573	33.0551	21.5162	1	0.580283	1	0.0224362	1	0.062915
gnsB	174	115.765	121.628	153.924	311.071	203.774	237.558	284.219	189.346	177.8	0.00034704	1	0.00140085	1	1	0.349041
gntK	528	111.297	85.361	62.6116	64.0445	60.6477	74.6037	117.434	219.803	118.16	0.980663	1	0.00539137	1	0.00659692	1
gntP	1344	96.7997	100.137	106.569	75.82	67.244	90.3025	107.925	146.814	93.4203	1	0.844746	0.0304048	1	0.0214665	1
gntR	996	159.216	140.232	151.307	140.701	138.36	124.578	156.101	197.929	174.071	0.199704	1	0.00214269	1	0.0191306	1
gntT	1317	79.2691	66.0675	65.4113	65.0497	69.5315	80.934	100.029	139.898	97.691	0.0851551	1	0.000538209	1	0.00995451	1
gntU	1341	90.7126	82.8438	63.8944	60.6886	63.8443	80.6771	92.743	158.221	106.21	0.595825	1	0.00575157	1	0.0141837	1
gntX	684	125.468	127.618	134.159	143.592	131.407	106.013	145.501	203.541	164.777	0.0932312	1	0.00144834	1	0.0291586	1
gor	1353	130.201	114.593	91.6435	99.7871	101.426	97.3521	120.08	200.035	122.374	0.456204	1	0.0159392	1	0.0570395	1
gph	759	395.782	403.232	434.769	399.017	408.654	307.971	269.122	220.075	231.305	0.183367	1	1	0.00974755	1	0.00102946
gpmA	753	268.975	273.151	287.966	316.57	305.522	290.158	164.521	98.5974	154.628	0.0162539	1	1	0.00235275	1	4.68639e-05
gpmM	1545	263.475	223.848	231.313	121.074	132.242	113.441	130.085	223.018	140.059	1	0.0185989	1	0.315813	0.106009	1
gpp	1485	73.2954	53.7561	80.2154	70.4941	63.3717	47.0905	79.348	97.4482	92.3924	0.414849	1	0.00220461	1	0.00861235	1
gpr	1041	128.251	118.457	125.803	116.157	106.765	98.3185	180.442	193.843	162.963	0.340858	1	7.87113e-05	1	0.000269241	1
gpsA	1020	225.116	209.488	220.415	210.179	247.722	207.655	248.258	255.973	249.445	0.0110362	1	0.00091724	1	0.141651	1
gpt	459	760.6	861.905	992.368	448.106	438.189	446.052	253.141	304.098	357.46	1	0.00170817	1	1.27046e-05	1	0.00304473
grcA	384	57.0745	40.2638	65.8665	63.6547	75.8213	51.9091	101.657	51.3525	89.4397	0.0497455	1	0.00626008	1	0.248761	1
greA	477	65.1587	72.9623	65.4558	62.2576	51.6225	68.3255	77.5786	114.29	73.7159	0.4513	1	0.0108468	1	0.0446665	1
greB	477	117.889	98.7778	106.598	125.16	98.8001	119.408	107.987	193.553	130.4	0.0980414	1	0.0114828	1	0.23189	1
groL	1647	339.499	291.536	263.836	514.113	529.09	430.008	647.818	428.606	499.041	0.000192088	1	0.000108632	1	0.65777	1
groS	294	1165.5	964.189	797.374	1506.38	1676.3	1418.3	2421.79	1232.88	1870.36	0.00185558	1	0.000512312	1	0.391423	1
grpE	594	1470.15	1058.5	894.117	996.464	1152.1	852.704	1069.84	329.076	480.532	0.656234	1	1	0.111833	1	0.0517604
grxA	258	61.832	76.8393	102.296	77.0231	43.4484	71.504	46.1816	43.3009	36.003	1	0.9956	1	0.065127	1	0.0725209
grxB	648	295.158	301.903	295.622	824.585	776.104	681.145	680.363	313.003	581.501	3.67792e-05	1	0.000940861	1	1	0.0286214
grxC	252	412.822	387.35	324.078	382.468	411.008	338.99	411.709	369.673	367.105	0.0407476	1	0.0310514	1	0.874668	1
grxD	348	2996.33	2793.15	2437.99	2381.37	2749.5	2235.85	1569.84	1340.09	1315.03	0.262528	1	1	0.00304793	1	0.000506127
gshA	1557	156.771	170.516	198.998	444.488	492.312	384.79	296.264	148.824	254.471	1.96949e-05	1	0.00763644	1	1	0.00127853
gshB	951	474.411	476.674	482.243	471.381	498.207	498.566	339.947	302.026	430.453	0.0155739	1	1	0.522726	1	0.00511686
gsiA	1872	63.4258	63.4946	64.5103	62.1477	67.6794	55.9513	75.7221	56.3028	53.4765	0.0773789	1	0.0887692	1	1	0.934524
gsiB	1539	59.4968	54.7748	56.2046	43.647	46.9215	32.6404	51.0023	48.2429	42.5744	1	0.406314	0.613084	1	0.199483	1
gsiC	921	49.1489	44.4255	49.3858	36.9896	29.4707	38.0938	51.0566	54.5028	53.0988	1	0.465535	0.00565399	1	0.00207585	1
gsiD	912	57.1761	48.2161	46.2835	36.4552	43.4323	38.6334	50.8924	49.3642	45.6433	1	0.989729	0.0744554	1	0.0792633	1
gsk	1305	148.03	173.399	201.304	109.509	114.712	101.312	93.9413	111.654	104.817	1	0.0353391	1	0.0150446	1	0.619742
gspA	1470	43.0948	30.7018	45.4328	35.5698	35.1689	49.4827	58.7981	81.2202	55.4133	0.150312	1	0.000971081	1	0.0116242	1
gspB	420	50.8561	33.0376	58.8474	50.3497	46.5582	35.485	61.4834	64.1087	39.6597	0.361004	1	0.0618818	1	0.290862	1
gspC	816	38.162	37.7432	48.1786	29.372	43.4934	50.9441	58.5925	65.941	34.5501	0.318676	1	0.0492533	1	0.269519	1
gspD	1953	44.2	34.7159	45.4585	44.989	39.8538	38.6863	56.4314	74.2627	55.6142	0.0665188	1	0.000275709	1	0.00587524	1
gspE	1482	47.2385	32.6322	50.0951	37.8002	33.4894	47.426	56.3536	70.0311	59.5494	0.286442	1	0.00124722	1	0.00766763	1
gspF	1197	41.461	28.6892	47.4825	37.3523	52.4826	36.3443	57.7214	74.5213	48.1172	0.0839785	1	0.00214384	1	0.05174	1
gspG	438	50.7361	37.7576	47.5877	42.6331	34.6994	43.1014	53.6705	102.31	46.519	0.609648	1	0.0235974	1	0.064414	1
gspH	510	38.3873	22.8704	33.0274	32.8029	31.5203	32.2737	49.855	56.9122	26.8926	0.234238	1	0.0295461	1	0.240933	1
gspI	378	38.3178	27.6022	33.6587	35.9745	34.1289	30.4308	52.2676	95.0848	65.0442	0.219255	1	0.000353688	1	0.00281436	1
gspJ	588	52.6779	43.9048	43.067	61.6347	60.4742	56.3116	74.9421	82.5962	67.385	0.001854	1	0.000102219	1	0.0643843	1
gspK	984	51.5165	41.5482	46.8365	38.7444	43.955	36.5369	67.0634	89.6871	55.3484	0.585751	1	0.00127109	1	0.00345761	1
gspL	1164	53.8987	47.0506	60.2841	57.9899	60.6185	64.302	75.6863	96.9334	74.3254	0.00684578	1	0.000125284	1	0.0203498	1
gspM	462	56.1567	44.0383	39.1665	58.2438	65.3971	73.5275	62.4641	82.3299	81.7366	0.00246584	1	0.000567156	1	0.345237	1
gspO	678	43.209	32.788	53.1824	117.249	120.517	98.7813	80.483	71.4486	59.6647	3.04806e-06	1	0.000202115	1	1	0.00273617
gss	1860	176.959	147.765	165.562	156.063	160.054	149.937	139.793	164.061	153.041	0.0536022	1	0.077953	1	1	0.82439
gstA	606	87.7602	94.4577	94.5645	143.445	170.877	104.993	89.137	75.7185	98.8851	0.000305834	1	0.138164	1	1	0.00346054
gstB	627	97.3213	87.684	130.65	98.8086	71.9205	107.658	83.8708	52.4855	72.4607	0.447509	1	1	0.263964	1	0.081998
gtrA	363	126.94	148.147	177.836	121.94	104.354	88.6529	94.8053	82.0808	75.9863	1	0.303757	1	0.0157387	1	0.100161
gtrB	921	377.803	416.367	387.132	239.244	220.973	181.938	225.032	117.306	139.06	1	0.0367513	1	0.00126759	1	0.0637182
gtrS	1332	224.955	265.15	286.803	135.248	128.349	108.743	185.676	112.662	104.671	1	0.00792458	1	0.014125	0.733144	1
guaA	1578	617.176	577.774	662.84	345.298	323.568	227.992	583.543	328.275	768.789	1	0.0185422	0.65137	1	0.00832818	1
guaB	1467	221.199	223.714	297.484	232.571	195.962	150.17	280.466	200.14	372.278	1	0.924812	0.0356443	1	0.0298954	1
guaC	1044	504.442	432.1	384.786	207.997	194.197	148.83	107.61	104.75	106.096	1	0.000330248	1	2.16338e-06	1	0.000974632
guaD	1320	99.4293	93.6941	88.5387	81.3735	63.2466	98.0028	92.4715	148.457	79.2895	0.692093	1	0.106594	1	0.199893	1
gudD	1341	86.9436	73.7504	72.8631	62.2343	68.3593	76.3016	71.8408	115.731	87.6473	0.419635	1	0.021067	1	0.0860266	1
gudP	1353	66.4962	72.1327	79.9607	51.4054	59.0546	72.7992	72.2147	132.383	81.3995	0.745879	1	0.0193147	1	0.0343582	1
gudX	1341	72.5308	70.1811	77.8236	53.5875	49.8622	75.1662	72.4635	111.974	78.2197	0.928996	1	0.0276931	1	0.0330138	1
gyrA	2628	808.402	821.563	753.028	541.727	561.027	437.646	257.712	141.183	243.799	1	0.206306	1	2.64792e-05	1	0.00012326
gyrB	2415	339.179	357.298	371.547	292.021	311.041	285.476	293.225	327.395	346.79	0.498255	1	0.1114	1	0.316359	1
hcaB	813	40.8228	34.5606	45.6424	37.657	35.1459	38.035	43.9487	40.8022	39.1602	0.121462	1	0.0154583	1	0.253498	1
hcaC	321	33.4404	17.2196	29.9558	26.1712	35.6338	45.2745	37.1833	40.1724	28.0459	0.0334897	1	0.0345865	1	1	0.984953
hcaD	1203	47.7947	41.6619	48.6914	47.7827	48.8044	33.7322	55.0657	50.8758	42.8245	0.175137	1	0.0240462	1	0.259986	1
hcaE	1362	49.9342	38.751	48.3717	49.8622	36.1913	47.508	41.8398	50.0458	46.6795	0.105294	1	0.0557317	1	0.708989	1
hcaF	519	36.405	30.9549	38.3063	36.7882	34.5654	38.9647	53.7417	41.6365	29.8817	0.105898	1	0.0362881	1	0.543524	1
hcaR	891	62.8064	55.6989	91.3006	119.29	104.777	89.3035	171.605	90.3973	72.6388	0.0104955	1	0.0101309	1	0.983148	1
hcaT	1140	51.2416	49.628	60.6455	59.8548	74.5987	63.6419	70.6336	58.3871	50.3661	0.00220738	1	0.0106157	1	1	0.352737
hchA	852	55.0381	43.7772	44.1979	127.469	161.306	132.816	76.3581	52.1554	55.0238	1.60509e-06	1	0.00412908	1	1	5.99627e-05
hcp	1653	50.4992	47.4865	52.5807	34.7474	33.968	33.0934	44.8512	39.9445	37.1283	1	0.102908	0.730148	1	0.0597195	1
hcr	969	45.4944	45.8734	45.2666	34.2101	28.0685	28.3437	37.6675	40.474	28.6561	1	0.202065	1	0.898918	0.255187	1
hda	702	67.722	61.8916	77.7221	59.411	69.5096	55.8078	57.6845	53.7081	61.3805	0.147945	1	0.452691	1	1	0.457793
hdeA	333	173.139	184.369	203.6	5498.82	5829.63	4951.59	5645.87	4831.98	5818.62	1.99131e-12	1	1.98293e-12	1	0.984612	1
hdeB	327	131.315	125.017	91.6734	1528.28	1613.94	1438.63	1376.79	1114.66	1093.15	2.74771e-09	1	6.06542e-09	1	1	0.0807138
hdeD	573	139.581	118.773	77.9937	419.326	368.416	347.307	411.1	362.212	445.846	4.46583e-06	1	2.97326e-06	1	0.65545	1
hdfR	840	197.512	179.74	231.598	202.934	196.131	199.127	205.687	205.073	209.497	0.011168	1	0.00481274	1	0.614082	1
hdhA	768	176.025	142.606	195.027	489.73	569.439	466.971	173.936	102.316	114.866	2.26471e-06	1	1	0.718142	1	1.64632e-06
helD	2055	58.1111	61.5631	74.649	61.911	62.7283	40.4467	53.2029	47.0919	53.5866	0.576912	1	0.90536	1	1	0.658163
hemA	1257	74.5947	80.0336	92.468	97.5972	81.9948	63.2637	49.5658	33.0281	51.8985	0.122928	1	1	0.0154796	1	0.00114737
hemB	975	420.147	426.828	450.796	360.814	383.566	262.68	245.717	170.577	229.15	1	0.824134	1	0.00224499	1	0.00309909
hemC	942	125.114	97.5703	135.47	149.021	129.681	114.186	158.349	122.425	147.884	0.00698051	1	0.00171529	1	0.389256	1
hemD	741	129.341	98.5154	132.847	164.219	140.849	123.638	162.146	143.907	154.719	0.00162101	1	0.000488396	1	0.423596	1
hemE	1065	65.5592	51.9875	69.1419	74.3989	80.8181	52.5845	68.911	54.316	65.1237	0.0143189	1	0.0511974	1	1	0.468442
hemF	900	67.7142	65.0899	75.256	68.3727	62.6002	56.1654	78.2684	67.8375	64.8413	0.157923	1	0.0158233	1	0.198703	1
hemG	546	189.173	176.046	194.708	253.75	251.465	191.751	204.811	112.482	184.755	0.00771286	1	0.461506	1	1	0.027807
hemH	963	73.494	85.9834	92.2327	73.7616	75.7697	86.7408	66.2113	97.9389	72.4942	0.189571	1	0.212518	1	1	0.941195
hemL	1281	139.878	153.944	182.674	123.301	110.277	80.9246	117.934	90.8118	85.7519	1	0.176627	1	0.0847959	1	0.650667
hemN	1374	334	342.099	351.384	308.368	296.873	220.743	274.645	209.899	224.912	0.914969	1	1	0.234424	1	0.197173
hemX	1182	121.515	98.6931	118.469	168.582	152.23	125.868	145.713	144.489	144.779	0.000267298	1	0.000344049	1	1	0.852723
hemY	1197	98.7493	94.898	107.681	136.64	108.814	97.1774	127.641	123.769	126.203	0.00318838	1	0.000562109	1	0.265798	1
hflC	1005	100.351	95.8682	109.248	105.784	114.806	102.478	122.291	139.521	108.924	0.0107575	1	0.00113051	1	0.180496	1
hflD	642	429.047	457.885	480.313	372.547	342.716	190.169	246.803	103.92	273.947	1	0.394805	1	0.0254874	1	0.111199
hflK	1260	152.384	147.248	179.963	155.086	181.366	143.635	149.646	163.769	164.173	0.0152344	1	0.015124	1	0.996619	1
hflX	1281	158.529	134.916	169.611	182.932	185.572	151.193	171.493	178.598	179.126	0.00160729	1	0.00104297	1	0.775895	1
hfq	309	974.857	851.345	709.248	729.664	832.454	754.02	797.487	388.705	599.536	0.366517	1	1	0.409379	1	0.101414
hha	219	166.922	190.387	217.222	303.253	276.421	267.698	177.614	157.001	188.306	2.4818e-05	1	0.110948	1	1	0.00023261
hicA	177	85.7065	85.2705	64.3586	90.5118	82.0912	84.7594	59.2332	66.462	86.7765	0.0409428	1	0.358732	1	1	0.20829
hicB	417	65.1608	55.7265	80.7553	41.9178	67.1486	57.3084	74.1471	71.7048	47.5283	0.816696	1	0.2854	1	0.407919	1
higA	417	79.9197	81.978	81.0956	61.4352	67.1486	71.7841	96.2641	136.751	78.4159	0.774834	1	0.0145286	1	0.0269401	1
higB	315	66.7633	83.2401	98.5779	62.6042	34.6496	73.3588	90.339	134.746	70.7072	1	0.483878	0.116087	1	0.0412012	1
hinT	360	200.329	164.839	188.309	260.325	301.483	198.739	113.92	52.9408	136.846	0.0136549	1	1	0.0568062	1	0.00062055
hipA	1323	62.8824	62.9808	71.3729	73.8013	71.4737	63.5858	65.5138	74.4018	61.6682	0.00807323	1	0.015608	1	1	0.699335
hipB	267	388.308	438.141	398.139	560.327	574.718	616.52	543.665	323.896	381.167	0.000948993	1	0.0879195	1	1	0.0185289
hisA	738	39.5091	34.6502	43.8152	44.3831	39.6519	34.5692	42.9442	42.7946	43.3469	0.0254541	1	0.00482836	1	0.348523	1
hisB	1068	71.2303	47.494	76.2493	53.6542	62.8642	59.4287	74.1993	63.0324	68.1184	0.185157	1	0.0172719	1	0.183032	1
hisC	1071	45.8306	36.6936	52.497	38.6895	50.7101	50.8707	49.6261	49.6406	44.2379	0.0316615	1	0.019962	1	0.79197	1
hisD	1305	46.9221	40.3933	64.9207	55.5649	70.8609	55.5964	70.4853	54.4297	57.6553	0.00386783	1	0.00361506	1	0.96647	1
hisF	777	65.0658	47.4509	58.6378	63.2182	69.2564	56.8676	72.4067	61.4238	50.6052	0.0182555	1	0.0295049	1	1	0.784191
hisG	900	94.0978	93.8408	128.389	122.797	125.525	117.393	148.529	91.7876	109.382	0.00679331	1	0.0166735	1	1	0.597369
hisH	591	34.0393	27.5315	44.0725	27.7249	39.2926	24.9848	35.7795	44.812	29.0534	0.56815	1	0.130268	1	0.329391	1
hisI	612	77.1536	63.0597	100.745	72.7697	85.395	77.8149	75.2453	58.6621	56.5715	0.0684495	1	0.903827	1	1	0.0903596
hisJ	783	127.969	112.706	124.706	260.937	251.227	185.872	185.993	94.7916	155.297	0.000211945	1	0.029499	1	1	0.0087896
hisL	51	0	0	0	0	0	0	0	0	0	0.523784	1	0.521072	1	0.996558	1
hisM	717	64.8698	52.7977	68.3786	68.5353	69.4956	44.4916	65.1887	58.7121	52.3089	0.135384	1	0.173597	1	1	0.878391
hisP	774	45.8796	47.74	47.8571	50.5665	42.8361	60.3911	43.0031	55.1355	49.7524	0.0305423	1	0.0482722	1	1	0.795048
hisQ	687	59.5333	58.4318	54.5501	86.2354	82.7819	67.7701	89.3858	62.9884	72.4467	0.000637889	1	0.00134814	1	1	0.62069
hisR	77	229.668	197.574	254.528	293.84	225.882	268.49	238.949	291.116	361.953	0.0171515	1	0.00364089	1	0.375915	1
hisS	1275	118.714	133.214	146.572	120.129	100.78	84.5684	95.9436	66.9618	79.0264	1	0.784829	1	0.0420118	1	0.0654474
hiuH	414	48.2643	56.8591	51.4447	35.2525	41.4288	49.4433	61.327	56.1857	60.7415	0.874862	1	0.00927078	1	0.0146248	1
hldD	933	352.744	373.201	360.411	345.333	332.979	299.684	378.468	330.582	348.951	0.132084	1	0.0261014	1	0.346272	1
hldE	1434	144.187	134.324	158.294	101.25	93.0673	79.8347	122.244	156.151	127.572	1	0.0507648	0.138116	1	0.00346843	1
hlyE	912	51.7993	42.8409	44.8097	48.7871	38.5414	20.5421	40.2953	32.8942	22.3235	1	0.752674	1	0.471695	1	0.687363
hmp	1191	62.6548	55.3462	69.5798	57.1327	54.3722	53.6045	48.3002	52.0947	40.6845	0.252604	1	1	0.652876	1	0.129485
hns	414	181.797	220.653	195.733	129.997	95.2392	118.682	98.3363	70.9469	99.8979	1	0.0263535	1	0.00129108	1	0.0876393
hofB	1386	53.1997	44.298	62.0757	64.8231	45.9046	48.4941	61.5561	75.1147	59.1221	0.0913431	1	0.00524342	1	0.117928	1
hofC	1203	55.9765	46.3283	66.107	54.2018	48.5469	56.5544	67.5556	67.7986	59.0924	0.0862892	1	0.0030793	1	0.0736382	1
hofM	780	57.9413	46.9791	51.3758	52.0768	48.7787	55.0047	78.9802	111.008	84.7209	0.0937399	1	9.98154e-05	1	0.00135641	1
hofN	540	54.6333	45.9305	52.9333	49.5903	57.2698	57.1042	84.4312	115.434	70.1768	0.0785368	1	0.000439125	1	0.00962118	1
hofO	441	50.6665	40.8911	51.8105	36.9536	42.8904	36.3976	55.8033	118.575	68.4368	0.874308	1	0.00458328	1	0.00740103	1
hofP	405	56.2107	42.8194	46.9957	43.3023	22.0765	39.1621	62.2234	84.0326	86.7765	1	0.530277	0.0027258	1	0.00140101	1
hofQ	1239	78.2546	63.7865	62.6458	53.009	61.2415	74.7121	92.7523	125.096	93.7481	0.297489	1	0.00104641	1	0.00581075	1
hokA	153	121.772	124.935	90.9549	43.281	47.9679	81.4608	113.152	172.768	106.021	1	0.0854188	0.0985837	1	0.00553663	1
hokB	150	22.465	14.2029	23.1546	19.8974	11.4139	27.4743	27.6762	31.3422	15.4461	0.563016	1	0.169653	1	0.411235	1
hokC	153	43.1689	30.6612	58.6809	35.4268	45.9311	37.01	58.2835	36.7593	41.4341	0.431742	1	0.151909	1	0.49335	1
hokD	156	90.5864	76.9713	119.617	120.643	153.861	88.065	127.401	94.3134	93.3447	0.0168627	1	0.0674321	1	1	0.438745
hokE	153	58.021	58.4026	66.6389	44.2427	35.5043	77.6232	58.8329	81.1395	42.3243	0.895835	1	0.418246	1	0.508932	1
holA	1032	460.896	562.743	718.045	431.663	454.376	333.398	307.321	221.558	336.809	1	0.414725	1	0.00512292	1	0.0200415
holB	1005	56.295	52.1818	59.095	52.0659	53.9748	49.4177	31.7709	32.8964	40.1991	0.0584108	1	1	0.0187432	1	0.000771955
holC	444	162.738	137.709	167.482	180.34	165.146	150.366	147.709	149.39	140.868	0.00515467	1	0.0585985	1	1	0.178282
holD	414	79.3795	81.5328	89.9742	75.8732	86.3936	88.5256	87.3269	108.423	100.97	0.0382867	1	0.0022413	1	0.121018	1
holE	231	303.17	335.882	370.322	317.458	287.993	319.483	369.575	178.545	191.632	0.364472	1	1	0.483738	1	0.129743
hpf	288	643.378	671.666	755.074	1133.28	1254.97	1202.06	1102.11	835.67	1065.61	3.47368e-06	1	3.0997e-05	1	1	0.051456
hpt	537	100.445	90.3475	140.108	109.775	92.1326	87.9043	95.5431	75.1866	87.8639	0.284256	1	0.943277	1	1	0.323353
hrpA	3903	78.556	68.0577	97.3576	79.1951	78.1058	80.3277	68.5307	66.5272	69.1916	0.0201936	1	0.370674	1	1	0.0950753
hrpB	2430	46.7097	37.8945	50.244	47.4523	52.075	46.8945	56.2063	63.9755	51.6973	0.00697796	1	0.000574454	1	0.129532	1
hscA	1851	76.7406	70.4067	104.406	68.1954	75.5795	56.9585	58.9192	52.1518	62.5238	0.807168	1	1	0.2504	1	0.170592
hscB	516	84.7697	61.5972	89.3642	68.7089	66.1595	47.3348	54.6952	54.4368	52.9844	1	0.886276	1	0.335122	1	0.417719
hscC	1671	57.2601	59.0662	74.2047	49.0268	42.7294	54.0963	65.8653	67.6134	48.5055	1	0.85052	0.156698	1	0.117186	1
hsdM	1590	189.223	166.187	192.407	173.135	153.979	155.848	138.598	159.245	143.206	0.215758	1	0.770466	1	1	0.329308
hsdR	3513	247.131	243.429	262.256	227.007	208.133	195.356	257.86	199.576	184.725	0.564002	1	0.494661	1	0.912314	1
hsdS	1395	168.095	173.037	195.858	131.285	114.778	147.97	145.004	157.885	99.51	1	0.626881	1	0.670887	0.950243	1
hslJ	423	68.3454	77.2534	78.9021	170.99	115.368	108.354	94.9459	66.7926	71.3847	0.0002911	1	0.0982539	1	1	0.00476885
hslO	879	212.416	247.768	251.47	293.446	298.301	251.694	365.4	259.645	305.993	0.00207951	1	0.000518959	1	0.36286	1
hslR	402	397.857	398.95	389.614	564.641	586.161	509.885	557.914	419.796	584.624	0.000108049	1	0.000280946	1	1	0.470697
hslU	1332	251.959	197.968	214.237	369.532	387.633	259.214	381.763	216.372	270.559	0.0016549	1	0.00935282	1	1	0.295065
hslV	531	156.666	113.52	110.159	212.432	197.424	164.797	168.618	167.607	165.765	0.000295328	1	0.00136637	1	1	0.302259
hspQ	318	72.5187	58.3576	84.8861	77.4113	82.4034	51.4869	76.4431	51.3742	59.2372	0.177135	1	0.528993	1	1	0.455906
hsrA	1428	75.3442	64.1196	75.8578	87.333	92.1244	73.3041	90.5404	103.791	74.3939	0.00605989	1	0.00268294	1	0.615207	1
htpG	1875	561.151	517.822	474.41	692.81	634.013	691.375	1010.01	657.811	571.61	0.00759921	1	0.00338382	1	0.622439	1
htpX	882	352.823	374.229	348.757	261.225	250.232	223.078	261.805	175.137	237.68	1	0.203131	1	0.0469262	1	0.380648
htrE	2598	52.4002	40.9233	43.7075	36.0492	35.8524	41.9956	54.5579	67.4214	46.8108	0.664267	1	0.00735779	1	0.015317	1
hupA	273	3004.28	2734.2	2919.86	1765.76	1952.89	1781.35	2311.34	1237.85	1827.6	1	0.137224	1	0.0718227	1	0.693876
hupB	273	702.038	629.132	672.506	542.313	617.837	401.031	566.673	256.688	510.284	1	0.896901	1	0.249872	1	0.298947
hyaA	1119	48.2203	40.3128	45.6109	43.9904	41.8598	36.5528	42.654	32.715	29.6386	0.208772	1	1	0.916491	1	0.187037
hyaB	1794	44.2263	47.5427	50.5722	35.3379	42.5489	34.4172	39.0902	40.6483	37.9273	0.986917	1	0.542765	1	0.556905	1
hyaC	708	46.8454	38.4378	43.4021	27.3991	37.8946	34.9355	41.69	40.1801	32.6505	1	0.916269	0.347437	1	0.31365	1
hyaD	588	51.1973	59.0718	50.4345	41.7217	40.0059	35.827	42.1875	35.849	42.6653	1	0.531157	1	0.707253	0.80372	1
hyaE	399	46.0525	33.1176	33.8928	29.3148	19.2098	25.9074	26.082	30.3221	27.9816	1	0.300076	1	0.815633	0.427165	1
hyaF	858	38.6628	42.9484	49.6148	27.6315	35.8804	29.8776	39.0557	39.2989	32.1618	1	0.393576	0.540499	1	0.169185	1
hybA	987	71.3642	66.8084	77.8873	54.7153	53.7291	67.8417	86.7124	146.251	82.3517	0.84771	1	0.00567249	1	0.00837459	1
hybB	1179	74.6182	75.6613	68.5855	49.9273	61.9911	54.3982	78.0812	124.49	98.9758	1	0.797887	0.00252667	1	0.0018068	1
hybC	1704	96.4897	82.6244	81.5858	68.7163	71.2806	72.8753	91.3341	159.066	98.4004	0.798875	1	0.00962904	1	0.0144498	1
hybD	495	69.201	76.4091	72.1561	33.6145	42.4532	45.4052	75.7011	103.575	68.3956	1	0.0503114	0.0326246	1	0.00119694	1
hybE	489	85.9891	80.879	66.4529	35.838	54.9261	50.9192	61.3755	125.079	76.981	1	0.250149	0.137963	1	0.0215019	1
hybF	342	63.6755	59.344	67.281	55.1929	47.3262	50.1989	65.8886	89.7547	75.328	0.869638	1	0.0045221	1	0.00731996	1
hybG	249	70.2588	80.9684	82.5188	45.5113	64.3389	101.328	104.415	146.429	95.6038	0.69552	1	0.0124663	1	0.0286284	1
hybO	1119	101.034	96.8194	87.2987	74.8643	71.6392	72.3391	102.188	174.166	108.906	1	0.889011	0.00774914	1	0.00631468	1
hycA	462	58.1985	73.0777	75.2415	49.6663	50.7167	53.2007	82.7059	117.9	63.0984	1	0.789965	0.0229368	1	0.0170493	1
hycB	612	47.5071	46.3077	50.9161	36.4258	35.5043	50.1496	48.2246	74.8645	53.8274	0.720851	1	0.0192754	1	0.0403015	1
hycC	1827	52.2207	51.7785	48.1398	52.2494	45.7801	63.0961	61.5018	89.9737	73.9283	0.0600402	1	0.00117066	1	0.0351125	1
hycD	924	52.5949	55.7134	52.2584	43.3685	43.2974	51.2157	66.4546	82.2203	57.4473	0.521597	1	0.00385225	1	0.0126127	1
hycE	1710	53.4946	47.0278	57.659	42.6307	41.1618	59.41	53.8529	85.2363	63.3719	0.408244	1	0.0108142	1	0.0465316	1
hycF	543	62.6328	49.1191	38.4808	49.8931	44.8166	47.6813	51.4572	82.4153	54.8832	0.283045	1	0.0276232	1	0.186694	1
hycG	768	54.1843	50.7758	56.0773	52.9342	51.4289	51.6107	46.3073	81.5261	46.2367	0.221716	1	0.112011	1	0.674439	1
hycH	411	57.127	35.368	50.1296	42.0606	40.133	53.4637	55.0075	71.2424	57.8125	0.233646	1	0.00776993	1	0.0716684	1
hycI	471	70.2483	78.8056	92.1583	85.0705	89.776	75.4765	127.488	121.527	79.9854	0.083654	1	0.0041241	1	0.105348	1
hydN	528	63.1392	61.6359	60.0014	49.7052	49.7157	45.2905	65.5937	72.2376	69.8033	1	0.986854	0.00283167	1	0.00332329	1
hyfA	618	49.2731	45.0128	58.5283	38.8335	47.825	45.3741	40.4965	64.6654	50.0861	0.500593	1	0.104305	1	0.312417	1
hyfB	2019	54.7253	55.1733	46.8448	45.4432	50.9646	51.6684	50.5622	57.5053	44.3828	0.14622	1	0.10206	1	0.825003	1
hyfC	948	58.1033	51.6122	50.4765	41.5235	42.7042	42.7138	54.5547	77.2203	34.5522	0.953135	1	0.265524	1	0.299752	1
hyfD	1440	47.3874	46.5318	51.4447	36.3884	39.8201	43.5001	48.9157	60.8806	40.0361	0.730696	1	0.0688301	1	0.126535	1
hyfE	651	50.5736	44.7974	54.4768	42.0473	46.4864	59.3684	41.0119	68.387	49.3393	0.192073	1	0.10578	1	0.716887	1
hyfF	1581	50.3622	51.7152	61.3449	46.0316	43.0814	44.1647	55.4095	62.0703	55.5298	0.638442	1	0.00489756	1	0.0112387	1
hyfG	1668	54.3863	52.9368	53.2103	52.019	61.9058	58.6227	54.9031	62.9041	54.4382	0.00797186	1	0.00798736	1	1	0.99914
hyfH	546	48.2272	52.6813	58.3074	55.1385	46.9009	50.3201	52.1131	44.9463	59.169	0.0665147	1	0.0430545	1	0.80318	1
hyfI	759	37.031	44.0857	49.8051	38.2598	47.0599	40.4445	55.1791	38.8529	44.3259	0.100797	1	0.0255435	1	0.438235	1
hyfJ	414	46.4955	32.1791	38.381	38.1935	30.4101	50.2715	45.8483	52.3867	60.0596	0.16725	1	0.00618566	1	0.0814421	1
hyfR	2013	50.7385	52.5317	48.5844	44.8284	47.2516	48.0894	57.1136	65.8273	50.6311	0.161255	1	0.00619845	1	0.0770806	1
hyi	777	73.4033	90.1625	71.9985	116.749	129.513	106.29	73.3736	106.072	79.4809	0.000796033	1	0.0360282	1	1	0.0390504
hypA	351	64.0419	47.5963	78.9455	46.6666	48.9551	68.1815	94.8656	88.5939	68.6693	0.600029	1	0.00763942	1	0.0219485	1
hypB	873	58.7757	58.6729	75.4598	63.2661	73.824	55.8264	57.4165	83.6207	77.4631	0.0727927	1	0.0135025	1	0.342892	1
hypC	273	55.2159	40.9161	73.9621	31.5981	50.5885	57.0502	68.1127	57.3908	49.6993	0.866374	1	0.151455	1	0.211905	1
hypD	1122	62.1577	57.2761	69.2456	62.1292	54.9027	61.4504	72.4688	91.7986	74.3755	0.0985719	1	0.000983765	1	0.0183208	1
hypE	1011	49.9659	56.8868	55.1314	55.1746	50.6722	54.649	67.4916	88.4291	55.1997	0.126119	1	0.00557236	1	0.0927644	1
hypF	2253	56.4054	54.2549	60.1389	49.3017	50.2324	57.7458	58.8804	84.4181	59.3109	0.232296	1	0.0095707	1	0.0783067	1
hypT	912	117.377	111.462	114.754	92.9324	101.179	87.4677	125.419	167.098	138.92	0.697096	1	0.00115087	1	0.00214609	1
hyuA	1386	74.0923	75.9511	67.6205	51.629	57.3133	70.7459	86.7826	143.928	95.0208	0.799074	1	0.00329913	1	0.005108	1
iaaA	966	95.8252	95.6314	127.326	141.913	133.269	135.32	198.133	97.549	154.714	0.00637356	1	0.00358319	1	0.722774	1
iadA	1173	104.909	89.0154	115.39	74.3765	89.2893	86.2121	100.463	144.977	101.81	0.813295	1	0.0198768	1	0.0298077	1
iap	1038	70.4854	68.2097	68.4426	61.2571	69.8015	78.9487	67.8975	124.619	68.6857	0.187263	1	0.0344672	1	0.323984	1
ibaG	255	271.51	289.404	310.904	220.106	214.599	168.457	117.244	153.591	146.557	1	0.223877	1	0.000942732	1	0.00719578
ibpA	414	259.519	234.204	220.919	514.091	415.151	329.363	865.339	466.077	386.915	0.00276176	1	0.000392815	1	0.210639	1
ibpB	429	102.222	92.0067	52.8193	68.6318	69.3198	72.5932	118.49	230.948	125.16	0.625106	1	0.00418561	1	0.0108472	1
ibsA	60	0	0	0	0	0	0	0	0	0	0.523784	1	0.521072	1	0.996558	1
ibsB	57	0	0	0	0	0	0	0	0	0	0.523784	1	0.521072	1	0.996558	1
ibsC	60	0	0	0	0	0	0	0	0	0	0.523784	1	0.521072	1	0.996558	1
ibsD	60	0	0	0	0	0	0	0	0	0	0.523784	1	0.521072	1	0.996558	1
ibsE	60	0	0	0	0	0	0	0	0	0	0.523784	1	0.521072	1	0.996558	1
icd	1251	523.554	525.989	535.639	1319.19	1302.34	1290.91	916.138	559.267	1020.41	6.26836e-06	1	0.00044079	1	1	0.00418416
iclR	825	178.921	170.966	172.552	214.973	227.821	215.811	158.123	142.744	162.322	9.96132e-05	1	0.13095	1	1	0.000857097
idi	549	137.955	136.607	166.326	193.624	216.363	179.355	177.514	162.56	139.188	0.000250201	1	0.00663477	1	1	0.0516067
idnD	1032	77.2306	67.4911	90.4359	66.339	79.4177	77.1732	96.0061	128.765	101.297	0.1191	1	0.000543312	1	0.00745904	1
idnK	564	62.0414	76.7296	59.7405	52.4185	48.9434	77.5213	100.521	145.816	84.1929	0.554425	1	0.00368778	1	0.0112886	1
idnO	765	74.0167	64.9989	65.2667	56.2429	66.7259	87.4657	73.3914	138.361	96.3573	0.198096	1	0.00708614	1	0.0732835	1
idnR	999	94.5158	84.8641	101.077	86.3617	93.0013	109.22	104.195	143.023	93.5172	0.0752951	1	0.010751	1	0.270639	1
idnT	1320	67.8243	64.964	73.9234	75.6598	63.2466	90.109	92.2204	136.658	106.634	0.0341987	1	0.00044129	1	0.0192949	1
ihfA	300	53.8871	46.3313	90.9279	80.8353	72.7383	78.9193	51.8256	46.2095	52.4876	0.00715759	1	0.800118	1	1	0.0132317
ihfB	285	4042.08	3893.31	3847.96	4658.48	5027.21	6152.04	4240.48	3259.1	3157.28	0.00146514	1	0.28895	1	1	0.00828789
ileS	2817	201.221	174.572	219.873	194.07	195.13	136.366	153.358	116.023	150.576	0.348865	1	1	0.330181	1	0.0721734
ileT	77	1784.12	1687.57	1683.48	1467.69	1454.66	1209.46	1121.12	881.821	919.13	0.868642	1	1	0.00600059	1	0.00451674
ileU	77	0	0	0	0	0	0	0	0	0	0.523784	1	0.521072	1	0.996558	1
ileV	77	0	0	0	0	0	0	0	0	0	0.523784	1	0.521072	1	0.996558	1
ileX	76	46.9691	40.7156	73.7379	17.3825	37.8346	41.722	53.1133	70.5212	49.8797	1	0.277623	0.206169	1	0.0378344	1
ileY	76	33.9712	17.5815	13.2335	24.1323	9.95189	40.2375	40.8553	27.0489	35.5247	0.438545	1	0.0602611	1	0.227568	1
ilvA	1545	72.8449	52.2918	81.7028	85.7436	82.8856	67.5045	104.989	104.585	98.4582	0.00494062	1	0.000132827	1	0.0292308	1
ilvB	1689	111.563	96.5155	98.8783	109.874	103.12	112.587	142.235	220.28	149.392	0.0524902	1	0.000369487	1	0.0103656	1
ilvC	1476	57.2043	45.7644	61.9615	72.3098	81.8499	51.5865	105.644	91.3605	84.7027	0.00440292	1	0.000100619	1	0.022544	1
ilvD	1851	52.5029	31.121	42.9796	46.9463	41.8697	40.4409	56.9658	88.6838	59.7753	0.112016	1	0.00123176	1	0.0199499	1
ilvE	930	60.1893	50.7246	60.4716	58.8317	66.1503	58.3927	85.3197	95.4898	78.0312	0.00998399	1	5.78253e-05	1	0.00502127	1
ilvH	492	52.3332	52.923	47.3432	38.1312	37.1428	43.4042	66.8081	69.5691	48.2811	1	0.95398	0.013447	1	0.0147131	1
ilvI	1725	56.5373	48.142	55.8497	44.8012	45.7107	56.8388	72.1245	86.3709	68.6891	0.208924	1	0.000466351	1	0.00345253	1
ilvL	99	60.1474	49.5069	86.0067	104.463	69.4337	56.2701	195.442	205.092	154.888	0.0926501	1	5.63605e-05	1	0.000680227	1
ilvM	264	112.36	97.1942	114.61	113	111.31	131.297	160.585	163.639	114.194	0.0349444	1	0.00279229	1	0.162654	1
ilvN	291	134.834	89.7424	87.3141	172.496	167.013	166.7	163.546	177.22	140.597	0.000422207	1	0.000750363	1	1	0.69004
ilvX	51	0	0	0	0	0	0	0	0	0	0.523784	1	0.521072	1	0.996558	1
ilvY	894	72.0208	52.9794	77.0743	61.4108	58.7754	40.2507	75.6055	91.582	74.4548	0.964245	1	0.00906546	1	0.0108115	1
inaA	651	68.5207	53.5782	75.9979	107.028	109.376	80.5014	82.6768	59.2017	72.9842	0.000231643	1	0.0190134	1	1	0.0170612
infA	219	410.803	504.888	536.874	251.748	252.994	275.532	152.281	105.392	158.703	1	0.00520054	1	5.74434e-06	1	0.000274577
infB	2673	423.536	445.941	444.506	403.267	422.018	366.201	320.667	240.013	315.496	0.150836	1	1	0.0867748	1	0.00635996
infC	543	507.125	522.51	475.613	441.04	449.262	308.432	356.44	167.164	322.735	1	0.997379	1	0.0550665	1	0.0550581
insA	276	621.309	558.8	470.279	511.196	480.546	631.611	549.412	1218.67	742.153	0.298795	1	0.0142775	1	0.0874901	1
insB1	504	533.426	547.189	395.981	352.667	384.431	551.755	376.613	1000.18	591.014	0.708333	1	0.0953395	1	0.174059	1
insC1	366	518.661	463.212	321.491	323.514	299.44	444.737	484.74	1182.8	587.865	0.859914	1	0.016864	1	0.0222646	1
insD1	906	645.306	635.679	451.372	359.522	364.248	504.36	558.877	1457.27	636.649	1	0.692721	0.048923	1	0.0241982	1
insE1	300	381.744	310.774	236.094	206.388	207.801	314.044	259.675	670.624	348.14	1	0.991607	0.0818422	1	0.0824316	1
insF1	867	327.365	302.068	173.465	196.346	199.873	320.151	259.692	707.779	340.74	0.650532	1	0.0462037	1	0.0989549	1
insG	1329	67.2784	63.726	67.1303	60.9352	66.6714	78.6393	91.6801	146.969	92.5016	0.0958521	1	0.000743737	1	0.0129182	1
insH1	1017	2769.34	2600.5	1903.87	1379.62	1387.06	1472.44	1425.85	2700.64	1596.52	1	0.168173	1	0.900375	0.20249	1
insI1	1152	224.29	209.747	192.044	154.487	200.038	234.592	217.769	542.449	235.443	0.500327	1	0.0288726	1	0.0914166	1
insJ	522	126.299	103.81	114.36	72.9585	99.745	96.0831	126.929	221.867	110.512	1	0.949489	0.0289375	1	0.0283062	1
insK	852	127.166	113.482	101.391	66.9635	65.07	89.7069	115.915	265.988	134.47	1	0.390909	0.0232445	1	0.00570224	1
insL1	1113	226.503	219.227	173.815	152.273	162.484	237.1	203.321	428.145	246.364	0.615285	1	0.0315894	1	0.0743707	1
insQ	1149	72.1263	59.1473	64.9437	55.3252	56.5815	59.5714	59.5269	73.1753	62.237	0.30407	1	0.0420404	1	0.241161	1
intA	1242	50.5753	47.6277	59.4508	50.8373	53.4569	41.8489	51.4328	46.2674	45.0382	0.0879221	1	0.125713	1	1	0.83042
intD	1164	100.918	105.698	117.3	81.4546	94.71	101.175	121.54	109.576	73.7074	0.564231	1	0.275909	1	0.588519	1
intE	1128	41.9831	36.0431	38.7788	39.2193	42.9829	38.8144	462.886	199.294	397.517	0.155905	1	1.77796e-07	1	5.2036e-07	1
intF	1401	199.964	180.368	206.79	207.286	207.492	188.095	235.135	189.468	156.657	0.0374175	1	0.0760077	1	1	0.677496
intR	1236	60.0894	59.6901	70.4983	47.4314	46.9439	42.2562	56.4459	65.739	36.1696	1	0.574923	0.853162	1	0.464437	1
intS	1158	78.6249	73.3545	80.4861	68.6817	78.725	61.7617	60.5327	70.0678	37.5603	0.423999	1	1	0.482081	1	0.153205
intZ	1209	78.1839	73.6758	91.9062	66.9369	66.4555	60.2562	71.3821	90.5283	60.7442	0.9071	1	0.255293	1	0.304814	1
iraD	393	68.7636	73.3468	70.0906	72.4702	104.177	92.4482	157.306	180.765	134.883	0.00738856	1	1.98232e-05	1	0.00149102	1
iraM	324	48.5595	58.3364	74.4692	39.9089	41.3221	52.5615	215.229	123.571	107.235	1	0.797499	0.000258818	1	0.000262498	1
iraP	261	188.072	191.995	204.549	283.296	274.181	281.659	388.969	230.734	152.756	0.0136527	1	0.0516297	1	1	0.447418
iroK	66	2.13012	8.19541	28.2161	4.69775	11.1702	0	5.92089	2.22482	8.84798	1	0.391449	1	0.758188	0.580345	1
iscA	324	106.745	86.0583	151.427	115.335	119.274	101.338	119.028	69.6018	120.137	0.140805	1	0.405813	1	1	0.490284
iscR	489	158.175	110.593	165.257	122.06	125.548	93.1502	113.186	74.2953	94.8645	0.964593	1	1	0.176676	1	0.170047
iscS	1215	250.974	208.346	245.527	194	224.747	152.004	147.068	101.076	154.979	0.868484	1	1	0.0211134	1	0.0157602
iscU	387	355.815	351.15	445.404	377.178	361.579	307.922	371.027	178.304	328.989	0.362245	1	1	0.658536	1	0.187936
iscX	201	127.117	115.671	150.002	99.368	145.454	99.6413	123.109	64.8641	96.2567	0.52261	1	1	0.509599	1	0.222777
ispA	900	306.576	295.105	309.795	227.987	232.792	189.279	152.8	131.548	189.322	1	0.301137	1	0.0011394	1	0.00613828
ispB	972	483.473	634.77	755.246	446.242	479.265	476.955	355.415	282.085	456.83	1	0.799332	1	0.0371293	1	0.0559847
ispD	711	213.246	198.584	217.653	175.976	140.218	135.997	107.777	114.718	128.346	1	0.313202	1	0.00388851	1	0.0214156
ispE	852	836.02	657.909	627.474	365.089	330.015	222.05	262.146	104.887	231.309	1	0.0214167	1	0.000712424	1	0.0539856
ispF	480	80.3912	82.0202	100.799	86.994	70.0624	84.4558	74.6797	108.899	86.1686	0.254468	1	0.0697925	1	0.437347	1
ispG	1119	79.1159	67.9686	81.0191	78.7813	76.1807	66.1932	73.1781	61.1095	69.0874	0.0242064	1	0.136074	1	1	0.322533
ispH	951	127.337	127.107	178.209	128.958	121.685	88.0507	102.76	111.559	96.4878	1	0.974748	1	0.52541	1	0.544396
ispU	762	119.695	116.274	178.586	102.792	126.789	83.3528	85.5784	68.9793	65.3997	1	0.791645	1	0.0162382	1	0.0259716
isrC	204	52.6377	277.12	51.9717	29.5667	213.492	39.9468	45.457	219.115	35.6974	1	0.891916	1	0.991465	0.903547	1
istR	140	206.747	511.58	193.776	211.285	161.602	294.926	638.252	2645.13	575.877	0.980712	1	0.00615187	1	0.0075911	1
ivbL	99	1902.35	2335.61	2886.19	2354.59	2545.67	2646.55	8205.65	3889.33	3744.75	0.13091	1	0.000508153	1	0.00592058	1
ivy	474	41.832	38.0136	53.7008	119.874	113.57	96.0893	59.7018	53.6024	38.8034	9.09171e-06	1	0.0319818	1	1	0.00016119
katE	2262	60.8766	54.6685	69.6978	635.161	672.808	527.371	171.339	84.6678	201.706	1.12246e-07	1	0.000113637	1	1	1.62019e-05
katG	2181	121.056	104.595	119.683	148.132	158.596	115.38	150.452	135.187	135.036	0.00107338	1	0.000975175	1	0.948684	1
kbaY	861	64.5372	69.4987	59.9871	45.9686	52.7819	51.7417	76.3636	116.925	86.0988	1	0.938692	0.00156416	1	0.00160887	1
kbaZ	1281	73.2518	68.438	77.4655	52.9	48.2221	64.686	80.867	115.663	85.5243	1	0.739218	0.00428474	1	0.00264193	1
kbl	1197	236.823	201.126	185.964	174.669	184.53	164.443	196.256	237.129	198.515	0.545762	1	0.0451653	1	0.124924	1
kch	1254	59.9677	53.9029	66.6856	75.3729	77.0094	64.0767	65.5102	38.5276	41.5001	0.00798393	1	0.987672	1	1	0.00877143
kdgK	930	153.515	141.741	131.649	91.4218	82.3803	108.199	138.781	216.219	117.15	1	0.327922	0.104716	1	0.0191008	1
kdgR	792	169.701	204.783	259.652	151.457	146.529	132.359	149.132	79.7382	94.729	1	0.39222	1	0.0136402	1	0.0586464
kdgT	984	48.7327	37.9824	60.9247	44.9293	49.0304	45.364	80.1244	88.5296	62.216	0.169198	1	0.000384063	1	0.00373186	1
kdpA	1674	42.6298	40.7923	54.1244	42.1485	43.8907	40.5209	33.9749	38.1431	32.2926	0.0945801	1	1	0.751231	1	0.0579536
kdpB	2049	41.7383	41.6895	49.595	36.22	35.1872	36.0835	41.2864	41.0296	26.6304	0.816931	1	0.85306	1	1	0.963258
kdpC	573	49.6108	52.5776	58.5323	98.1922	91.0903	64.1892	63.119	49.1471	61.68	0.000197887	1	0.0256532	1	1	0.0108505
kdpD	2685	45.7045	46.9294	62.7697	61.0448	58.9435	45.2155	51.9781	42.2311	44.6843	0.0143298	1	0.205559	1	1	0.132627
kdpE	678	59.4889	82.367	95.7335	84.5026	68.1479	56.1054	68.0544	41.1833	35.8835	0.522102	1	1	0.168996	1	0.0631795
kdpF	90	23.3093	26.1547	45.9655	24.76	19.422	14.1747	24.2145	14.8176	17.9088	1	0.362297	1	0.328637	1	0.944604
kdsA	855	383.258	362.992	341.998	198.294	228.113	151.475	96.3058	39.9875	77.6059	1	0.0561586	1	2.50822e-05	1	0.000313941
kdsB	747	56.2807	54.7258	72.9169	53.7847	56.9261	39.8049	47.3299	40.0239	54.5947	0.736585	1	1	0.888099	1	0.642892
kdsC	567	150.585	181.183	219.195	205.863	195.885	157.089	186.696	152.251	179.667	0.0280314	1	0.0893327	1	1	0.501729
kdsD	987	194.468	190.743	222.959	226.159	205.851	152.256	146.049	141	150.916	0.0817595	1	1	0.408761	1	0.0190618
kduD	762	83.1702	69.8959	74.7405	61.7235	73.6694	74.8795	81.542	141.99	97.1684	0.328261	1	0.00474809	1	0.0274726	1
kduI	837	94.15	86.7159	95.1658	61.2523	79.1104	77.3759	102.946	134.729	102.937	1	0.988834	0.00358447	1	0.00377081	1
kefB	1806	58.3887	50.1301	68.4212	79.9539	75.1852	70.2115	90.5349	110.222	76.7315	0.00195954	1	0.000180102	1	0.116564	1
kefC	1863	52.6413	50.3655	58.2446	67.1001	70.8691	55.5678	59.9524	76.6259	61.1587	0.00244934	1	0.00175766	1	0.830672	1
kefF	531	57.9165	49.0732	62.6458	96.3169	99.077	69.746	75.938	82.2029	81.5697	0.000106316	1	0.000328733	1	1	0.403724
kefG	555	65.2057	66.8985	72.5631	108.127	89.5639	95.8931	127.623	115.106	117.694	5.9671e-05	1	4.55012e-06	1	0.0324717	1
kgtP	1299	180.778	197.103	272.864	581.805	531.161	488.809	540.19	205.834	485.611	0.000279749	1	0.00290962	1	1	0.132109
kilR	222	48.0424	50.3371	77.1307	34.6807	34.305	38.9032	40.7646	50.4895	35.4136	1	0.188079	1	0.624187	0.397124	1
kptA	555	70.1136	65.4444	84.1702	56.6792	60.565	90.3485	98.2207	160.811	85.988	0.431469	1	0.00720779	1	0.030842	1
kup	1869	69.9425	52.3662	73.9262	53.8626	58.8631	67.8854	77.8904	123.518	73.2918	0.323288	1	0.00595943	1	0.0327349	1
lacA	612	85.255	101.157	87.3329	55.5078	62.8533	78.9653	70.1981	115.313	69.3041	1	0.60344	0.42163	1	0.209031	1
lacI	1083	134.82	133.085	187.233	143.657	148.067	171.463	218.218	174.487	228.032	0.0224722	1	0.000266352	1	0.0159154	1
lacY	1254	93.6061	90.4098	82.7589	51.6886	67.0117	78.3184	89.5655	131.117	69.4896	1	0.689452	0.13995	1	0.0732409	1
lacZ	3075	97.8205	98.7437	110.126	60.147	61.3312	85.8149	85.2861	103.606	74.8485	1	0.258157	0.548775	1	0.0991483	1
lamB	1341	467.973	426.785	494.374	1460.47	1782.12	1256.35	1933.25	1167.36	1905.6	1.01254e-06	1	5.85047e-07	1	0.491981	1
ldcA	915	60.9582	58.5261	87.0881	59.4792	57.2973	60.3254	31.3841	30.848	43.0787	0.349507	1	1	0.00329669	1	0.000864228
ldcC	2142	54.5956	36.7935	61.1281	128.517	118.874	88.0607	78.319	56.9632	55.9496	3.8366e-05	1	0.00770239	1	1	0.00335026
ldhA	990	72.5813	77.0058	67.2334	111.427	113.139	96.3554	56.9242	59.7891	46.4181	0.000229512	1	1	0.68749	1	0.000152832
ldrA	108	0	0	0	0	0	0	0	0	0	0.523784	1	0.521072	1	0.996558	1
ldrB	108	33.3054	17.0481	22.7489	21.3549	26.5917	18.247	13.0011	19.7761	17.9088	0.46422	1	1	0.691107	1	0.28567
ldrC	108	71.7065	61.9437	102.355	48.5235	31.2845	35.426	26.7804	68.7091	38.4077	1	0.0843378	1	0.142091	0.752523	1
ldrD	108	103.723	131.587	97.3595	124.84	114.241	131.954	214.228	215.587	215.051	0.02554	1	4.00341e-05	1	0.00142594	1
ldtA	933	48.8235	38.4359	55.999	50.808	60.5511	58.0635	59.4545	50.3182	58.1766	0.00143977	1	0.0016098	1	1	0.943322
ldtB	921	178.883	199.078	231.209	192.465	186.58	125.436	78.3574	65.7056	80.3031	0.732048	1	1	7.36967e-05	1	4.75543e-05
ldtC	963	96.796	81.2888	112.57	55.6969	56.7521	43.3897	53.0373	40.9427	38.5362	1	0.00688852	1	0.000800545	1	0.187105
ldtD	1848	80.0355	74.7931	98.1336	119.7	135.182	96.7961	64.3243	55.9229	67.6386	0.000120728	1	1	0.582919	1	5.86701e-05
ldtE	1005	54.4216	37.9888	41.7608	88.2576	71.6074	65.5923	56.4421	49.1443	58.2262	8.52495e-05	1	0.00377788	1	1	0.0224621
lepA	1800	87.8961	78.9166	105.078	71.9714	70.1437	51.5709	62.156	45.9716	46.3347	1	0.396329	1	0.0187518	1	0.0798749
lepB	975	87.1244	96.1524	130.743	76.6984	82.203	59.4683	79.8982	46.3413	53.9179	1	0.431656	1	0.0482412	1	0.1813
leuA	1572	53.4004	52.3531	64.4937	48.4623	50.5272	45.0934	67.1406	76.1263	67.6757	0.370382	1	0.000277988	1	0.00106947	1
leuB	1092	55.955	43.0861	47.4505	52.9362	45.757	51.578	51.2629	67.766	57.3655	0.0460167	1	0.0048595	1	0.210288	1
leuC	1401	51.0078	46.4162	62.364	60.9027	56.2518	58.5721	63.4969	81.0696	58.006	0.0141717	1	0.00213295	1	0.267091	1
leuD	606	60.313	67.2311	62.6373	70.0425	87.2887	90.8989	111.515	80.7431	88.9457	0.00175559	1	0.000360511	1	0.298543	1
leuE	639	83.0061	93.1568	117.672	60.3553	53.7319	60.589	55.2547	51.9816	56.5037	1	0.0157829	1	0.00555105	1	0.540982
leuL	87	42.0961	28.7378	39.1798	48.2469	41.2035	67.4837	120.315	56.6135	66.875	0.0469219	1	0.00243648	1	0.104383	1
leuO	945	63.5282	50.7123	48.1639	40.6866	49.1062	38.8052	68.3987	79.5928	49.8121	0.937189	1	0.0195812	1	0.024962	1
leuP	87	214.173	248.76	372.725	263.31	227.535	255.838	218.756	268.084	189.382	0.343971	1	0.79851	1	1	0.495198
leuQ	87	924.389	910.05	983.305	855.338	790.263	871.863	746.519	1506.53	1021.65	0.455266	1	0.0583482	1	0.204025	1
leuS	2583	239.121	262.819	309.53	214.828	216.621	202.423	143.639	110.454	154.29	1	0.994273	1	0.00062587	1	0.000604815
leuT	87	0	0	0	0	0	0	0	0	0	0.523784	1	0.521072	1	0.996558	1
leuU	87	47.432	50.945	68.5855	59.6363	28.0081	44.9939	55.382	48.4317	30.4413	1	0.920879	0.994827	1	0.918382	1
leuV	87	0	0	0	0	0	0	0	0	0	0.523784	1	0.521072	1	0.996558	1
leuW	85	339.125	354.222	380.127	330.477	238.04	188.921	144.282	107.935	166.981	1	0.36413	1	0.00106523	1	0.00494744
leuX	85	62.0853	81.5665	104.249	54.2169	105.552	96.8979	117.244	90.378	40.7234	0.40569	1	0.590116	1	1	0.768564
leuZ	87	24.9167	61.8269	73.6499	61.2295	75.8733	86.3438	46.6459	79.1684	50.6977	0.0396897	1	0.192355	1	1	0.362
lexA	609	75.7596	78.8567	72.6927	162.894	116.29	117.167	159.2	152.885	131.456	0.000106788	1	3.27218e-05	1	0.325409	1
lgt	876	148.465	126.681	142.461	108.544	107.418	108.986	113.596	150.633	127.282	1	0.938965	0.115012	1	0.101559	1
lhgO	1269	45.5315	39.6384	59.284	432.269	421.221	418.419	295.643	157.718	241.572	1.72244e-08	1	2.39413e-07	1	1	0.00113043
lhr	4617	42.4806	39.9938	48.1577	48.0073	47.3262	46.7514	43.2994	46.6526	43.1066	0.001847	1	0.00690609	1	1	0.420274
ligA	2016	69.7984	65.6253	77.0556	57.1218	68.2292	54.8844	63.281	72.9053	60.1966	0.447746	1	0.113651	1	0.362572	1
ligB	1683	108.532	100.602	89.8063	78.094	69.4337	97.2504	119.024	228.176	131.301	0.860319	1	0.00582059	1	0.00755922	1
ligT	531	224.147	269.199	262.365	158.677	152.576	126.435	154.937	105.83	112.632	1	0.0238594	1	0.00236356	1	0.1806
lipA	966	122.445	109.091	136.529	94.03	90.9293	78.7759	76.9086	69.9936	71.2015	1	0.265904	1	0.00546382	1	0.0384515
lipB	642	223.634	251.625	309.349	152.254	140.667	139.082	123.561	104.931	104.652	1	0.00345427	1	6.96328e-05	1	0.0167183
lit	894	165.661	175.369	229.524	603.367	648.362	583.089	709.876	302.044	317.28	3.95388e-05	1	0.000470199	1	1	0.0716917
livF	714	88.0308	74.157	71.0661	52.27	53.6427	70.523	86.1234	164.655	118.485	1	0.822587	0.00391506	1	0.00316261	1
livG	768	89.6701	82.3866	58.7205	58.0668	53.0246	58.1988	97.7805	158.682	93.0654	1	0.799378	0.00654028	1	0.00492152	1
livH	927	80.7963	78.7188	57.7732	52.6175	48.7453	52.7643	83.0757	148.96	99.7635	1	0.634085	0.00469303	1	0.00247261	1
livJ	1104	118.705	108.161	101.287	86.2045	84.2049	86.4949	134.538	191.324	130.944	1	0.986667	0.00177498	1	0.00173738	1
livK	1110	103.737	91.809	84.6762	75.9705	79.6915	99.0981	124.662	187.634	129.341	0.36206	1	0.00118616	1	0.00515839	1
livM	1278	83.9777	74.9455	72.6156	54.3328	57.2934	78.6492	77.9882	160.049	89.6347	0.872444	1	0.0220595	1	0.029674	1
lldD	1191	203.851	184.404	228.549	88.2524	89.1993	92.5338	140.108	206.257	149.836	1	0.000689532	0.905481	1	0.000573573	1
lldP	1656	163.435	154.664	211.493	98.5603	85.3647	99.3213	130.128	222.756	155.559	1	0.0282693	0.234284	1	0.00349176	1
lldR	777	205.649	212.963	238.817	91.5839	101.477	110.123	152.972	242.294	160.375	1	0.00356228	0.698297	1	0.00186946	1
lnt	1539	98.51	102.864	133.912	105.229	101.157	75.8357	81.911	67.2053	75.562	0.516428	1	1	0.164387	1	0.0546302
loiP	759	101.352	97.1328	89.4882	96.1027	94.7474	88.8367	127.022	144.973	121.321	0.0604794	1	0.000293644	1	0.00712884	1
lolA	612	131.357	122.598	142.985	181.426	180.355	158.609	149.764	85.791	112.83	0.00151552	1	0.465786	1	1	0.00515562
lolB	624	83.6045	81.9489	109.133	116.291	108.615	82.9652	45.2971	39.3644	48.6538	0.00532929	1	1	0.00142641	1	2.08285e-05
lolC	1200	60.2874	57.1504	85.0205	46.7939	48.6496	36.43	40.9524	35.5511	34.1707	1	0.127903	1	0.0102575	1	0.160677
lolD	702	60.7604	61.3707	55.5358	41.2204	41.5863	26.7635	42.5161	28.7442	31.6475	1	0.0994085	1	0.0528201	1	0.711399
lolE	1245	55.398	60.4056	82.6322	58.4489	59.6672	40.7402	61.3197	39.5413	34.0462	0.908127	1	1	0.346859	1	0.29978
lon	2355	227.413	200.773	224.832	216.163	247.897	183.617	217.94	150.02	195.388	0.0567512	1	0.43891	1	1	0.202081
lpd	1425	786.64	733.506	756.735	1106.35	1059.88	723.384	954.575	462.927	1062.65	0.0354264	1	0.188889	1	1	0.323052
lplA	1017	55.2478	64.8658	72.3495	61.0841	53.734	66.0047	66.6144	87.6127	69.2999	0.161018	1	0.00843193	1	0.107988	1
lplT	1194	76.2498	80.2239	66.0883	60.7459	57.9351	77.7773	84.1752	108.322	72.2283	0.480447	1	0.0237922	1	0.0820712	1
lpoA	2037	204.369	202.401	245.844	219.117	220.281	166.283	183.147	162.782	165.592	0.106416	1	0.983626	1	1	0.108484
lpoB	642	144.014	160.604	215.88	293.318	292.441	217.488	150.633	61.5315	113.46	0.00487715	1	1	0.175318	1	0.000595861
lpp	237	2430.84	2190.46	1874.89	3607.49	4045.38	3658.4	5385.59	3604.77	2515.38	0.00157045	1	0.0019636	1	1	0.884522
lptA	558	115.574	101.977	127.125	154.049	138.813	112.174	127.548	115.003	139.96	0.00148813	1	0.00355162	1	1	0.586984
lptB	726	93.435	89.6823	110.996	104.116	97.2833	72.7913	99.5929	93.4395	83.1657	0.151748	1	0.118302	1	0.878376	1
lptC	576	148.69	155.237	177.008	201.537	192.775	158.251	168.029	133.277	128.027	0.00367916	1	0.238629	1	1	0.0294623
lptD	2355	318.842	321.269	340.749	352.324	357.809	269.143	229.048	143.83	211.038	0.082886	1	1	0.0318186	1	0.00136463
lptE	582	492.323	436.576	468.061	364.252	381.533	296.336	222.481	178.29	295.336	1	0.628925	1	0.00209662	1	0.00453879
lptF	1101	94.9597	88.954	100.15	105.68	108.131	112.192	121.167	145.537	130.244	0.00140634	1	6.84423e-05	1	0.0458603	1
lptG	1083	114.349	105.67	116.78	126.918	132.034	127.13	144.7	162.19	144.138	0.000995927	1	8.00853e-05	1	0.0847195	1
lpxA	789	73.5029	72.398	109.112	114.778	80.6738	63.979	88.0176	50.7013	59.6568	0.180709	1	1	0.919197	1	0.160195
lpxB	1149	66.0141	57.7505	74.2038	65.2235	74.9827	49.0709	64.3467	53.6466	60.5145	0.101018	1	0.201177	1	1	0.670875
lpxC	918	665.273	710.512	698.403	666.137	665.85	576.178	657.84	546.726	617.325	0.0923689	1	0.215265	1	1	0.596228
lpxD	1026	684.334	729.735	731.542	639.433	605.71	552.256	803.385	388.495	580.338	0.685387	1	0.959709	1	1	0.720846
lpxH	723	101.073	97.9035	95.8035	83.7143	100.323	85.7872	77.6098	97.148	75.3437	0.192592	1	0.524514	1	1	0.481502
lpxK	987	61.1669	63.3917	75.847	49.8119	42.4017	46.9404	46.7435	38.8226	41.0343	1	0.193991	1	0.0360743	1	0.327704
lpxL	921	92.6241	101.864	106.02	81.8662	66.3803	70.9969	63.7524	41.7557	57.5062	1	0.487126	1	0.00605798	1	0.0203311
lpxM	972	89.0512	86.2873	106.337	83.0027	83.3013	73.3072	64.1558	57.2732	66.592	0.27624	1	1	0.0521226	1	0.00801919
lpxP	921	63.6924	65.0291	62.7158	52.129	56.816	54.3886	66.4812	68.9254	74.6573	0.330311	1	0.00201651	1	0.0112545	1
lpxT	714	92.7872	87.1113	98.7925	71.7983	69.5394	69.5429	82.2823	88.5053	67.171	1	0.724666	0.455322	1	0.288935	1
lrhA	939	85.1916	90.2852	104.057	62.4967	70.1521	62.2125	84.354	64.5935	59.856	1	0.277061	1	0.587348	0.570887	1
lrp	495	81.1082	60.6759	83.1713	103.444	81.1359	67.7351	75.0272	48.7225	45.1688	0.045683	1	1	0.706672	1	0.0272156
lspA	495	111.74	106.155	126.891	96.0017	99.9283	75.9934	114.024	84.8913	114.534	0.999688	1	0.166637	1	0.174476	1
lsrA	1536	50.4768	46.538	42.4147	40.0461	37.2919	48.2617	53.7345	60.1658	48.121	0.306622	1	0.0101958	1	0.063869	1
lsrB	1023	46.7928	43.1593	49.3259	48.5	52.271	51.0318	56.8035	62.1187	53.5123	0.00414754	1	0.000453204	1	0.172873	1
lsrC	1029	45.8521	41.2163	50.8682	36.0157	45.236	39.1232	41.4439	51.9813	48.8405	0.318831	1	0.0202883	1	0.122713	1
lsrD	993	44.1063	42.5931	61.4582	37.6947	38.9718	44.5681	44.1669	63.9831	51.5515	0.713177	1	0.032814	1	0.0667941	1
lsrF	876	50.3545	44.9649	43.3657	43.9796	47.6097	62.3407	43.5313	68.4102	47.4626	0.0618532	1	0.0467202	1	0.871856	1
lsrG	291	33.6034	56.3349	60.8121	37.4398	37.0377	34.8932	55.9706	54.1495	32.2892	1	0.818924	0.384552	1	0.296099	1
lsrK	1593	53.9039	54.629	61.0157	59.0584	53.9085	60.3405	49.3934	75.1419	58.9344	0.0531241	1	0.0283938	1	0.716564	1
lsrR	954	52.987	47.7012	55.6248	38.7983	50.1715	51.0068	57.1374	68.0627	49.8605	0.334756	1	0.0172904	1	0.0993656	1
ltaE	1002	97.3352	97.2128	110.418	165.428	156.175	113.035	95.062	66.5765	82.128	0.000441119	1	0.928447	1	1	0.000518543
luxS	516	187.604	191.961	209.411	347.406	395.102	301.736	216.672	127.491	216.03	9.73278e-05	1	0.215169	1	1	0.000542821
lysA	1263	82.4829	67.6099	56.2771	59.1922	50.7586	61.7429	79.8694	112.086	98.3938	0.661334	1	0.00266635	1	0.00565634	1
lysC	1350	162.809	139.308	160.749	149.274	153.575	92.2328	107.95	90.5526	88.1825	0.66156	1	1	0.0981599	1	0.0461683
lysP	1470	63.5282	64.3703	76.4376	80.1542	73.2133	79.071	75.6512	75.6137	58.9478	0.00474433	1	0.0259816	1	1	0.326086
lysQ	76	0	0	0	0	0	0	0	0	0	0.523784	1	0.521072	1	0.996558	1
lysR	936	76.8042	78.3921	70.3226	59.2624	64.2072	79.2605	83.6379	119.471	84.13	0.391736	1	0.00817399	1	0.0378771	1
lysS	1518	197.282	192.054	223.466	148.593	140.575	134.563	138.372	159.389	139.923	1	0.164381	1	0.291832	0.703611	1
lysT	76	0	0	0	0	0	0	0	0	0	0.523784	1	0.521072	1	0.996558	1
lysU	1518	302.231	290.205	290.212	444.353	415.456	350.472	280.222	261.589	318.56	0.000113178	1	0.034567	1	1	0.00342258
lysV	76	25022.3	21709.1	19522.2	8474.21	9998.94	9946.74	5053.18	9487.59	8692.55	1	0.00652387	1	0.00080834	1	0.201853
lysW	76	0	0	0	0	0	0	0	0	0	0.523784	1	0.521072	1	0.996558	1
lysY	76	0	0	0	0	0	0	0	0	0	0.523784	1	0.521072	1	0.996558	1
lysZ	76	0	0	0	0	0	0	0	0	0	0.523784	1	0.521072	1	0.996558	1
lyxK	1497	116.176	96.8766	74.2691	63.474	63.7334	85.5346	97.0334	193.406	123.218	1	0.796822	0.0198973	1	0.0126246	1
maa	552	436.454	495.802	631.018	389.011	375.027	321.2	206.032	163.389	217.861	1	0.264397	1	2.6056e-05	1	0.000100831
macA	1116	47.1668	55.5796	49.9911	52.5025	53.2428	39.478	46.1092	35.018	39.7811	0.120888	1	0.952298	1	1	0.14026
macB	1947	48.9239	49.4325	60.8406	46.5269	40.4498	37.492	51.3604	41.7617	54.3707	1	0.964323	0.0832525	1	0.0785004	1
maeA	1698	117.177	105.431	125.667	120.127	113.813	83.7978	85.194	84.8883	92.6365	0.17297	1	1	0.699365	1	0.0912697
maeB	2280	203.71	212.963	248.025	256.241	248.392	208.016	245.76	140.803	208.861	0.0321901	1	0.394938	1	1	0.135966
mak	909	74.6549	72.0036	71.0213	78.2763	83.5366	91.0289	77.4299	110.702	81.1748	0.0109345	1	0.00539019	1	0.674552	1
malE	1191	895.775	952.596	1205.36	2672.77	2855.89	2803.55	6279.49	6353.52	6693.2	7.05687e-08	1	6.56293e-10	1	2.87369e-06	1
malF	1545	92.8339	77.6186	97.4717	187.493	193.908	138.195	242.908	155.331	169.175	4.62845e-05	1	2.29447e-05	1	0.538883	1
malG	891	108.278	91.4994	103.181	211.715	213.577	208.11	347.373	231.717	243.91	6.28451e-06	1	9.12768e-07	1	0.0500138	1
malI	1029	43.2748	43.1707	56.4453	34.8241	42.9415	45.7171	43.5084	49.6681	38.3458	0.440713	1	0.207021	1	0.603185	1
malK	1116	212.288	165.398	201.948	597.716	715.521	453.767	717.022	422.105	688.545	4.50754e-06	1	3.8678e-06	1	0.867749	1
malM	921	237.364	208.642	259.524	806.55	899.104	652.68	556.805	290.915	381.057	2.62466e-06	1	0.000380613	1	1	0.00105221
malP	2394	211.707	192.53	199.784	514.161	578.136	443.607	422.547	334.506	430.418	3.37807e-07	1	2.83896e-06	1	1	0.0227056
malQ	2085	136.514	128.603	154.866	336.143	370.59	260.218	305.35	238.98	256.995	1.41912e-06	1	6.73362e-06	1	1	0.105772
malS	2031	127.902	112.75	89.7591	86.9808	82.493	116.064	184.794	251.935	184.617	0.576242	1	0.0004033	1	0.000894204	1
malT	2706	154.912	157.66	169.334	262.881	262.428	234.649	209.092	225.444	206.946	9.18018e-06	1	8.31185e-05	1	1	0.0690198
malX	1593	60.5447	60.1197	63.7891	53.683	55.7216	58.2372	62.7113	58.6438	54.1793	0.108247	1	0.0427431	1	0.585581	1
malY	1173	108.369	87.4956	109.795	80.595	72.3062	85.81	77.1878	60.5619	55.6454	1	0.974538	1	0.0757505	1	0.0801539
malZ	1815	70.0404	79.286	74.9624	68.4251	65.1874	73.5643	69.2303	87.3685	88.7077	0.142223	1	0.00971624	1	0.133916	1
manA	1176	217.995	225.039	247.795	232.468	261.219	213.775	144.344	81.263	117.975	0.0605543	1	1	0.00306847	1	0.000148859
manX	972	98.9854	92.3274	114.207	152.705	165.693	105.987	72.9327	56.4296	73.6602	0.000637701	1	1	0.164792	1	9.76719e-05
manY	801	140.639	133.613	159.205	235.369	246.585	158.905	91.7173	66.6506	98.6842	0.000528219	1	1	0.0380004	1	2.98567e-05
manZ	852	63.2803	58.3237	90.04	88.4452	85.4734	77.5477	65.0798	43.8181	58.9783	0.00326421	1	0.895067	1	1	0.00452785
map	795	951.733	1111.06	1142.92	1007.06	1081.87	1014.38	1456.21	1116.57	1194.14	0.0485502	1	0.00185047	1	0.0718633	1
marA	384	77.8128	76.3205	82.1464	103.926	101.236	87.0958	90.662	86.1652	102.856	0.000371951	1	0.000770847	1	1	0.620442
marB	219	44.5031	48.0956	68.5855	34.367	65.7478	60.3584	42.8527	57.9072	45.8909	0.295923	1	0.456659	1	1	0.756518
marC	666	33.7937	36.1962	61.3484	41.4896	40.8572	42.1195	63.8295	43.5712	35.4136	0.24478	1	0.0927742	1	0.553839	1
marR	435	57.2886	53.9485	34.1794	69.7106	45.1972	73.6532	40.3996	81.0167	61.0028	0.0614236	1	0.0879787	1	1	0.834634
matP	453	89.6773	76.4071	93.9684	78.0545	70.3935	57.1564	69.2021	56.9637	48.7257	0.98513	1	1	0.208782	1	0.213401
mazE	249	100.764	116.018	134.738	129.537	92.1138	114.726	106.736	109.977	116.466	0.126043	1	0.122955	1	0.987604	1
mazF	336	102.245	85.9029	115	89.9645	110.718	102.74	96.7337	113.582	89.3854	0.0540333	1	0.067689	1	1	0.896718
mazG	792	74.7594	77.1364	75.6065	75.054	85.6377	83.3481	92.5134	135.176	97.517	0.0336546	1	0.000944598	1	0.0511433	1
mcaS	96	56.5482	47.3841	70.1258	99.3087	77.3258	48.6331	46.8588	41.3093	38.2515	0.0355598	1	1	0.742734	1	0.0241693
mcbA	261	53.0645	42.0975	52.6777	142.583	97.6115	77.3325	75.2828	34.624	32.976	0.00147908	1	0.589895	1	1	0.00430855
mcbR	666	60.8488	61.0471	67.693	292.462	332.351	273.47	124.934	80.4499	86.5574	5.45176e-08	1	0.000278554	1	1	2.30787e-06
mcrA	834	37.585	42.8857	42.397	24.9704	20.2595	34.163	45.1251	57.0523	35.6219	1	0.253359	0.0729617	1	0.0115723	1
mcrB	1380	240.472	301.81	294.129	201.441	188.789	174.761	181.771	172.903	148.657	1	0.180531	1	0.0288172	1	0.283861
mcrC	1047	140.601	161.28	195.293	127.223	117.727	107.362	150.998	169.11	126.037	1	0.410981	0.254121	1	0.0652678	1
mdaB	582	99.3003	92.9377	99.5551	79.3036	93.0234	79.9563	115.389	141.479	115.729	0.370071	1	0.000705567	1	0.00318297	1
mdfA	1233	61.015	64.9478	68.9462	45.758	36.0794	35.4411	41.9018	46.7776	39.9894	1	0.0234804	1	0.113107	0.367185	1
mdh	939	326.989	280.377	334.899	611.64	614.201	507.227	537.898	239.487	471.255	0.000599596	1	0.0192907	1	1	0.0492486
mdlA	1773	75.8059	72.2357	74.5397	63.7829	59.7057	73.6791	64.4377	76.6374	69.4961	0.270947	1	0.0937105	1	0.502231	1
mdlB	1782	69.4842	60.8564	65.9073	52.5424	50.9264	67.5131	57.67	75.7604	56.7776	0.467806	1	0.141982	1	0.418389	1
mdtA	1248	56.4404	43.0532	54.6068	57.4369	59.1843	52.9428	50.5861	51.2639	54.6702	0.00219999	1	0.0101835	1	1	0.364455
mdtB	3123	44.8984	41.9968	53.0913	42.4182	44.4429	48.2346	43.8971	59.7375	50.0636	0.0746017	1	0.0104922	1	0.263651	1
mdtC	3078	44.4231	39.1565	48.0505	42.6404	44.1746	53.1393	52.2638	48.6947	46.9393	0.00900319	1	0.00317124	1	0.527017	1
mdtD	1416	48.3031	40.7636	47.791	40.8274	37.5524	33.0483	44.8687	56.3987	41.6734	0.764863	1	0.0333272	1	0.05892	1
mdtE	1158	111.934	92.1604	88.0088	104.453	96.9407	100.304	126.621	207.557	131.33	0.0996718	1	0.00138084	1	0.0247824	1
mdtF	3114	116.685	116.573	88.6691	79.6704	76.1551	96.9493	109.508	206.922	143.106	0.995944	1	0.0115386	1	0.0114819	1
mdtG	1227	44.2418	49.1315	51.6201	46.1801	46.4729	42.1377	41.0588	41.875	44.4339	0.0506325	1	0.16461	1	1	0.489287
mdtH	1209	48.0894	37.2386	42.4042	38.5498	33.9801	42.1759	36.216	41.4432	33.9907	0.268912	1	0.367783	1	1	0.827669
mdtI	330	51.2469	37.3041	44.263	34.7059	37.2804	51.5131	37.2462	63.7006	40.0704	0.421722	1	0.173827	1	0.556743	1
mdtJ	366	46.0035	54.4266	47.724	31.885	28.248	44.1065	23.8351	52.1281	43.7508	1	0.572559	1	0.929319	0.643755	1
mdtK	1374	54.63	54.5619	72.9737	98.1342	106.232	71.249	62.0122	54.4575	54.6977	0.000160521	1	0.115144	1	1	0.00181716
mdtL	1176	86.9996	73.4195	70.5955	61.7522	60.2195	68.8258	88.5943	163.569	88.0179	0.778613	1	0.00898929	1	0.0149229	1
mdtM	1233	59.5346	51.6974	61.7508	53.2225	56.988	71.5987	90.7675	121.752	80.29	0.0713773	1	0.00035561	1	0.00743751	1
mdtN	1032	73.4443	66.4242	45.1625	47.8701	50.5442	55.9928	76.2876	125.339	73.3024	0.691842	1	0.00975352	1	0.0205737	1
mdtO	2052	75.8436	70.6321	59.9707	62.5907	59.6022	74.3522	81.3434	126.902	80.4689	0.258678	1	0.00646161	1	0.0463141	1
mdtP	1467	75.525	67.1097	63.6824	45.4056	62.513	65.0731	72.7862	130.255	83.1034	0.758459	1	0.0117236	1	0.0201779	1
melA	1356	91.4753	83.8423	93.1137	96.219	92.1749	106.408	123.22	154.965	116.985	0.0119337	1	0.000231973	1	0.0247721	1
melB	1422	108.463	100.96	99.3897	114.307	114.241	125.778	127.227	169.443	108.645	0.0182803	1	0.00421492	1	0.389366	1
melR	909	216.143	237.718	251.579	215.449	203.786	210.861	670.668	295.895	241.046	0.56542	1	0.0119975	1	0.032083	1
menA	927	101.438	84.3092	106.22	86.5021	117.397	85.5544	104.169	123.898	108.076	0.0602847	1	0.00498922	1	0.165327	1
menB	858	43.3503	32.6279	60.8527	54.1278	48.4537	37.5273	52.5907	38.2565	39.0288	0.0887164	1	0.198875	1	1	0.626429
menC	963	87.2857	86.5228	115.154	134.536	133.351	91.0326	66.7329	58.7905	90.2673	0.00483913	1	1	0.662628	1	0.00253083
menD	1671	64.6689	49.5817	76.7132	73.3055	72.306	68.0148	67.5185	54.9728	66.0638	0.00285837	1	0.0267587	1	1	0.200458
menE	1356	43.8925	38.8811	44.9572	51.4167	46.3017	45.3058	45.6482	42.8418	52.9438	0.00126917	1	0.00158982	1	1	0.884888
menF	1296	104.964	122.691	158.269	150.232	152.758	127.045	89.71	83.8833	111.599	0.00558169	1	1	0.60949	1	0.00234787
menH	759	47.299	41.5289	63.8488	59.0046	52.1473	51.0756	65.4696	40.4165	60.4625	0.0340748	1	0.0297176	1	0.936958	1
menI	411	47.8344	46.0065	63.8474	51.6072	62.9456	37.165	60.3279	55.036	53.0436	0.189231	1	0.0403537	1	0.37648	1
mepA	825	54.0498	49.0682	54.676	29.3032	44.4295	38.2388	50.3159	56.1065	48.6192	1	0.354913	0.0781155	1	0.0177022	1
mepH	816	144.585	148.731	200.635	133.839	147.8	112.061	94.8639	59.5654	57.2596	0.888956	1	1	0.00141428	1	0.00113121
mepM	1323	90.9904	85.4929	87.97	80.4231	67.9305	67.7144	68.1078	61.3981	69.8415	0.668533	1	1	0.622258	1	0.366029
mepS	567	242.966	251.539	265.08	209.255	209.691	202.465	127.763	116.661	99.723	0.662487	1	1	0.000154595	1	8.6711e-05
metA	930	54.9705	47.6123	62.1182	57.481	65.1966	40.2247	57.2887	57.3132	48.7868	0.112184	1	0.0870687	1	0.880419	1
metB	1161	60.0839	43.4551	53.93	64.6623	56.3453	46.6482	66.3043	101.852	56.4168	0.110636	1	0.00796621	1	0.147033	1
metC	1188	89.375	80.777	73.6541	65.8585	54.8727	65.816	94.989	165.051	124.352	1	0.864537	0.0015766	1	0.00127498	1
metE	2262	55.0631	38.4335	51.7538	54.0596	52.6433	47.4578	84.0666	102.951	82.0791	0.0204521	1	2.42453e-05	1	0.000728881	1
metF	891	55.2292	33.0871	49.9881	51.3429	42.5243	40.1476	67.4141	81.1995	59.5401	0.165535	1	0.00119028	1	0.0139004	1
metG	2034	267.333	283.408	321.735	205.706	205.388	155.602	159.325	114.025	135.978	1	0.0892264	1	0.00060128	1	0.0104898
metH	3684	83.0086	66.2634	95.4979	84.4266	90.6116	64.172	111.61	70.6438	82.2325	0.122803	1	0.0372014	1	0.482002	1
metI	654	130.342	116.623	181.23	154.778	150.741	111.438	111.045	58.5154	99.345	0.177119	1	1	0.155518	1	0.0149549
metJ	318	142.446	107.945	157.14	165.873	167.319	130.842	142.874	137.471	156.069	0.00365732	1	0.00932058	1	1	0.58165
metK	1155	421.226	416.96	461.981	343.479	298.961	243.794	232.575	223.314	235.318	1	0.129638	1	0.00186305	1	0.0261677
metL	2433	47.2764	36.8471	47.4333	57.6355	57.2719	42.1676	67.3497	93.8937	65.6218	0.011926	1	0.000217984	1	0.0226789	1
metN	1032	68.4808	59.2608	67.5774	63.1554	54.9902	34.8732	54.7769	37.4413	40.9743	1	0.842605	1	0.33283	1	0.440579
metQ	816	90.7955	73.744	116.53	132.8	127.447	87.9092	86.1234	59.3957	81.9607	0.00662319	1	0.795799	1	1	0.010872
metR	954	53.9012	36.7112	48.5405	37.0544	36.0868	36.1679	67.6896	91.3325	52.4817	0.945616	1	0.00261837	1	0.00345791	1
metT	77	1694.51	1746.58	1617.75	1004.11	924.712	795.559	606.746	568.042	727.895	1	0.00225013	1	2.02456e-05	1	0.00416733
metU	77	0	0	0	0	0	0	0	0	0	0.523784	1	0.521072	1	0.996558	1
metV	77	1300.87	1681.37	1345.55	1367.38	1055.55	1750.22	836.231	2094.84	2054.28	0.460828	1	0.240987	1	0.640113	1
metW	77	0	0	0	0	0	0	0	0	0	0.523784	1	0.521072	1	0.996558	1
metY	77	60.2449	52.3309	73.0412	76.4949	73.0154	63.4424	143.907	100.952	111.046	0.0369943	1	0.000165851	1	0.00621105	1
metZ	77	0	0	0	0	0	0	0	0	0	0.523784	1	0.521072	1	0.996558	1
mfd	3447	97.801	82.1735	115.71	96.6441	99.5308	69.5745	75.6223	41.9551	72.9128	0.39739	1	1	0.167517	1	0.039565
mglA	1521	355.552	331.305	399.035	99.2958	101.729	97.127	151.993	110.705	100.487	1	4.08803e-06	1	2.12108e-05	0.125001	1
mglB	999	1011.69	923.032	1086.99	483.396	448.137	319.29	685.549	242.334	378.679	1	0.0142523	1	0.0112825	1	0.889661
mglC	1011	321.748	279.767	375.261	110.341	105.815	93.6099	169.925	99.5486	88.3652	1	0.000225532	1	0.000564369	0.50652	1
mgrB	144	102.107	134.732	128.957	137.49	183.702	171.912	209.535	115.949	92.8742	0.0232335	1	0.150651	1	1	0.294987
mgrR	98	42.3751	50.0442	39.8212	28.1133	21.7816	41.7524	40.7411	22.2964	17.4871	1	0.56897	1	0.274081	1	0.590502
mgsA	459	1098.25	979.119	900.48	489.037	516.538	398.838	562.136	215.87	230.891	1	0.0483651	1	0.00218936	1	0.0873885
mgtA	2697	372.992	326.466	309.505	128.985	123.399	121.704	122.846	144.883	119.322	1	5.20413e-05	1	7.44437e-05	0.762432	1
mgtL	54	0	0	0	0	0	0	0	0	0	0.523784	1	0.521072	1	0.996558	1
mhpA	1665	67.2071	70.6944	59.6867	56.4265	64.3228	70.9431	63.9805	97.6472	66.9311	0.184935	1	0.0301537	1	0.289631	1
mhpB	945	66.8353	60.7251	65.1075	64.3488	39.2796	67.6791	53.4726	88.0473	83.3856	0.610316	1	0.0623573	1	0.151368	1
mhpC	867	80.2983	65.8559	62.5208	44.5248	63.9389	78.5254	59.7374	117.68	82.4108	0.601593	1	0.0615354	1	0.152503	1
mhpD	810	72.635	68.6874	40.9064	55.5589	57.8285	62.8846	70.2861	92.3163	74.0744	0.211623	1	0.0144025	1	0.136914	1
mhpE	1014	68.3116	63.7683	59.9427	66.9154	60.5706	69.2029	76.8524	100.805	85.7697	0.0417937	1	0.000679435	1	0.0281828	1
mhpF	951	72.4054	59.3204	78.0828	61.5502	59.5752	68.5605	73.957	106.439	72.1645	0.303911	1	0.0104693	1	0.06659	1
mhpR	834	73.1733	63.5185	63.7348	92.9778	82.6167	83.455	112.012	116.205	112.083	0.000316759	1	9.02436e-06	1	0.0117036	1
mhpT	1212	66.0194	64.7496	70.7788	63.7538	67.4099	68.3286	70.8673	97.917	72.3241	0.0657721	1	0.00444902	1	0.137053	1
miaA	951	222.425	194.604	194.885	251.14	236.619	195.526	232.867	190.416	185.965	0.00804963	1	0.0485589	1	1	0.304945
miaB	1425	255.512	300.155	334.777	177.288	196.811	138.984	117.448	79.0981	133.769	1	0.0366592	1	0.000176711	1	0.00579106
micA	78	39.7354	46.0538	48.6598	43.5402	47.1862	52.2076	33.278	33.1751	13.2133	0.227694	1	1	0.200398	1	0.0294807
micC	109	43.8119	53.3171	30.1961	44.1458	29.5059	68.6504	31.2893	28.81	31.8758	0.231355	1	1	0.875295	1	0.197517
micF	93	24.5389	20.7653	17.6768	6.17805	16.9216	20.44	51.0359	37.1563	17.2427	1	0.605418	0.0905554	1	0.0456997	1
minC	696	907.221	920.068	992.096	311.071	278.022	289.824	297.062	171.044	236.878	1	2.49076e-05	1	3.38257e-06	1	0.0680289
minD	813	236.577	195.96	225.209	101.255	118.895	80.293	77.2216	28.9638	58.017	1	0.0156521	1	0.000135638	1	0.00759211
minE	267	67.2076	55.4382	74.0817	39.0606	45.1607	27.5728	35.1161	17.0409	39.6597	1	0.10133	1	0.0158413	1	0.292944
mioC	444	1111.82	1055.59	1001.72	1232.87	1182.66	893.964	839.176	506.662	863.966	0.077961	1	1	0.314574	1	0.0130277
mipA	747	270.877	270.06	236.019	254.438	228.121	141.387	113.471	78.7664	132.576	1	0.963391	1	0.00286366	1	0.00299465
mlaA	756	108.536	106.335	93.2116	89.7935	106.815	90.6249	93.3654	71.59	94.1368	0.123937	1	0.534883	1	1	0.327183
mlaB	294	58.9706	51.5232	45.6613	43.7329	55.3475	45.9934	53.1284	75.4455	72.0075	0.279084	1	0.00749222	1	0.0573236	1
mlaC	636	179.603	185.433	202.253	162.371	186.314	148.634	172.285	143.362	177.607	0.207152	1	0.234339	1	1	0.935008
mlaD	552	200.347	199.499	244.232	189.407	176.968	114.784	184.542	149.425	146.336	1	0.599515	1	0.691198	0.896628	1
mlaE	783	173.988	151.053	204.849	117.417	104.168	81.8319	98.6142	105.234	111.654	1	0.00974461	1	0.0224203	0.624436	1
mlaF	810	65.8996	62.1695	73.1229	54.3401	52.9568	51.9246	68.738	96.1462	67.3545	0.941763	1	0.0104718	1	0.0132182	1
mlc	1221	69.9572	71.2811	92.2478	97.0896	99.4961	91.336	90.7453	63.2577	82.484	0.000702227	1	0.0226934	1	1	0.0522739
mliC	330	43.7825	46.6593	47.8144	62.7433	55.7416	69.3826	56.7541	64.1291	45.4461	0.00299109	1	0.0148327	1	1	0.35791
mlrA	732	61.5868	65.9021	75.5826	184.798	142.527	123.795	96.657	89.8988	79.4298	7.05852e-06	1	0.00163674	1	1	0.00122884
mltA	1098	93.7194	91.784	104.993	79.0766	72.2768	75.7646	106.782	130.969	96.5229	1	0.969522	0.00529761	1	0.00510325	1
mltB	1086	121.399	112.122	148.795	187.011	183.643	128.189	107.617	100.606	121.7	0.000765441	1	0.350931	1	1	0.0032225
mltC	1080	101.331	101.687	96.8568	72.5432	73.0346	61.0613	116.055	160.809	102.154	1	0.34544	0.00720254	1	0.00160003	1
mltD	1359	245.452	240.777	264.169	224.557	223.66	177.183	232.132	139.174	171.993	0.665307	1	1	0.414825	1	0.223499
mltF	1557	53.1372	39.4551	51.7556	40.7542	44.7532	48.2049	39.5407	52.3308	30.1351	0.289531	1	0.726733	1	1	0.469751
mmuM	933	49.2526	44.3575	70.0122	42.0722	54.8941	39.1165	51.2402	60.2895	48.3127	0.62752	1	0.09899	1	0.224741	1
mmuP	1404	53.3709	55.9141	59.2066	46.977	50.0555	58.0241	57.1453	82.3974	50.3057	0.309137	1	0.0405848	1	0.228803	1
mnaT	519	75.0986	71.3979	96.1235	106.711	103.443	108.594	62.652	69.8732	53.7126	0.000563839	1	1	0.833641	1	0.000514374
mngA	1977	42.4488	36.8591	48.8644	22.9439	31.7732	30.1127	31.8442	31.1302	34.2197	1	0.103479	1	0.773004	0.168329	1
mngB	2634	54.3001	49.8192	58.4544	38.8713	38.0264	34.1228	37.6516	39.2727	41.4118	1	0.0810335	1	0.328729	0.37634	1
mngR	723	52.5326	44.2328	70.2214	39.8187	38.348	33.3624	38.6215	43.619	29.6883	1	0.298373	1	0.272225	1	0.950423
mnmA	1107	144.076	122.024	145.24	94.6433	110.353	70.7658	57.9037	45.6793	77.0731	1	0.213015	1	0.00118685	1	0.00898478
mnmC	2007	73.8823	72.6036	93.2271	73.8775	79.3428	70.6316	66.1422	66.3337	58.1143	0.0653493	1	0.831402	1	1	0.0917263
mnmE	1365	114.819	99.7155	117.667	124.354	137.319	116.49	122.735	169.243	127.678	0.00780997	1	0.0019457	1	0.398303	1
mnmG	1890	123.568	104.791	131.718	137.275	132.015	112.028	146.746	161.05	139.796	0.00900817	1	0.000586106	1	0.104481	1
mnmH	1095	84.1931	72.1013	76.3262	67.5175	65.3427	75.1346	67.6274	88.8404	74.9922	0.261859	1	0.0582196	1	0.363387	1
mntH	1239	59.1691	46.5847	68.4658	57.2183	62.8061	57.3579	60.1824	78.1193	52.4157	0.0623106	1	0.0282578	1	0.648067	1
mntP	567	53.248	42.5911	48.2802	50.9305	49.2699	48.0735	46.378	46.6393	48.8355	0.0142259	1	0.0319069	1	1	0.648717
mntR	468	63.8968	70.5134	106.443	69.9455	69.4052	63.2975	41.4867	46.0923	54.9691	0.467807	1	1	0.0586226	1	0.0189136
mntS	129	42.6261	37.8979	76.5128	49.8254	32.1795	37.6915	47.1665	24.0923	32.3846	1	0.980038	1	0.484021	1	0.512067
moaA	990	146.466	137.918	188.85	120.687	115.754	88.4685	87.0462	56.9608	86.0398	1	0.283228	1	0.00249253	1	0.0148229
moaB	513	343.983	308.172	301.155	200.734	245.252	133.535	149.687	69.6724	120.844	1	0.155953	1	0.00158177	1	0.0168764
moaC	486	104.874	100.534	136.006	83.9456	87.978	58.1246	63.1208	51.6284	51.2396	1	0.199189	1	0.00316841	1	0.0318413
moaD	246	45.9591	45.4225	48.3511	37.516	25.971	27.9734	43.5195	23.2053	30.4228	1	0.277068	1	0.393417	0.807052	1
moaE	453	52.9097	41.003	59.2307	44.4015	45.7551	27.2712	50.8435	39.6529	38.7638	1	0.802215	0.62966	1	0.482828	1
mobA	585	58.7198	46.6088	66.8042	60.9523	72.8377	46.4477	63.0199	72.6542	54.9691	0.0687661	1	0.030864	1	0.64939	1
mobB	528	40.8292	32.8034	46.998	34.5309	33.4465	47.4452	62.5776	59.9001	41.7171	0.282363	1	0.00754845	1	0.056103	1
mocA	579	124.458	139.218	183.532	372.185	387.518	415.394	242.188	197.502	112.527	9.38246e-05	1	0.0503522	1	1	0.00186276
modA	774	63.7586	61.7389	48.7088	34.094	48.8987	44.9837	50.0079	40.8783	50.4689	1	0.626584	0.763569	1	0.447853	1
modB	690	48.6507	43.9813	47.5746	38.1205	43.7991	35.6239	43.4715	32.7093	29.7902	0.592446	1	1	0.680467	1	0.365076
modC	1059	49.6639	42.4117	50.9356	37.4812	41.7626	39.2778	47.7706	39.5007	37.7462	0.563715	1	0.281941	1	0.607756	1
modE	789	107.309	89.657	99.1228	84.3231	69.6588	58.6971	74.414	54.5389	41.2077	1	0.534284	1	0.0542136	1	0.156122
modF	1473	65.8781	68.166	81.7532	44.7562	46.16	38.294	47.8054	44.1842	35.9089	1	0.0250941	1	0.0200415	1	0.895502
moeA	1236	103.811	101.029	114.505	104.416	99.8082	48.5985	71.5023	52.4805	67.8537	1	0.794523	1	0.147797	1	0.220336
moeB	750	67.23	51.5884	61.9672	41.8267	46.0823	36.1876	41.3777	39.1818	32.3311	1	0.264478	1	0.0721614	1	0.432039
mog	588	143.994	128.637	166.522	141.053	123.998	120.646	124.188	104.9	101.268	0.229812	1	1	0.656867	1	0.116853
mokB	168	33.5635	35.3216	64.13	92.2672	61.6182	56.3116	81.1755	35.1088	61.1072	0.0138096	1	0.060623	1	1	0.40643
mokC	210	17.6274	23.1626	26.1882	28.8754	25.5906	18.836	23.8013	13.3662	10.9997	0.157396	1	1	0.589245	1	0.0730333
motA	888	47.3674	41.7276	49.922	40.3145	48.29	35.2444	37.5975	64.101	47.201	0.430693	1	0.0766857	1	0.284726	1
motB	927	42.9296	43.7313	47.2067	44.3637	38.0155	45.3741	34.3266	53.6846	35.158	0.202809	1	0.363136	1	1	0.69606
mpaA	729	61.5815	54.0661	72.6227	82.778	85.7417	55.5953	52.276	46.7488	57.0838	0.00551458	1	0.625318	1	1	0.0142567
mpl	1374	91.45	89.5405	92.9035	70.4314	72.0768	79.0029	96.382	119.112	94.0231	0.79346	1	0.00595574	1	0.00915234	1
mppA	1614	103.445	108.111	130.431	78.3392	70.4205	78.1761	83.3949	72.6676	59.9887	1	0.157576	1	0.0691701	1	0.615509
mprA	531	870.435	828.767	804.093	442.981	473.332	316.641	277.864	166.799	294.368	1	0.00910769	1	5.66223e-05	1	0.00501022
mqo	1647	53.9116	49.2072	76.0427	67.9824	69.0371	78.7546	65.0094	72.4697	73.6698	0.00164958	1	0.0022037	1	1	0.85213
mqsA	396	96.0357	93.901	77.7871	46.6948	46.5808	65.9138	94.0826	167.11	104.236	1	0.189797	0.0177141	1	0.00239666	1
mqsR	297	95.0406	99.3612	95.7579	104.463	111.252	74.653	137.761	177.558	83.3436	0.291938	1	0.0306912	1	0.19761	1
mraY	1083	53.8499	51.0696	59.9351	50.0073	45.645	46.6697	62.703	78.9373	52.9919	0.451767	1	0.00837782	1	0.0330326	1
mraZ	459	224.592	197.758	231.446	299.703	299.104	205.625	359.356	174.386	222.319	0.0260726	1	0.0654048	1	1	0.592141
mrcA	2553	79.3616	75.1543	78.1141	67.4551	74.4296	67.3942	81.9564	144.573	104.177	0.363184	1	0.00273477	1	0.0125326	1
mrcB	2535	134.692	162.797	234.622	157.337	153.255	129.634	141.718	108.198	124.691	0.544688	1	1	0.487388	1	0.206186
mrdA	1902	138.329	149.24	175.173	101.165	104.386	94.2667	83.7646	83.7608	79.5926	1	0.03776	1	0.000777702	1	0.0353674
mrdB	1113	73.1026	64.7305	80.4467	57.6848	64.0418	63.1392	49.1943	60.5152	55.2625	0.402592	1	1	0.678989	1	0.228043
mreB	1044	87.2957	70.2586	114.109	98.8063	95.0705	83.6352	89.8601	87.4899	72.9056	0.0334057	1	0.152274	1	1	0.377168
mreC	1104	57.3109	63.1664	95.2792	61.0956	65.4249	49.6158	82.8114	71.0788	58.6979	0.68859	1	0.104347	1	0.202702	1
mreD	489	43.2804	35.0226	56.435	50.6301	50.2319	39.7707	55.7027	70.2032	49.1828	0.0746639	1	0.00591358	1	0.168207	1
mrp	1110	170.074	174.155	180.578	164.513	156.412	124.681	127.771	111.172	129.206	0.431113	1	1	0.211766	1	0.0566661
mrr	915	189.598	213.34	247.86	182.121	177.575	149.063	165.103	159.068	153.23	1	0.971289	1	0.494361	1	0.514882
msbA	1749	80.3053	84.0201	87.1236	59.1429	62.1954	46.3629	53.1324	47.8834	48.6602	1	0.0827384	1	0.0115555	1	0.261213
mscK	3363	82.116	79.6762	73.435	60.2839	61.5714	70.5668	69.4754	95.7291	65.6413	0.777472	1	0.145541	1	0.225212	1
mscL	411	147.616	148.421	193.419	439.652	510.892	488.504	241.58	141.349	135.319	6.00009e-06	1	0.0962467	1	1	3.95164e-05
mscM	3324	83.6504	74.5752	98.1297	70.0787	65.5796	78.2301	90.9419	141.103	97.8972	0.645973	1	0.00553096	1	0.0118509	1
mscS	861	163.195	190.042	160.172	413.391	329.881	395.477	184.582	194.309	153.223	1.12884e-05	1	0.04873	1	1	0.000138694
msrA	639	113.738	92.225	135.907	148.584	149.494	138.085	134.915	131.743	130.743	0.000198296	1	0.000876783	1	1	0.303674
msrB	414	322.469	354.039	382.122	569.18	602.308	602.633	591.285	224.629	341.053	0.00280676	1	0.207932	1	1	0.0248627
msrC	498	300.702	275.231	302.425	403.047	390.158	379.803	176.984	131.54	165.251	0.000101548	1	1	0.001104	1	1.11719e-06
msyB	375	83.8654	103.043	102.612	1067.1	1137.94	1074.69	300.829	135.439	258.838	6.45227e-08	1	0.000142632	1	1	3.43582e-06
mtfA	798	95.0864	86.4492	135.69	105.696	120.142	86.8024	172.193	96.9393	70.8269	0.276092	1	0.232941	1	0.908652	1
mtgA	729	89.8825	99.5102	117.651	178.957	167.603	150.083	189.533	148.631	171.886	1.17774e-05	1	8.80461e-06	1	0.769898	1
mtlA	1914	141.931	115.62	92.8779	118.858	122.227	136.87	166.308	242.294	172.715	0.066506	1	0.00100174	1	0.0264042	1
mtlD	1149	171.038	154.142	122.969	167.617	180.555	196.386	169.305	241.484	182.197	0.0133531	1	0.00564574	1	0.609958	1
mtlR	588	175.159	156.56	152.144	165.437	139.906	150.91	165.538	195.928	145.21	0.153907	1	0.0378534	1	0.411153	1
mtn	699	220.167	196.785	224.152	153.431	165.517	125.092	140.134	107.563	127.344	1	0.177315	1	0.00884588	1	0.0965164
mtr	1245	60.381	57.299	67.5109	57.3269	65.2906	63.6505	280.618	266.196	419.471	0.0399818	1	1.45612e-08	1	5.26516e-08	1
mug	507	83.3919	90.1263	93.5214	65.9746	63.0719	55.9465	78.085	160.849	108.578	1	0.50152	0.0229005	1	0.00852647	1
mukB	4461	130.81	123.486	141.461	94.6878	93.1783	67.7402	63.7032	48.7994	66.0866	1	0.0756824	1	0.000350318	1	0.00647865
mukE	705	122.17	102.131	127.991	79.7322	88.638	54.8949	63.642	46.4649	54.3081	1	0.0858225	1	0.00198063	1	0.044215
mukF	1323	83.88	84.8201	102.202	69.9415	65.8135	48.6195	58.4741	38.941	43.1555	1	0.233756	1	0.00609663	1	0.0495449
murA	1260	162.263	149.774	169.631	127.458	115.43	111.27	141.136	124.285	133.542	1	0.39096	0.485532	1	0.135811	1
murB	1029	194.793	196.04	231.458	211.57	225.959	199.581	149.503	155.685	150.026	0.00549474	1	1	0.389756	1	0.00133325
murC	1476	66.5632	62.0593	74.7421	81.2204	72.0712	71.583	69.6418	69.9291	65.581	0.00159883	1	0.00959075	1	1	0.283266
murD	1317	77.9644	67.182	74.5967	71.6387	75.7218	63.4618	79.0516	74.8665	71.8319	0.0364073	1	0.00841376	1	0.401144	1
murE	1488	107.354	102.965	135.073	119.86	120.568	78.2694	97.1549	74.9263	93.6636	0.235726	1	1	0.876493	1	0.183776
murF	1359	115.777	108.765	125.001	126.347	114.793	87.3135	118.78	86.8238	87.206	0.178011	1	0.637521	1	1	0.354016
murG	1068	71.6141	68.0372	80.2709	81.9138	80.6238	57.3752	75.0584	74.0575	63.8538	0.0575023	1	0.0798655	1	1	0.847243
murI	858	65.1762	57.9759	84.0462	56.9168	67.093	39.6225	58.0875	59.5702	54.1002	1	0.964918	0.624667	1	0.601377	1
murJ	1536	75.088	68.2172	90.0616	55.2363	68.5161	50.1949	42.2744	44.6948	43.8253	1	0.559286	1	0.00503768	1	0.013504
murP	1425	60.5068	52.4387	58.1509	51.8614	46.7068	48.8759	49.4101	57.5593	62.5431	0.319345	1	0.0270801	1	0.154271	1
murQ	897	65.3793	57.1705	68.2546	47.2063	45.4453	44.0081	59.6888	64.9327	70.6538	1	0.286291	0.00700507	1	0.00140703	1
murR	858	56.7395	50.182	57.4256	41.9899	38.7091	55.5544	55.3414	75.2846	46.0226	0.798961	1	0.0915741	1	0.147667	1
mutH	690	75.0349	69.9462	63.809	48.3841	51.905	60.0507	102.091	120.883	107.27	1	0.846063	0.00010744	1	0.000104654	1
mutL	1848	94.2927	81.311	91.7834	90.8031	86.8408	89.3674	90.4796	122.277	103.889	0.0405729	1	0.00292781	1	0.139122	1
mutM	810	107.523	93.3536	86.6649	79.4028	76.2118	102.658	107.685	194.243	131.568	0.475974	1	0.00493507	1	0.017212	1
mutS	2562	109.317	110.48	127.427	80.8784	90.1642	82.2556	95.219	98.8288	102.151	1	0.334556	0.262666	1	0.0529853	1
mutT	390	125.143	128.3	126.553	81.7795	106.985	62.2572	84.2062	91.627	90.1492	1	0.143025	1	0.366344	0.539836	1
mutY	1053	187.385	192.819	183.556	186.003	194.801	160.894	170.402	176.349	182.146	0.0397307	1	0.0584054	1	1	0.820885
mzrA	384	494.195	536.056	606.314	265.163	334.825	285.186	231.547	237.981	247.654	1	0.00121442	1	4.86649e-05	1	0.0321357
nac	918	39.8622	39.8857	45.3438	86.7869	85.6271	85.6929	55.6255	54.5246	66.9714	3.25857e-07	1	2.74894e-05	1	1	0.000540495
nadA	1044	46.7947	42.2351	52.5241	43.9197	41.3559	28.4915	48.9157	37.134	45.0135	0.932576	1	0.179472	1	0.214482	1
nadB	1623	36.8967	27.7023	36.4726	31.3539	38.4971	32.0626	34.0476	30.4548	26.3274	0.0426062	1	0.239636	1	1	0.312321
nadC	894	89.1884	80.4697	103.818	77.0024	68.7426	59.2886	74.3928	84.712	75.2601	1	0.627122	0.353802	1	0.176427	1
nadD	642	207.886	242.864	304.33	181.579	181.011	154.86	138.519	113.63	138.787	1	0.199091	1	0.00153081	1	0.013027
nadE	828	74.6542	79.5667	93.6291	100.479	92.5308	80.1332	62.4418	47.098	64.3334	0.00451807	1	1	0.249273	1	0.00080668
nadK	879	95.0894	93.3266	133.777	189.891	178.638	152.695	99.6054	74.7593	81.3143	4.60389e-05	1	0.86682	1	1	5.90782e-05
nadR	1233	87.669	97.5949	102.155	96.5027	102.041	118.641	128.433	130.195	97.0037	0.0170174	1	0.00366585	1	0.364926	1
nagA	1149	122.553	122.832	131.985	127.455	124.402	80.9874	82.8688	71.6875	75.5425	0.421749	1	1	0.0509073	1	0.0123833
nagB	801	118.641	110.32	144.7	100.473	98.3379	84.3905	76.1515	55.5081	68.9209	1	0.722103	1	0.00204901	1	0.00370801
nagC	1221	133.153	128.962	159.467	134.067	128.431	105.718	104.367	76.8806	104.489	0.289474	1	1	0.135224	1	0.0208747
nagE	1947	72.5708	68.8094	95.2913	59.9388	61.4059	51.4719	52.9207	48.6689	42.8723	1	0.512096	1	0.030996	1	0.0936237
nagK	912	54.7413	65.0663	70.5296	56.8877	50.4382	50.0734	38.2398	35.6414	40.5518	0.534773	1	1	0.01504	1	0.00587336
nagZ	1026	71.2403	64.977	76.2777	70.6231	74.0472	53.4376	48.1737	34.3262	42.7074	0.136798	1	1	0.0196832	1	0.00164445
nanA	894	176.351	166.51	253.755	80.5525	79.2982	66.8106	96.6957	93.6894	86.6132	1	4.85861e-05	1	0.000593087	0.0718932	1
nanC	717	74.5748	77.8431	76.1295	46.469	72.5515	75.0916	95.7224	153.136	75.2486	0.791707	1	0.0223656	1	0.0381856	1
nanE	690	68.7938	59.7487	70.726	56.4265	60.2482	46.9087	68.6122	67.2453	56.6612	0.68952	1	0.068087	1	0.141026	1
nanK	876	59.4836	48.0956	78.3917	58.5023	56.5337	44.6542	61.6395	72.8944	57.6369	0.445206	1	0.0445502	1	0.168958	1
nanM	1107	83.4615	68.0856	57.1832	54.2636	65.8081	55.9958	92.1194	162.37	82.4366	0.694039	1	0.0061671	1	0.0125382	1
nanR	792	79.1795	65.0566	92.6508	73.7048	64.4088	72.3889	80.1398	112.312	69.6227	0.387715	1	0.0437466	1	0.193147	1
nanS	981	77.3512	68.9638	86.8734	67.4014	60.0145	81.2987	108.733	160.624	100.55	0.4251	1	0.00114222	1	0.00425945	1
nanT	1491	61.2017	52.8443	69.2809	46.7591	52.1257	48.1046	75.072	82.99	60.1838	0.824503	1	0.0037919	1	0.0056776	1
napA	2487	46.5418	47.4504	51.4664	42.8399	49.4504	53.7994	47.5322	58.6368	51.8093	0.0358191	1	0.00929957	1	0.434791	1
napB	450	36.9304	40.0199	34.6628	38.7036	43.9209	53.2272	54.1683	54.9093	44.1996	0.0127887	1	0.0027972	1	0.379643	1
napC	603	58.62	49.0813	49.8297	55.494	56.9442	44.3578	56.47	73.9847	38.5383	0.210514	1	0.145649	1	0.81889	1
napD	264	39.0839	29.99	45.4145	27.6784	30.9334	32.1007	33.228	41.978	33.0512	0.905477	1	0.216243	1	0.274458	1
napF	495	49.4243	46.0034	49.4751	56.4265	55.5884	56.5027	60.3205	73.1636	47.392	0.0159428	1	0.00805694	1	0.694614	1
napG	696	32.1236	28.4344	34.4996	33.2284	40.5166	47.1179	39.2004	44.0599	51.496	0.00326065	1	0.000719914	1	0.3432	1
napH	864	42.1832	35.1803	51.2577	38.9824	41.2607	50.8818	54.6794	59.2733	40.6014	0.0996343	1	0.0148604	1	0.28976	1
narG	3744	42.7833	33.0549	39.3946	39.691	38.1815	36.9994	34.2392	26.3337	26.5012	0.0359256	1	1	0.697357	1	0.0180738
narH	1539	37.505	37.6702	51.4447	44.6016	43.7653	34.3026	37.0475	28.2211	30.0254	0.0702609	1	1	0.727366	1	0.041486
narI	678	41.163	31.6387	44.9572	28.3836	35.9661	24.2839	29.4666	24.7134	22.551	1	0.730232	1	0.188782	1	0.32827
narJ	711	32.3918	32.8573	32.4281	25.9355	31.304	31.1785	28.6419	23.0099	26.037	0.206461	1	0.906553	1	1	0.262075
narK	1392	41.29	44.1464	39.8135	37.6329	36.7027	33.1228	38.5267	28.8319	24.9155	0.48283	1	1	0.541629	1	0.212577
narL	651	64.8627	55.8126	93.2525	107.413	106.844	65.9557	53.369	36.2964	38.2062	0.00905465	1	1	0.1453	1	0.000995458
narP	648	94.7969	91.7916	93.3626	77.8514	90.3028	89.2703	71.2145	63.2784	73.3643	0.08462	1	1	0.514055	1	0.0298728
narQ	1701	61.4887	57.9183	70.4966	48.7355	51.3535	50.6254	59.0247	78.4332	47.7798	0.92359	1	0.161535	1	0.189199	1
narU	1389	55.251	50.1751	54.4789	51.7421	50.0692	63.7102	53.9807	69.6741	58.8764	0.0382105	1	0.00865015	1	0.396137	1
narV	681	38.5511	44.0718	42.5696	40.5168	34.6336	53.3025	36.2701	51.2094	47.4889	0.12281	1	0.0647336	1	0.708078	1
narW	696	47.9105	35.2484	45.6121	44.4825	34.0052	40.28	42.8678	52.0287	46.7249	0.216072	1	0.018088	1	0.168999	1
narX	1797	47.2507	40.0114	63.328	48.751	47.5525	33.6099	42.2956	27.8403	32.7916	0.48114	1	1	0.341361	1	0.118063
narY	1545	48.3881	48.2597	47.2784	49.5335	40.025	49.7257	41.7631	63.11	45.6643	0.165485	1	0.0743678	1	0.629638	1
narZ	3741	50.4992	44.2438	50.4778	59.1159	68.3544	66.2709	46.759	58.2254	58.3945	0.00025008	1	0.00359734	1	1	0.0955865
ndh	1305	137.29	130.17	127.194	66.8009	61.6978	53.3064	54.22	37.3956	51.7624	1	0.000478871	1	2.94292e-05	1	0.0427965
ndk	432	1936.52	2208.9	2097.85	2377.68	2322.04	2658.96	3080.81	2428.07	2137.17	0.00692854	1	0.00460701	1	0.803941	1
nei	792	54.4466	41.4068	39.7713	36.1765	41.0095	35.0501	43.6737	36.1163	35.0711	0.621429	1	0.511942	1	0.871366	1
nemA	1098	54.9515	44.867	56.2306	51.7892	64.6512	56.0793	49.6856	45.2725	50.5277	0.00247466	1	0.0654593	1	1	0.0783914
nemR	600	57.924	48.2573	67.0978	55.7239	55.1668	48.2053	53.2317	51.8782	36.5128	0.23467	1	0.816396	1	1	0.340713
nepI	1191	106.261	92.9638	69.7039	78.0213	69.6537	103.491	117.217	205.443	122.615	0.411949	1	0.00551139	1	0.022369	1
nfi	672	54.7466	35.5334	75.5544	86.1034	103.759	59.7456	66.0242	65.941	41.2754	0.0089055	1	0.185197	1	1	0.100066
nfo	858	0	0	0	0	0	0	0	0	0	0.523784	1	0.521072	1	0.996558	1
nfo	858	368.425	400.461	388.879	482.959	481.069	461.207	475.562	342.779	410.599	0.523784	1	0.521072	1	0.996558	1
nfrA	2973	75.2892	71.5168	69.0342	66.2849	61.5133	73.3906	67.9021	85.1948	62.1963	0.193315	1	0.0849541	1	0.611719	1
nfrB	2238	71.8864	72.8664	63.1557	63.9881	60.1505	73.1746	64.6213	95.4214	51.9974	0.294051	1	0.198735	1	0.790748	1
nfsA	723	158.898	150.47	166.893	129.131	145.522	85.4611	106.505	71.451	101.612	1	0.650763	1	0.0481994	1	0.103879
nfsB	654	352.298	423.127	499.478	270.628	277.347	240.911	251.917	177.724	258.964	1	0.0553331	1	0.00543168	1	0.192622
nfuA	576	505.104	511.324	540.736	523.843	518.48	373.399	459.778	372.994	433.361	0.203165	1	0.749896	1	1	0.323619
nhaA	1167	124.882	103.105	113.152	160.692	152.578	139.341	117.502	124.401	126.069	0.000121187	1	0.00358575	1	1	0.036715
nhaB	1542	56.0927	58.4406	60.1626	47.3666	58.7485	46.5037	36.8676	29.5086	33.1315	0.269929	1	1	0.0048807	1	0.000882793
nhaR	906	186.186	180.677	171.418	273.953	273.084	225.199	220.425	158.863	175.629	0.000225831	1	0.0298408	1	1	0.00975437
nhoA	846	46.2906	42.4927	61.2848	59.727	57.1627	55.738	48.4158	67.0184	57.4549	0.00665542	1	0.00738387	1	1	0.951319
nikA	1575	109.352	105.179	82.1772	77.1005	87.6768	91.3567	115.731	199.113	114.163	0.592309	1	0.00923172	1	0.0225657	1
nikB	945	90.0998	80.9675	73.0972	62.3126	67.7526	98.301	100.678	168.219	96.2381	0.434122	1	0.00982696	1	0.0393064	1
nikC	834	77.4474	73.0318	66.442	61.7665	59.1237	67.3105	89.01	141.584	86.7765	0.540378	1	0.00344698	1	0.0103629	1
nikD	765	76.7049	74.0331	68.1974	62.7842	64.6004	70.741	80.3635	150.309	93.6659	0.425827	1	0.0053372	1	0.0224674	1
nikE	807	97.5676	105.189	80.8021	72.8926	66.8727	70.2023	89.6205	166.692	103.725	1	0.773515	0.0281558	1	0.0183375	1
nikR	402	519.969	569.873	508.434	290.637	277.58	296.836	395.594	439.682	437.334	1	0.00238542	0.874586	1	0.00182821	1
ninE	171	40.5795	41.3448	50.4975	34.1569	35.2235	53.2138	35.9927	58.6423	43.6394	0.463098	1	0.185846	1	0.53804	1
nirB	2544	65.6841	60.2803	62.6225	52.7074	58.2339	58.403	87.3638	116.022	72.5487	0.339592	1	0.0012317	1	0.00565665	1
nirC	807	58.357	51.3105	48.1418	54.1572	40.5635	52.1366	67.3254	101.825	75.6334	0.310099	1	0.00130488	1	0.00776919	1
nirD	327	50.7319	38.1062	38.7123	29.7167	51.5133	44.7065	75.1802	92.641	72.6078	0.261468	1	0.000414431	1	0.00285724	1
nlpA	819	111.561	123.995	85.1056	99.5468	102.419	127.105	137.269	273.638	164.201	0.205309	1	0.00310112	1	0.0281482	1
nlpC	465	44.4171	46.6805	73.326	67.4094	56.3487	51.0989	60.9934	39.5084	37.3368	0.0721672	1	0.711164	1	1	0.145198
nlpD	1140	367.219	335.909	313.335	466.923	484.298	379.857	455.82	252.298	365.715	0.0048421	1	0.0799563	1	1	0.119705
nlpE	711	46.1643	35.2554	67.1209	90.3733	88.3943	67.5685	59.9381	55.1518	39.8502	0.000790977	1	0.103883	1	1	0.0140985
nlpI	885	124.327	130.265	144.585	207.328	207.744	180.871	213.966	168.161	169.592	3.69953e-05	1	0.000104691	1	1	0.39138
nnr	1548	81.6955	67.3725	67.7217	120.955	124.481	105.041	99.7744	129.412	94.6297	0.000180707	1	0.000444538	1	1	0.510128
nohD	546	115.206	124.96	76.8745	75.4313	67.3873	134.143	118.216	192.34	116.291	0.746609	1	0.0499329	1	0.0911951	1
norR	1515	56.0165	45.8432	46.719	44.4099	46.7274	46.1396	56.3401	66.7998	66.7777	0.12102	1	0.000591708	1	0.0082472	1
norV	1440	63.7301	53.724	53.0074	54.863	61.233	65.2755	58.4002	86.6376	60.925	0.0518427	1	0.0126895	1	0.421039	1
norW	1134	59.1833	49.9712	52.297	41.291	40.8306	61.148	48.3936	96.0157	65.6713	0.597545	1	0.0339972	1	0.0880061	1
npr	273	55.4622	47.2436	53.405	48.6116	67.1175	57.895	69.9504	86.0377	45.1536	0.101519	1	0.0348165	1	0.544527	1
nrdA	2286	324.256	336.59	416.682	258.206	274.264	210.265	338.625	191.196	378.745	1	0.395058	0.81375	1	0.282457	1
nrdB	1131	158.468	172.317	205.726	142.937	145.295	116.17	153.081	103.333	128.672	1	0.703443	1	0.378964	1	0.606612
nrdD	2139	163.625	163.55	180.461	159.385	164.695	143.975	182.365	182.338	171.173	0.0663146	1	0.00347397	1	0.103202	1
nrdE	2145	72.7566	63.3246	97.4895	49.3408	43.7544	37.3183	77.9416	77.3762	76.2918	1	0.00875461	0.0335227	1	0.000220571	1
nrdF	960	62.6706	65.7417	92.3041	48.4233	47.9711	46.3778	70.5053	75.4886	61.7594	1	0.123841	0.096493	1	0.00652442	1
nrdG	465	106.347	78.2913	83.1805	67.9936	73.8638	92.2385	110.146	149.163	78.9642	0.585316	1	0.0362913	1	0.0994946	1
nrdH	246	121.193	136.497	272.27	59.2661	65.0065	51.2761	250.431	104.828	179.405	1	0.0115878	0.277129	1	0.0023756	1
nrdI	411	43.3109	52.3446	72.5247	32.4551	32.6201	41.5448	46.5819	51.5559	41.6419	1	0.202467	0.632612	1	0.103293	1
nrdR	450	211.253	208.196	241.579	171.326	191.495	162.997	131.415	122.113	130.374	0.86408	1	1	0.00204212	1	0.00162536
nrfA	1437	83.1608	76.2836	71.0507	75.2438	69.7797	88.7506	81.4381	130.271	86.7765	0.128838	1	0.0107843	1	0.163673	1
nrfB	567	62.6433	67.3401	57.3245	49.6663	46.2554	34.7371	64.205	136.649	75.2678	1	0.585086	0.018284	1	0.00872766	1
nrfC	672	66.4192	48.352	45.7327	48.3803	49.8828	53.9152	61.7831	100.062	77.701	0.249118	1	0.00276795	1	0.0225429	1
nrfD	957	76.9989	67.6474	63.0981	55.3982	48.7463	54.4266	69.7576	108.368	80.2428	1	0.856963	0.00971103	1	0.00788408	1
nrfE	1659	60.3931	54.8193	59.8398	49.4064	46.0217	54.8029	67.7364	104.501	75.76	0.522125	1	0.00146369	1	0.00415343	1
nrfF	384	65.1799	59.1105	36.6718	44.4825	44.145	44.7798	51.4827	102.316	63.1607	0.702581	1	0.0392789	1	0.0851076	1
nrfG	597	65.725	59.594	52.344	50.4903	41.3689	43.1404	67.1347	100.173	79.23	1	0.847166	0.00277568	1	0.00249322	1
nsrR	426	96.939	99.3393	99.0191	115.346	152.266	112.852	142.417	175.935	128.264	0.0034178	1	0.000481638	1	0.217802	1
nth	636	55.3449	58.0136	83.1176	54.2117	57.5229	54.012	46.3427	57.5258	49.1347	0.460277	1	0.994908	1	1	0.475153
nudB	453	243.244	239.645	233.933	161.837	157.694	128.059	113.145	64.9655	114.498	1	0.0969871	1	0.000517101	1	0.00808386
nudC	774	80.539	62.2115	130.274	225.731	196.121	157.309	111.987	99.2245	120.45	5.03781e-05	1	0.0090585	1	1	0.00405892
nudE	561	137.455	123.46	125.688	194.574	189.332	158.663	163.513	178.259	161.446	0.000118327	1	0.000321944	1	1	0.454706
nudF	630	86.9133	76.196	95.5613	81.3783	85.1096	85.8469	86.2553	144.114	110.659	0.13593	1	0.00406715	1	0.0625903	1
nudG	408	59.8964	55.9614	66.0273	48.0515	39.2047	49.4027	39.2076	30.962	40.3242	1	0.655777	1	0.0428715	1	0.0996332
nudI	426	63.5191	45.2986	74.7781	61.6545	57.8836	52.746	86.9032	52.1554	44.1353	0.303462	1	0.258105	1	0.913516	1
nudJ	462	63.1759	49.1936	58.0743	51.217	55.3475	38.443	43.107	35.708	34.7095	0.545422	1	1	0.221842	1	0.0923557
nudK	576	61.8238	64.698	63.379	47.2678	51.2956	70.4908	54.3381	91.0561	60.3366	0.533407	1	0.109077	1	0.30143	1
nudL	579	51.826	53.5035	74.1606	80.7852	88.0852	61.0619	62.1998	43.2165	53.441	0.00272983	1	0.359025	1	1	0.0146937
nuoA	444	943.878	853.308	897.535	705.298	649.406	604.452	527.65	291.279	537.147	1	0.580713	1	0.00647642	1	0.0161876
nuoB	663	1091.23	895.852	735.593	407.197	436.161	283.644	186.859	135.985	326.545	1	0.0119319	1	0.000160124	1	0.015148
nuoC	1791	3061.62	2830.35	2638.05	1410.56	1514.27	1150.56	1063.16	553.173	1090.03	1	0.0129219	1	0.000213558	1	0.0209153
nuoE	501	735.203	844.719	790.39	584.58	575.117	435.679	333.992	170.832	388.006	1	0.381957	1	0.00132711	1	0.00534979
nuoF	1338	988.179	881.092	741.988	535.177	558.575	321.162	278.695	134.963	334.08	1	0.112699	1	0.000851365	1	0.0125134
nuoG	2727	1177.98	1130.18	1060.91	752.468	760.694	505.808	510.746	209.76	483.51	1	0.204659	1	0.00237862	1	0.021107
nuoH	978	179.835	149.837	171.212	131.301	129.666	101.638	89.0093	61.3155	104.073	1	0.489867	1	0.00402674	1	0.0123457
nuoI	543	426.374	371.128	359.318	280.046	283.901	209.465	181.065	89.5895	230.24	1	0.407711	1	0.00734337	1	0.0298107
nuoJ	555	923.733	947.007	864.148	583.577	597.668	398.725	328.103	178.091	379.265	1	0.0970154	1	0.00039767	1	0.00590768
nuoK	303	1475.4	1678.6	1375.18	1036.63	909.164	800.386	755.233	374.803	623.353	1	0.136876	1	0.00108679	1	0.0134724
nuoL	1842	212.354	182.399	192.439	157.356	148.562	98.2959	97.8689	60.2293	94.09	1	0.324748	1	0.00179134	1	0.00908608
nuoM	1530	1135.8	977.996	776.429	613.678	575.741	390.471	367.581	155.198	317.622	1	0.125118	1	0.000830732	1	0.0110246
nuoN	1458	85.5645	82.118	95.8682	98.9769	98.3728	69.5833	80.1929	49.3953	66.9829	0.0786696	1	1	0.595649	1	0.0316542
nupC	1203	115.676	106.938	145.751	141.565	136.854	118.736	76.9953	72.0592	79.4065	0.00245324	1	1	0.0170343	1	5.12551e-05
nupG	1257	110.971	114.076	103.248	77.233	72.5854	91.3292	164.288	165.69	87.8217	1	0.697796	0.0360385	1	0.0183034	1
nupX	1251	49.862	48.592	45.523	44.9803	44.8409	49.6914	50.6722	67.6505	56.3126	0.0936778	1	0.00356492	1	0.0794534	1
nusA	1488	818.923	912.758	849.126	710.404	790.793	746.596	437.787	327.16	556.527	0.40706	1	1	0.00354854	1	0.000925171
nusB	420	75.5457	87.8913	97.1801	72.7384	68.8411	75.6808	85.5302	93.9572	72.6422	0.588884	1	0.0938872	1	0.234957	1
nusG	546	3051.66	2956.04	3054.67	2366.25	2361.89	2183.79	2247.11	1492.53	2038.2	1	0.767634	1	0.0534153	1	0.0867398
obgE	1173	74.3865	71.9852	80.4582	72.5505	78.4771	69.2164	99.0533	105.153	78.6021	0.0667375	1	0.00135076	1	0.038073	1
ogrK	219	754.647	667.585	654.76	570.083	497.143	507.522	495.063	292.513	415.621	1	0.774958	1	0.0265114	1	0.0423021
ogt	516	73.8424	57.2111	99.1667	85.6886	78.582	73.5422	54.8585	46.5952	47.8765	0.0282528	1	1	0.182162	1	0.00326717
ohsC	77	14.5556	23.6146	22.7753	14.8545	26.6329	18.2852	13.3542	19.7721	11.8658	0.409394	1	1	0.833238	1	0.323714
ompA	1041	6138.77	5820.1	6099.32	2842.55	3139.89	2680.1	1672.82	886.401	2185.51	1	0.0209175	1	8.52583e-05	1	0.00396083
ompC	1104	3112.62	2785.35	2421.95	1996.03	2168.82	1777.28	1400.17	757.387	1371.17	1	0.563182	1	0.00223006	1	0.00558782
ompF	1089	1469.93	1728.54	1888.11	1755.52	1565.65	1487.58	1413.15	796.062	1003.7	0.195316	1	1	0.104393	1	0.0101566
ompG	906	50.9878	52.8751	52.8057	32.4023	37.5109	42.2768	36.4098	52.6365	51.1734	1	0.457731	0.361495	1	0.123617	1
ompL	693	49.0006	39.0158	38.2691	36.8909	34.3658	35.614	72.5468	104.761	43.193	0.735592	1	0.00814635	1	0.0168011	1
ompN	1134	57.2203	42.211	48.2802	37.1832	33.5488	57.1753	44.7333	62.6163	44.9489	0.672257	1	0.151567	1	0.297537	1
ompR	720	232.56	207.471	240.178	285.237	264.116	227.19	243.946	170.515	185.656	0.00534057	1	0.320932	1	1	0.0292455
ompT	954	1574.15	1749.56	1639.14	606.098	565.313	460.416	1126.07	550.461	726.468	1	0.000321218	1	0.00900248	0.0505441	1
ompW	639	62.2461	61.0378	64.8427	52.6694	66.3999	36.1547	43.6118	33.4414	39.236	0.871257	1	1	0.110723	1	0.0915354
ompX	516	743.722	748.709	903.255	963.72	855.15	892.566	406.402	205.017	338.061	0.0296868	1	1	0.000580658	1	2.47015e-05
omrA	88	28.2438	47.863	40.8772	35.9837	38.9901	49.6064	12.7761	52.5919	33.0512	0.335819	1	1	0.866021	1	0.280223
omrB	82	40.8475	41.0379	51.0065	41.7833	20.9833	42.4839	42.1381	43.4202	44.0883	1	0.870525	0.311391	1	0.261166	1
opgB	2292	194.894	206.047	247.662	148.34	147.616	126.078	213.112	191.233	153.165	1	0.118691	0.439532	1	0.0308077	1
opgC	1158	110.178	114.235	119.669	73.9113	75.7355	50.7239	48.6722	44.9314	38.6086	1	0.0223567	1	0.00015341	1	0.00734039
opgD	1656	74.7368	82.1588	88.8037	63.551	60.3026	59.6459	64.2645	70.3611	51.3484	1	0.658966	1	0.702168	0.952245	1
opgG	1536	226.457	246.405	316.027	244.151	235.776	179.204	109.021	57.2621	82.8896	0.685708	1	1	0.000112749	1	6.60106e-05
opgH	2544	75.9108	78.1932	95.5307	72.7459	78.4017	51.667	53.7169	36.5036	40.8326	0.860148	1	1	0.00846601	1	0.00620357
oppA	1632	1856.19	1993.86	1654.08	5199.07	5672.89	6381.13	3879.33	4009.95	5690.44	1.14144e-06	1	6.55647e-06	1	1	0.0789907
oppB	921	109.135	101.784	141.808	200.884	206.674	180.224	117.536	63.6007	140.708	0.000887266	1	0.506262	1	1	0.00248644
oppC	909	198.973	211.859	199.991	435.842	488.998	426.502	213.12	78.6179	296.56	0.002813	1	0.807126	1	1	0.00406789
oppD	1014	292.414	272.884	306.853	593.833	645.115	461.196	301.206	78.5269	291.123	0.0121955	1	1	0.541367	1	0.00436494
oppF	1005	136.915	141.548	154.182	274.656	280.841	215.785	165.146	71.2126	150.2	0.00125842	1	0.715085	1	1	0.002148
orn	546	127.343	125.926	115.329	111.227	127.535	118.329	122.434	166.187	143.656	0.0902148	1	0.0054619	1	0.125435	1
osmB	219	46.9291	67.7357	81.8032	193.972	184.432	148.156	71.6736	46.1625	50.9381	1.15757e-05	1	0.584308	1	1	2.83068e-05
osmC	432	97.2658	87.7194	91.6675	323.152	380.098	329.844	293.129	163.087	199.846	8.6426e-07	1	1.96886e-05	1	1	0.0046616
osmE	339	110.147	95.4076	98.9349	1514.92	1739.06	1439.56	717.326	191.462	468.412	1.39701e-06	1	0.000181461	1	1	0.000458045
osmF	918	45.5516	45.7576	42.5655	84.5152	74.8455	73.286	67.5108	69.5228	49.3595	0.000110659	1	0.00145817	1	1	0.0876733
osmY	606	98.6448	75.7343	81.2557	2097.68	2220.24	1916.38	397.846	235.867	368.994	5.10856e-10	1	4.2454e-07	1	1	1.26876e-07
otsA	1425	60.934	51.0134	54.4029	306.658	331.779	260.096	125.758	81.9233	112.677	2.0817e-08	1	1.72273e-05	1	1	4.90709e-06
otsB	801	73.6849	70.6071	82.1298	683.133	693.401	544.136	252.673	135.807	214.871	1.78554e-08	1	6.96815e-06	1	1	7.69306e-06
oxc	1695	52.7394	49.6466	56.1742	37.6491	40.8114	46.1105	52.0223	72.6282	46.3455	1	0.984451	0.0503109	1	0.0501784	1
oxyR	918	110.816	84.7789	133.389	118.748	116.317	74.8153	111.087	79.8238	108.935	0.227874	1	0.28353	1	1	0.882524
oxyS	110	24.4642	11.1931	31.7752	29.9768	29.2812	33.6994	25.5278	51.3817	15.2983	0.0961759	1	0.185889	1	1	0.687315
paaA	930	52.1566	42.8852	60.802	52.171	49.9421	58.8893	169.276	84.1117	66.6108	0.234028	1	0.00219804	1	0.0176797	1
paaB	288	43.3311	41.8825	42.7877	41.9215	66.6958	43.8935	46.8588	44.6579	43.9143	0.017152	1	0.0589016	1	1	0.490836
paaC	747	46.962	56.9673	48.829	37.7535	39.034	51.824	49.7079	51.3312	48.4536	0.620054	1	0.09559	1	0.223355	1
paaD	498	48.8347	46.5776	40.0949	44.6297	37.7407	34.4801	39.0868	43.6428	39.3878	0.460306	1	0.273818	1	0.713535	1
paaE	1071	46.1407	39.0948	43.5514	44.5167	51.7145	48.6297	44.4869	57.6667	41.6882	0.0127115	1	0.016045	1	1	0.892922
paaF	768	46.6135	42.2254	49.399	43.9087	50.4277	44.1888	52.8012	50.2621	51.6395	0.0134868	1	0.00134344	1	0.186361	1
paaG	789	49.9152	45.0382	44.4643	33.5621	35.2162	44.6168	35.9528	57.1811	54.4965	0.852128	1	0.0862315	1	0.126401	1
paaH	1428	52.6846	43.5665	53.5426	56.8193	35.1231	41.7637	47.5925	53.2337	43.8545	0.42327	1	0.148065	1	0.4834	1
paaI	423	41.047	49.7402	46.0051	34.6365	39.9288	30.7417	29.9745	52.6062	41.2638	1	0.908738	0.466883	1	0.41894	1
paaJ	1206	53.0414	48.2417	59.0438	63.5622	66.2293	77.6175	112.188	74.76	62.6742	0.00741634	1	0.00132099	1	0.294702	1
paaK	1314	53.1824	52.3402	49.2169	49.9474	45.651	51.4228	50.0094	70.2089	50.9381	0.161584	1	0.0247856	1	0.284152	1
paaX	951	48.8069	44.8265	47.9534	49.8606	57.5184	48.8994	46.5721	62.8897	59.4483	0.00950247	1	0.00302603	1	0.49886	1
paaY	591	52.6159	47.0824	52.986	44.0477	67.4982	64.8043	59.5633	55.2724	59.0864	0.0125403	1	0.011742	1	0.96951	1
paaZ	2046	53.2574	39.1275	54.4435	36.8591	34.1098	42.0781	40.5543	54.6272	48.8949	1	0.910527	0.0873645	1	0.0737557	1
pabA	564	57.8475	55.9196	57.5397	48.8644	59.4761	46.5367	95.0929	111.956	56.2935	0.491861	1	0.00672915	1	0.0247098	1
pabB	1362	73.0844	74.5496	79.259	77.6189	71.7627	57.8652	54.7614	49.2103	52.6799	0.124033	1	1	0.1679	1	0.0108683
pabC	810	36.8496	39.7193	40.6911	36.459	49.7331	31.7182	32.7323	34.1253	32.2133	0.0727552	1	0.539435	1	1	0.21022
pagP	561	64.8176	64.0497	41.4196	39.1239	51.3626	48.2326	53.1806	66.4448	50.6636	0.750755	1	0.160443	1	0.27404	1
pal	522	290.14	241.972	344.07	294.862	291.823	162.487	158.932	61.6442	127.739	0.792551	1	1	0.00832436	1	0.00529871
panB	795	255.183	273.761	319.959	260.171	264.103	210.295	227.371	120.234	259.358	0.563684	1	1	0.395751	1	0.168391
panC	852	82.3048	80.756	96.474	82.1684	97.3658	67.8089	90.5068	78.6985	80.8012	0.0763999	1	0.0529739	1	0.830543	1
panD	381	843.108	819.625	822.46	495.979	499.598	410.807	338.203	176.262	382.731	1	0.0696135	1	0.00052527	1	0.012075
panE	912	89.1955	101.531	110.58	83.4035	78.9047	84.4946	88.4903	98.0283	71.8598	0.692351	1	0.463673	1	0.731629	1
panF	1452	59.1082	45.3776	60.1605	60.1737	54.6749	53.3927	72.9355	62.0853	68.7694	0.0110626	1	0.0003566	1	0.0482467	1
panM	384	92.5594	94.4769	69.3569	72.8382	62.4503	70.8959	104.023	165.011	84.1203	0.868827	1	0.0232397	1	0.0350057	1
paoA	690	52.2349	54.0466	49.0077	55.8157	54.3405	57.0391	60.5971	99.9641	86.1422	0.0546154	1	0.000755936	1	0.0255829	1
paoB	957	51.5477	49.3556	53.1794	49.1511	55.4721	60.5719	49.2986	77.7588	81.0002	0.0520977	1	0.00387149	1	0.151639	1
paoC	2199	61.8965	46.8022	53.7301	60.674	55.1651	62.7733	62.8656	90.4273	68.972	0.0232251	1	0.00166539	1	0.130435	1
paoD	957	54.8416	45.1295	57.4695	45.9724	48.2605	61.4184	58.6348	88.3119	67.4709	0.141169	1	0.00316764	1	0.0465992	1
parC	2259	134.093	132.471	152.227	111.153	107.789	89.1324	124	152.302	144.225	1	0.471449	0.0248414	1	0.00711148	1
parE	1893	113.911	112.332	119.493	93.2147	96.1596	90.813	106.023	162.192	120.572	0.801519	1	0.0172509	1	0.0262991	1
patA	1380	82.6559	78.4952	70.726	89.9645	79.7759	100.024	129.603	144.916	123.3	0.00655874	1	5.70308e-05	1	0.00675601	1
patD	1425	50.4555	47.4586	48.6243	76.1459	68.8411	71.6679	50.5368	70.5552	57.0015	0.000229384	1	0.00337406	1	1	0.0924164
pauD	45	0	0	0	0	0	0	0	0	0	0.523784	1	0.521072	1	0.996558	1
pawZ	15	0	0	0	0	0	0	0	0	0	0.523784	1	0.521072	1	0.996558	1
pbpC	2313	47.9999	44.2886	49.053	40.8224	45.3579	48.7209	48.8791	48.064	38.9577	0.086487	1	0.0780739	1	0.950937	1
pbpG	933	66.8863	60.3788	76.8788	52.6422	63.7467	63.1469	57.5624	69.9341	55.4691	0.307411	1	0.242181	1	0.871323	1
pck	1623	740.751	690.895	683.875	887.742	856.355	758.697	849.519	598.63	804.643	0.00267562	1	0.0161473	1	1	0.289965
pcm	627	81.4158	80.0001	89.3346	72.3869	72.6175	73.9272	75.9049	104.534	67.4395	0.423461	1	0.125624	1	0.428947	1
pcnB	1398	430.323	449.121	510.209	387.636	349.613	251.183	192.419	122.209	211.694	1	0.441266	1	0.000391217	1	0.00115616
pdhR	765	511.983	481.83	366.058	178.744	182.657	111.359	186.835	145.112	274.271	1	0.00117474	1	0.00945011	0.213464	1
pdxA	990	617.625	622.712	639.008	535.745	479.376	430.691	464.186	324.603	520.482	1	0.821636	1	0.23596	1	0.3239
pdxB	1137	112.176	101.962	131.83	75.7518	87.862	68.4267	69.9311	57.4085	65.8514	1	0.0873062	1	0.00260388	1	0.0577969
pdxH	657	100.713	105.793	135.334	121.152	101.799	99.8409	71.2921	53.633	66.3591	0.0750671	1	1	0.00699431	1	0.000402551
pdxJ	732	137.146	135.299	183.398	126.454	122.456	84.6448	113.804	59.8067	78.639	1	0.626696	1	0.0380456	1	0.0876003
pdxK	852	112.528	100.566	134.226	101.375	94.249	103.342	89.2412	73.4669	84.5526	0.258386	1	1	0.279122	1	0.0431352
pdxY	864	90.4321	81.9688	120.482	58.6923	58.7696	53.0041	67.7956	48.1838	57.0779	1	0.0176939	1	0.0203673	0.935333	1
pepA	1512	195.674	185.626	190.998	210.673	233.966	227.9	220.071	166.58	179.19	0.00151533	1	0.034413	1	1	0.0816386
pepB	1284	68.3345	53.6971	79.2287	62.4897	58.0059	53.9057	63.1224	55.1347	68.2196	0.252495	1	0.0781949	1	0.470866	1
pepD	1458	459.908	481.248	506.086	483.656	456.51	370.298	323.097	180.761	251.442	0.331067	1	1	0.00824091	1	0.001588
pepE	690	92.1288	83.5366	82.0055	80.6062	76.4367	55.8706	108.434	99.3449	83.3989	0.746223	1	0.014638	1	0.0276534	1
pepN	2613	442.33	447.956	488.824	644.228	649.249	540.26	329.001	150.554	276.59	0.0105554	1	1	0.0303753	1	0.000231877
pepP	1326	231.266	271.351	260.343	276.574	261.624	200.848	210.99	182.938	231.855	0.0738663	1	0.686828	1	1	0.142668
pepQ	1332	158.437	129.322	165.657	261.434	248.612	174.894	195.747	125.449	158.86	0.000621477	1	0.0486886	1	1	0.0208385
pepT	1227	47.1646	49.0136	59.0845	93.7697	89.3724	84.1216	46.8006	40.9625	48.021	1.37711e-06	1	0.171653	1	1	5.51861e-06
perR	894	103.272	106.282	126.048	94.6425	80.7427	87.2628	89.3732	115.151	66.4464	1	0.98699	0.966072	1	0.953335	1
pfkA	963	297.513	280.244	293.682	377.03	411.237	406.613	221.136	205.67	238.025	3.01415e-05	1	1	0.697541	1	1.93827e-05
pfkB	930	70.7108	57.1328	91.5648	162.206	199.225	160.785	76.7305	56.5291	82.0812	2.7379e-06	1	0.0726736	1	1	1.9168e-05
pflA	741	73.5474	65.7466	100.47	79.1658	75.2538	58.8073	58.8506	49.401	53.0216	0.245892	1	1	0.222679	1	0.0332633
pflB	2283	1989.81	1713.11	1432.5	1791.54	1959.56	1595.87	1027.17	441.433	812.484	0.17121	1	1	0.00932148	1	0.000916856
pflC	879	42.7572	29.7857	45.7685	39.462	40.3028	29.3337	60.0042	72.0263	46.0259	0.334032	1	0.00220285	1	0.0126677	1
pflD	2298	41.9287	26.5451	42.7892	44.1312	41.3516	34.6706	58.9784	80.6326	48.9553	0.0660705	1	0.000887532	1	0.0230371	1
pfo	3525	110.358	105.376	120.11	221.777	219.862	170.95	142.233	103.221	146.341	1.16124e-05	1	0.00327057	1	1	0.00133022
pgaA	2424	83.4282	73.422	101.438	82.0654	80.647	72.6124	75.3093	57.8061	56.2787	0.152909	1	1	0.514843	1	0.0506377
pgaB	2019	54.7918	53.5168	48.0762	41.3551	40.4194	42.6998	53.6134	45.1046	39.2574	0.901386	1	0.34112	1	0.405168	1
pgaC	1326	52.5618	48.723	49.8946	42.9842	45.6559	40.8819	50.5304	44.9555	46.2489	0.300694	1	0.0491998	1	0.280237	1
pgaD	414	80.709	67.6385	89.9742	87.9312	90.1514	65.5948	54.4207	56.1857	49.9237	0.0364686	1	1	0.21379	1	0.00493202
pgi	1650	253.407	241.763	259.251	446.837	457.84	338.359	185.686	130.38	196.647	8.29381e-05	1	1	0.175955	1	1.5961e-05
pgk	1164	1346.13	1282.75	1252.81	1026.36	1087.38	926.039	702.032	474.7	733.143	1	0.959842	1	0.00153155	1	0.00160482
pgl	996	101.885	111.723	107.205	197.444	178.815	147.034	83.7043	60.8786	67.0724	6.16079e-05	1	1	0.119936	1	1.07898e-05
pgm	1641	119.525	113.36	124.092	98.9289	91.8867	68.3059	73.797	50.9433	63.9582	1	0.434138	1	0.00505126	1	0.0187127
pgpA	519	66.153	61.3605	77.2991	79.7128	83.9879	76.9144	86.9234	96.75	71.1673	0.00468127	1	0.00226752	1	0.659323	1
pgpB	765	76.8845	79.2452	96.8568	81.7464	94.4759	68.4548	60.3703	39.6154	45.1851	0.0970291	1	1	0.0209256	1	0.00130455
pgpC	636	57.8859	53.8926	74.579	76.994	71.5101	74.0768	69.2239	51.0269	53.9436	0.00202803	1	0.125587	1	1	0.0340651
pgrR	900	75.8396	74.4861	104.336	88.5264	96.9335	83.3601	65.5556	58.3469	58.2425	0.0062404	1	1	0.374069	1	0.00160531
pgsA	549	80.0551	79.7571	128.957	77.5093	82.1309	81.3222	77.6388	81.5504	82.7981	0.463233	1	0.435691	1	0.962336	1
pheA	1161	143.102	126.099	158.657	129.072	133.688	96.8557	88.5547	48.8309	68.1205	0.65843	1	1	0.00385291	1	0.00185192
pheL	48	0	0	0	0	0	0	0	0	0	0.523784	1	0.521072	1	0.996558	1
pheM	45	0	0	0	0	0	0	0	0	0	0.523784	1	0.521072	1	0.996558	1
pheP	1377	87.9661	90.3603	90.1531	78.4524	64.3635	91.9098	79.6623	87.6193	84.6595	0.40452	1	0.138299	1	0.472765	1
pheS	984	425.472	453.853	539.671	274.395	252.769	203.178	209.878	110.872	204.694	1	0.0188012	1	0.000456611	1	0.036669
pheT	2388	181.927	164.869	194.001	142.619	136.354	105.751	92.4813	50.6399	79.715	1	0.456464	1	0.000682218	1	0.00206174
pheU	76	108.292	109.489	94.1075	63.1273	85.1749	87.4677	110.076	218.457	120.552	1	0.864941	0.0272381	1	0.0247221	1
pheV	76	0	0	0	0	0	0	0	0	0	0.523784	1	0.521072	1	0.996558	1
phnC	789	67.0147	57.1649	66.1293	55.0002	54.9213	61.6282	71.981	119.211	91.2244	0.351729	1	0.00128281	1	0.00648043	1
phnD	1017	84.0092	71.8732	60.1202	56.8402	53.5841	66.2333	81.2193	152.474	100.06	0.808089	1	0.0053414	1	0.00853296	1
phnF	726	57.2963	50.5044	62.3756	45.39	47.1532	43.4155	49.5756	105.642	91.2076	0.919246	1	0.0105922	1	0.0144729	1
phnG	453	49.6601	54.72	47.5952	51.1125	41.9293	70.2158	53.4513	93.5506	75.2527	0.162761	1	0.0100376	1	0.130348	1
phnH	585	53.0843	61.6415	62.4209	47.411	42.3548	57.022	48.0481	100.527	92.5292	0.817056	1	0.0264052	1	0.0439308	1
phnI	1065	55.8433	48.4508	55.9834	41.5366	54.5424	47.111	53.2237	109.13	72.2329	0.499998	1	0.00799681	1	0.0273816	1
phnJ	846	63.9246	45.5554	65.4089	37.3456	47.0163	58.5996	64.5336	90.1454	64.4685	0.839535	1	0.0140113	1	0.0221044	1
phnK	759	60.7413	55.5319	65.4384	47.221	48.697	57.4341	74.6096	111.712	79.6901	0.625454	1	0.00107576	1	0.00266265	1
phnL	681	71.9797	57.5858	55.5833	64.366	73.2595	63.6414	70.5896	125.954	83.7815	0.0783143	1	0.00356386	1	0.0952329	1
phnM	1137	50.8582	51.7432	65.1698	47.9093	52.273	53.9739	49.0892	100.272	95.1518	0.38726	1	0.00860907	1	0.0406035	1
phnN	558	69.8301	49.6602	62.9368	57.9319	64.8252	59.2205	50.4304	110.549	68.9122	0.23319	1	0.0507277	1	0.370701	1
phnO	435	79.6843	72.6278	87.3768	120.159	89.3358	106.508	92.9889	117.733	95.8728	0.00178722	1	0.00260794	1	1	0.812606
phnP	759	65.834	64.2881	55.3013	70.1939	72.5771	78.9084	81.9623	104.092	91.2076	0.00491772	1	0.000275004	1	0.0800681	1
phoA	1416	94.1716	100.567	107.544	79.5431	86.1148	88.174	103.845	115.386	112.211	0.424693	1	0.00220105	1	0.00800427	1
phoB	690	66.8197	66.3265	66.4263	57.8469	55.8814	69.4748	77.2019	95.0412	79.4039	0.210926	1	0.00183401	1	0.0173097	1
phoE	1056	60.8945	52.5273	57.8004	58.2815	63.331	66.0973	81.0855	100.322	66.6935	0.0265788	1	0.000891532	1	0.0601475	1
phoH	1065	56.6016	53.692	54.649	93.0801	108.052	73.3692	74.1657	50.9294	49.1764	0.000254632	1	0.0616118	1	1	0.00591022
phoP	672	197.793	200.163	223.685	286.683	325.13	265.804	214.764	96.5783	161.399	0.00471185	1	1	0.617628	1	0.00208253
phoQ	1461	63.9502	54.6947	71.5127	57.6727	62.9352	40.4912	45.3997	38.9834	38.2717	0.581717	1	1	0.121864	1	0.0495776
phoR	1296	68.7572	66.4663	81.655	61.5825	71.6184	70.5132	71.6011	98.1428	75.4743	0.134703	1	0.0090421	1	0.135332	1
phoU	726	100.241	89.2728	82.5235	71.364	61.0082	62.849	106.08	133.198	92.0153	1	0.527011	0.00872399	1	0.00343115	1
php	879	63.1138	54.7677	68.5855	49.3159	55.6804	60.6594	70.0121	130.395	91.7686	0.467675	1	0.0020449	1	0.00735806	1
phr	1419	52.0065	49.1498	48.3029	59.1836	55.5385	48.2989	53.1806	45.2988	40.9024	0.00993321	1	0.132959	1	1	0.152529
pinE	555	40.1049	24.8943	44.1936	20.2694	19.9651	29.1759	33.5334	42.2621	23.711	1	0.352717	0.496158	1	0.136429	1
pinQ	591	83.7206	75.2708	77.7117	66.7129	89.4232	92.1946	84.999	117.608	79.1537	0.0837475	1	0.0202068	1	0.420977	1
pinR	591	28.4539	26.9375	55.9391	81.8633	51.232	54.6358	35.3454	19.7374	29.2754	0.00283633	1	1	0.963691	1	0.00340099
pitA	1500	574.69	533.961	527.978	342.147	355.842	283.605	309.089	327.477	357.32	1	0.013075	1	0.0180123	0.850036	1
pitB	1500	77.5782	79.6396	65.0996	45.2635	44.62	61.8889	80.9694	150.655	110.375	1	0.423621	0.00520007	1	0.0015015	1
pka	2661	78.1718	71.6253	123.725	117.749	107.253	86.324	117.498	48.471	70.2587	0.0784427	1	0.769944	1	1	0.12664
plaP	1359	105.97	106.67	144.18	63.5757	64.7619	62.4296	60.4474	55.3604	55.9994	1	0.00108003	1	0.000189797	1	0.227938
pldA	870	551.744	545.844	550.003	353.735	316.861	240.088	257.244	198.929	225.331	1	0.00766372	1	0.000173316	1	0.0264451
pldB	1023	474.851	507.598	526.497	457.214	426.409	374.206	323.623	231.242	348.42	0.594821	1	1	0.019309	1	0.00754544
pliG	402	96.4002	94.2743	124.924	128.131	114.128	113.563	87.1563	40.5704	37.6436	0.0561798	1	1	0.0310786	1	0.00126613
plsB	2424	283.03	294.182	319.266	277.893	274.87	222.569	227.86	151.209	182.989	0.412549	1	1	0.0506483	1	0.0117756
plsC	738	139.706	116.083	149.899	104.23	107.937	112.346	110.899	191.762	127.823	0.878237	1	0.0827483	1	0.108302	1
plsX	1071	300.923	304.616	295.633	193.944	216.915	125.408	120.071	60.2024	104.359	1	0.115973	1	0.000350728	1	0.00444667
plsY	618	120.506	120.251	131.909	111.012	111.074	92.8165	105.95	153.37	120.564	0.5491	1	0.0522044	1	0.146479	1
pmbA	1353	180.588	209.015	240.21	271.905	270.861	232.572	192.318	162.564	191.731	0.000383395	1	0.242226	1	1	0.00228997
pmrD	267	322.979	329.259	401.374	261.503	254.569	255.3	424.795	155.131	159.844	1	0.770276	1	0.33961	1	0.500129
pmrR	90	28.9911	13.1539	20.6674	46.915	30.9755	15.3285	28.0597	24.6474	30.7443	0.0820802	1	0.0910892	1	1	0.950944
pncA	642	66.7966	61.7602	83.6433	71.8124	76.1451	53.1009	53.1686	45.8547	62.7917	0.119419	1	1	0.803535	1	0.0859339
pncB	1203	79.0035	82.2349	125.376	75.8243	78.3588	69.758	55.4858	44.866	56.6384	0.87777	1	1	0.0085566	1	0.00672408
[truncated: 2,294 more rows]
